# Supplementary material for: miRNA-200b—A Potential Biomarker Identified in a Porcine Model of Cardiogenic Shock and Mechanical Unloading
Source: Front Cardiovasc Med. 2022 May 25;9:881067. doi: 10.3389/fcvm.2022.881067 (PMC9174458; doi:10.3389/fcvm.2022.881067)
Supplement: Supplementary Table 2 — Metabolomics. [file Table_2.xls]

## Sheet: Metabolomics
	Cardiogenic Shock vs. Baseline		pVAD vs. Baseline		pVAD vs. Cardiogenic Shock
Metabolite	Fold Change	P value	Fold Change	P value	Fold Change	P value
2-Aminobenzoic acid	1.19266	0.19488	1.73959	0.165396	1.40554	0.137253
3-Hydroxyanthranilic acid	0.875	0.469417	1.1682	0.309672	1.33509	0.330234
3-Hydroxybutyrylcarnitine	1	1	1.11765	0.18169	1.11765	0.18169
4-Hydroxyproline	0.969253	0.058313	0.945316	0.332379	0.957889	0.261293
ADMA	1.04825	0.135083	1.16104	0.015103	1.10759	0.096486
Aminoadipic acid	1.0617	0.50048	1.30151	0.147247	1.22588	0.087499
Carnosine	1.08157	0.159519	1.15114	0.028223	0.997457	0.937522
cis-Aconitic acid	1.00238	0.973685	0.818542	0.040521	0.816601	0.073764
Citric acid	1.02753	0.667504	1.1925	0.100629	1.15179	0.319936
Citrulline	1.09507	0.201211	1.19008	0.004055	1.04788	0.309034
Creatinine	1.1222	0.074138	1.21326	0.012888	1.08114	0.226656
Cyclic AMP	1.0056	0.965832	1.18627	0.272595	1.05693	0.773403
Fumaric acid	1.01738	0.897387	1.84009	0.078918	1.54348	0.186269
Glycine	1.01162	0.527538	1.0482	0.102076	1.02488	0.398904
Hexose	1.0389	0.552902	0.93251	0.350317	1.09271	0.670031
Histamine	0.880952	0.522328	1.19615	0.49301	1.12531	0.227031
Hydroxykynurenine	0.963452	0.479102	0.941258	0.457775	0.95475	0.38523
Isocitric acid	1.01697	0.83713	1.18362	0.116352	1.17753	0.192529
L-Acetylcarnitine	0.982456	0.709708	1.67669	0.278154	1.43922	0.280474
L-Alanine	1.14238	0.076588	1.48721	0.005112	1.28382	0.099301
L-Arginine	1.13959	0.052481	1.22924	0.009439	1.07867	0.091319
L-Asparagine	1.17839	0.014628	1.27552	0.003844	1.08242	0.008382
L-Glutamic acid	0.960546	0.74742	1.02847	0.787324	1.19787	0.031041
L-Glutamine	1.04783	0.144005	1.14139	0.123106	1.07866	0.341179
L-Histidine	1.06594	0.08427	1.17431	0.001327	1.10167	0.051699
L-Isoleucine	1.18253	0.009119	1.22856	0.00632	1.0424	0.009601
L-Kynurenine	0.977227	0.812669	1.04444	0.697758	1.01914	0.861725
L-Lactic acid	1.15646	0.061476	1.87957	0.035801	1.49096	0.13263
L-Leucine	1.18392	0.034495	1.25087	0.002058	1.05655	0.105727
L-Lysine	1.0938	0.026032	1.19025	0.02457	1.06603	0.039933
L-Malic acid	1.15445	0.286331	2.84495	0.040582	2.32384	0.092091
L-Methionine	1.19655	0.000142	1.27638	0.001987	1.06671	0.054499
L-Phenylalanine	1.17054	0.035251	1.24724	0.003207	1.06553	0.017903
L-Proline	1.10476	0.073093	1.19876	0.043737	1.09753	0.148183
L-Serine	1.12218	0.11227	1.21401	0.006073	1.08183	0.01508
L-Threonine	1.20293	0.054241	1.25489	0.025699	1.05322	0.025012
L-Tryptophan	1.17033	0.146709	1.14011	0.337776	0.922906	0.400385
L-Tyrosine	1.23038	0.006485	1.36815	0.001201	1.11197	0.077724
L-Tyrtophan	1.1689	0.131299	1.13249	0.243847	0.932945	0.319812
L-Valine	1.05976	0.275188	1.11335	0.083858	1.05204	0.035993
lysoPC a C14:0	0.654289	0.197979	0.541032	0.166841	0.826901	0.113353
lysoPC a C16:0	0.940714	0.379394	0.836541	0.042346	0.872614	0.096357
lysoPC a C16:1	1.05822	0.66818	0.950685	0.751283	0.898382	0.3088
lysoPC a C17:0	0.956613	0.487709	0.820255	0.006832	0.857458	0.073833
lysoPC a C18:0	0.935515	0.292196	0.797753	0.007482	0.852742	0.043612
lysoPC a C18:1	1.06001	0.74293	0.856572	0.443808	0.9361	0.522224
lysoPC a C18:2	1.02065	0.9158	0.828241	0.397208	0.949575	0.612388
lysoPC a C20:3	1.19303	0.370001	1.19507	0.475133	1.04384	0.682424
lysoPC a C20:4	1.0255	0.874953	1.30641	0.375549	1.09227	0.555587
lysoPC a C24:0	1.25628	0.440544	0.987261	0.920783	1.10714	0.73597
lysoPC a C26:0	1.2668	0.417313	1.3068	0.237358	1.03158	0.906024
lysoPC a C26:1	1.3826	0.330799	0.991453	0.950452	1.0087	0.979571
lysoPC a C28:0	1.25126	0.403892	1.29651	0.246449	1.13198	0.612643
lysoPC a C28:1	1.29288	0.521702	0.99805	0.993689	0.771961	0.447857
N-Acetylornithine	1.04034	0.417557	1.00543	0.833049	0.985988	0.645327
Octadecenoylcarnitine	0.978	0.42265	1	>0.999999	1.03774	0.702697
Ornithine	1.13774	0.014649	1.22637	0.018509	1.11637	0.013851
PC aa C24:0	1.25101	0.551456	1.02233	0.915333	0.817204	0.560563
PC aa C26:0	1.24107	n.t.	0.951856	0.58426	0.870942	0.401325
PC aa C28:1	1.01205	0.901823	0.986047	0.874271	1.02415	0.75691
PC aa C30:0	0.942819	0.248561	0.948941	0.4457	1.00649	0.885976
PC aa C30:2	1.10285	0.668161	0.891327	0.373209	0.808206	0.294069
PC aa C32:0	0.951132	0.321097	0.960454	0.546486	1.02509	0.548612
PC aa C32:1	1.0583	0.334713	1.09015	0.431705	1.03009	0.699096
PC aa C32:2	1.10959	0.331497	0.957096	0.645671	0.932476	0.053919
PC aa C32:3	1.10343	0.511353	0.88785	0.230584	0.940594	0.689233
PC aa C34:1	0.989388	0.769889	1.05522	0.530174	1.02687	0.796961
PC aa C34:2	0.986239	0.758347	0.990826	0.888384	1.00465	0.957077
PC aa C34:3	1.02525	0.505459	1.0632	0.597476	1.03702	0.733082
PC aa C34:4	1.09167	0.019554	1.14167	0.391276	1.0458	0.729488
PC aa C36:0	0.966011	0.57887	0.916816	0.270206	0.949074	0.337051
PC aa C36:1	0.948997	0.20892	0.927349	0.379018	0.963567	0.649106
PC aa C36:2	0.970272	0.449834	0.929919	0.459647	0.949759	0.520081
PC aa C36:3	0.957873	0.36083	0.91455	0.223394	0.954772	0.493459
PC aa C36:4	0.973961	0.47795	0.969265	0.656099	0.98177	0.786909
PC aa C36:5	1.00047	0.993142	0.948718	0.710287	0.948276	0.612314
PC aa C36:6	1.04361	0.456773	1.01267	0.929871	0.970357	0.777796
PC aa C38:0	0.953069	0.335859	0.931408	0.181727	0.977273	0.508621
PC aa C38:1	0.90923	0.102564	0.836352	0.03177	0.919846	0.226443
PC aa C38:3	0.969863	0.550088	0.902055	0.149758	0.930085	0.173696
PC aa C38:4	0.945126	0.226914	0.956679	0.571955	1.00058	0.994522
PC aa C38:5	0.9851	0.802531	0.995848	0.97127	0.986294	0.892091
PC aa C38:6	0.98468	0.706058	0.944004	0.585496	0.958691	0.630649
PC aa C40:2	1	>0.999999	1.06932	0.414238	1.03614	0.608359
PC aa C40:3	0.973534	0.610881	1	>0.999999	1.00873	0.858998
PC aa C40:4	1.01885	0.712199	1.04499	0.548077	0.977762	0.765113
PC aa C40:5	0.982191	0.693614	0.990208	0.930844	0.982893	0.850412
PC aa C40:6	0.993464	0.889425	0.988966	0.917169	0.984439	0.860469
PC aa C42:0	1.06263	0.610881	1	>0.999999	0.941062	0.465023
PC aa C42:1	0.96	0.704	0.92	0.476621	0.931099	0.363217
PC aa C42:2	1.11111	0.070484	1.14815	0.099301	1.02637	0.610881
PC aa C42:4	0.888889	0.057669	0.899955	0.174688	1.04167	0.391002
PC aa C42:5	1.0103	0.822044	1.04061	0.68755	1.02999	0.762309
PC aa C42:6	1	>0.999999	1	>0.999999	0.970149	n.t.
PC ae C30:0	0.978022	0.58705	1.02198	0.688457	1.04494	0.45566
PC ae C30:1	1.28311	0.460284	0.917808	0.476484	1.03077	0.923128
PC ae C30:2	1.17647	0.551162	0.947368	0.730615	1.09091	0.744241
PC ae C32:1	1.02097	0.700606	0.989516	0.718943	0.969193	0.585246
PC ae C32:2	1.04956	0.015268	0.962617	0.568955	0.946237	0.456939
PC ae C34:0	1.00283	0.973545	0.998125	0.975902	0.997175	0.958479
PC ae C34:1	0.969169	0.40454	0.99613	0.915348	1.02782	0.487743
PC ae C34:2	0.922383	0.187713	0.909191	0.08054	0.985697	0.550872
PC ae C34:3	0.980392	0.769601	0.90719	0.051856	0.942343	0.246947
PC ae C36:0	0.960686	0.51234	1.00503	0.920061	1.04615	0.514777
PC ae C36:1	1.00046	0.991268	0.997725	0.971749	0.997271	0.96484
PC ae C36:2	0.975958	0.560966	0.974155	0.530749	0.998152	0.971538
PC ae C36:3	0.966365	0.550586	0.938838	0.103759	0.974565	0.534516
PC ae C36:4	0.952536	0.361583	0.968212	0.403837	1.01646	0.595817
PC ae C36:5	0.92504	0.250316	0.934211	0.231833	1.00991	0.652923
PC ae C38:0	1.01261	0.746026	0.970629	0.785436	0.958546	0.623688
PC ae C38:1	1.02761	0.488151	0.975711	0.698737	0.949495	0.411261
PC ae C38:2	0.994525	0.900935	0.970875	0.503673	0.976219	0.531989
PC ae C38:3	0.99209	0.764188	0.957152	0.204397	0.964784	0.3399
PC ae C38:4	0.979404	0.758598	0.978031	0.686927	0.99257	0.82392
PC ae C38:5	0.961189	0.448734	0.964476	0.387461	1.00342	0.890573
PC ae C38:6	0.946642	0.225638	0.947897	0.104061	1.00133	0.967935
PC ae C40:1	1.00503	0.942077	0.911071	0.458386	0.906515	0.20824
PC ae C40:2	0.977031	0.51605	0.919781	0.18009	0.941404	0.289225
PC ae C40:3	0.946667	0.556077	1.00466	0.946396	1.05634	0.236154
PC ae C40:4	0.976019	0.610959	0.960432	0.359117	0.982119	0.605013
PC ae C40:5	0.973772	0.507773	0.959943	0.269123	0.985798	0.702466
PC ae C40:6	0.965649	0.414238	0.959288	0.289364	0.993412	0.871793
PC ae C42:1	1.42105	0.181419	1.16541	0.25998	0.900934	0.636897
PC ae C42:2	1.02062	0.867505	0.896907	0.129203	0.928108	0.438497
PC ae C42:3	1.05533	0.564614	0.978	0.847549	0.926721	0.402437
PC ae C44:3	1.31818	0.107939	1.13636	0.208	0.909091	0.541605
PC ae C44:4	1.06445	0.530092	0.903232	0.075587	0.848545	0.141235
PC ae C44:5	1	>0.999999	0.923077	n.t.	1.02828	0.42265
PC ae C44:6	1	>0.999999	0.948718	0.18169	0.957447	0.476621
Putrescine	1.09208	0.430873	1.20921	0.029455	1.10725	0.343339
Serotonin	0.824271	0.399593	1.06024	0.649464	1.64303	0.208913
SM (OH) C14:1	0.944934	0.349149	0.89978	0.101078	0.964483	0.296196
SM (OH) C16:1	0.937063	0.289686	0.920455	0.175636	0.9846	0.649866
SM (OH) C22:1	0.938776	0.321817	0.914071	0.137596	0.973684	0.352602
SM (OH) C22:2	0.905077	0.17611	0.90379	0.193452	0.962733	0.366672
SM (OH) C24:1	0.939986	0.141235	0.927693	0.011725	0.986923	0.695192
SM C16:0	0.92491	0.182817	0.903903	0.105675	0.977288	0.424372
SM C16:1	0.903403	0.187029	0.867179	0.043432	0.959903	0.270952
SM C18:0	0.953785	0.394668	0.93728	0.102379	0.982695	0.688197
SM C18:1	0.909949	0.234938	0.88279	0.021207	0.970154	0.546305
SM C20:2	0.84375	0.298015	0.771473	0.157623	0.888889	0.304559
SM C24:0	0.940233	0.288033	0.922093	0.19278	0.980707	0.58808
SM C24:1	0.91471	0.204083	0.905077	0.148746	0.989469	0.786644
SM C26:0	0.888889	0.391002	1.22222	0.495025	1.5	0.225403
SM C26:1	0.9334	0.530092	0.73913	0.070484	0.809524	0.294256
Spermidine	1.54711	0.020314	1.32843	0.247013	1.16451	0.035082
Spermine	1.19231	n.t.	0.829545	0.836183	1.35382	0.142222
Succinic acid	2.06676	0.06644	5.56475	0.042934	2.66567	0.05761
Taurine	0.841481	0.088425	1.27391	0.441996	1.45605	0.212379
Tetradecenoylcarnitine	1.03711	0.610881	0.962889	0.610881	0.928434	0.174688
Total DMA	1.12685	0.012202	1.22097	0.012575	1.08352	0.105469
