# Supplementary material for: miRNA-200b—A Potential Biomarker Identified in a Porcine Model of Cardiogenic Shock and Mechanical Unloading
Source: Front Cardiovasc Med. 2022 May 25;9:881067. doi: 10.3389/fcvm.2022.881067 (PMC9174458; doi:10.3389/fcvm.2022.881067)
Supplement: Supplementary Table 3 — All transcripts. [file Table_3.xls]

## Sheet: All_NormCounts
										Cardiogenic Shock vs. Baseline						pVAD vs. Baseline						pVAD vs. Cardiogenic Shock
ensembl_gene_id	strand	Gene.Symbol	chromosome_name	start_position	end_position	entrezgene_id	entrezgene_description	mirbase_id	Gene.type	baseMean.CSvB	log2FoldChange.CSvB	lfcSE.CSvB	stat.CSvB	pvalue.CSvB	padj.CSvB	baseMean.IMPvB	log2FoldChange.IMPvB	lfcSE.IMPvB	stat.IMPvB	pvalue.IMPvB	padj.IMPvB	baseMean.IMPvCS	log2FoldChange.IMPvCS	lfcSE.IMPvCS	stat.IMPvCS	pvalue.IMPvCS	padj.IMPvCS
ENSSSCG00000000002	-1	GTSE1	5	3227816	3242789	100520739	G2 and S-phase expressed 1		protein_coding	292.34	0.00507212	0.387319	0.0130955	0.989552	1	292.34	-0.0576601	0.369236	-0.156161	0.875906	1	292.34	-0.0627322	0.386923	-0.162131	0.871203	0.997622
ENSSSCG00000000003	-1	TTC38	5	3248343	3270774	100518372	tetratricopeptide repeat domain 38		protein_coding	397.175	0.196087	0.313588	0.625303	0.531772	1	397.175	-0.0186934	0.299107	-0.0624974	0.950167	1	397.175	-0.214781	0.313173	-0.685821	0.492826	0.997622
ENSSSCG00000000005	1	CDPF1	5	3287229	3296329	100518729	cysteine rich DPF motif domain containing 1		protein_coding	116.55	0.318906	0.376729	0.846515	0.397266	1	116.55	-0.00925151	0.359832	-0.0257107	0.979488	1	116.55	-0.328158	0.375506	-0.873909	0.382168	0.997622
ENSSSCG00000000006	-1	PPARA	5	3300708	3366361	397239	peroxisome proliferator activated receptor alpha		protein_coding	807.97	-0.2141	0.203156	-1.05387	0.291941	1	807.97	-0.308161	0.193664	-1.59121	0.111562	1	807.97	-0.0940606	0.203081	-0.463168	0.643244	0.997622
ENSSSCG00000000007	-1	TRMU	5	3203666	3224367	100521087	tRNA 5-methylaminomethyl-2-thiouridylate methyltransferase		protein_coding	431.335	0.00312946	0.377369	0.00829283	0.993383	1	431.335	0.00829661	0.359717	0.0230642	0.981599	1	431.335	0.00516715	0.377043	0.0137044	0.989066	1
ENSSSCG00000000010	-1	FBLN1	5	3839501	3927183	100519144	fibulin 1		protein_coding	1787.77	0.0538261	0.270509	0.198981	0.842278	1	1787.77	-0.0337439	0.257915	-0.130834	0.895907	1	1787.77	-0.0875701	0.270409	-0.323843	0.746057	0.997622
ENSSSCG00000000018	1	KIAA0930	5	4152072	4195613	100736589	KIAA0930		protein_coding	869.598	0.219169	0.345561	0.634242	0.525923	1	869.598	0.107763	0.329488	0.327063	0.74362	1	869.598	-0.111406	0.345333	-0.322604	0.746995	0.997622
ENSSSCG00000000019	-1	NUP50	5	4194308	4219230	100519837	nucleoporin 50		protein_coding	375.947	0.0692127	0.31798	0.217664	0.827691	1	375.947	0.142091	0.303001	0.468944	0.639109	1	375.947	0.072878	0.317392	0.229615	0.818391	0.997622
ENSSSCG00000000020	1	PHF21B	5	4291396	4389943	100522673	PHD finger protein 21B		protein_coding	2231.71	0.152814	0.343397	0.445006	0.656316	1	2231.71	0.00839676	0.327423	0.025645	0.979541	1	2231.71	-0.144417	0.343325	-0.420641	0.674017	0.997622
ENSSSCG00000000021	-1		5	4399742	4450465	100533202	Rho GTPase activating protein 8		protein_coding	949.069	0.0244053	0.252631	0.0966045	0.92304	1	949.069	0.12206	0.240769	0.50696	0.612183	1	949.069	0.0976548	0.25235	0.386982	0.69877	0.997622
ENSSSCG00000000022	1	RTL6	5	4649183	4655230	100520193	retrotransposon Gag like 6		protein_coding	160.82	-0.735607	0.42354	-1.73681	0.0824213	1	160.82	0.211828	0.40147	0.52763	0.597756	1	160.82	0.947434	0.42253	2.24229	0.0249427	0.997622
ENSSSCG00000000024	-1	PARVB	5	4906684	5015441	100739768	parvin beta		protein_coding	2348.34	0.246194	0.290647	0.847055	0.396964	1	2348.34	0.0429504	0.277141	0.154977	0.87684	1	2348.34	-0.203244	0.290558	-0.699494	0.484243	0.997622
ENSSSCG00000000025	-1		5	4873152	4898647	100520379	parvin gamma		protein_coding	967.333	0.140751	0.338833	0.415398	0.67785	1	967.333	-0.502305	0.323277	-1.55379	0.120234	1	967.333	-0.643055	0.338875	-1.89762	0.0577464	0.997622
ENSSSCG00000000026	1	SULT4A1	5	5131252	5156896	100523243	sulfotransferase family 4A member 1		protein_coding	577.459	-0.205864	0.363027	-0.567076	0.570662	1	577.459	-0.146731	0.346013	-0.424063	0.67152	1	577.459	0.0591329	0.362873	0.162958	0.870552	0.997622
ENSSSCG00000000028	1		5	5375714	5408125				protein_coding	620.076	0.00506949	0.251669	0.0201435	0.983929	1	620.076	0.0257669	0.239851	0.107429	0.914449	1	620.076	0.0206974	0.251316	0.082356	0.934364	0.998058
ENSSSCG00000000029	1	SCUBE1	5	5561504	5692330	100524621	signal peptide, CUB domain and EGF like domain containing 1		protein_coding	3285.04	-0.00804977	0.311073	-0.0258774	0.979355	1	3285.04	-0.0905562	0.296593	-0.305322	0.760121	1	3285.04	-0.0825065	0.311034	-0.265266	0.790805	0.997622
ENSSSCG00000000031	1	MCAT	5	5742185	5751692	100523602	malonyl-CoA-acyl carrier protein transacylase		protein_coding	179.11	-0.0303009	0.550144	-0.0550781	0.956076	1	179.11	0.317205	0.523977	0.60538	0.544926	1	179.11	0.347506	0.549229	0.632715	0.52692	0.997622
ENSSSCG00000000033	-1	TSPO	5	5723186	5735128	396592	translocator protein		protein_coding	208.471	-0.472515	0.333428	-1.41714	0.156442	1	208.471	-0.321287	0.317289	-1.0126	0.311251	1	208.471	0.151228	0.333282	0.453753	0.650007	0.997622
ENSSSCG00000000034	1	TTLL12	5	5701583	5720724	100621422	tubulin tyrosine ligase like 12		protein_coding	410.529	0.474572	0.448598	1.0579	0.2901	1	410.529	0.101415	0.427915	0.236998	0.812658	1	410.529	-0.373157	0.448208	-0.832553	0.405097	0.997622
ENSSSCG00000000035	1	TTLL1	5	5793780	5827639	100621517	tubulin tyrosine ligase like 1		protein_coding	600.379	0.306826	0.293583	1.04511	0.295974	1	600.379	-0.16516	0.280184	-0.589472	0.555544	1	600.379	-0.471986	0.293393	-1.60872	0.107679	0.997622
ENSSSCG00000000036	1	PACSIN2	5	5853377	5985171	100523786	protein kinase C and casein kinase substrate in neurons 2		protein_coding	2096.41	0.0139175	0.186368	0.0746774	0.940471	1	2096.41	-0.101553	0.177695	-0.571502	0.56766	1	2096.41	-0.115471	0.186267	-0.61992	0.53531	0.997622
ENSSSCG00000000037	1	ARFGAP3	5	5993808	6055091	100523962	ADP ribosylation factor GTPase activating protein 3		protein_coding	1111.97	0.174876	0.258325	0.676961	0.498431	1	1111.97	-0.0445713	0.246354	-0.180924	0.856427	1	1111.97	-0.219447	0.258157	-0.850054	0.395295	0.997622
ENSSSCG00000000038	1	CYB5R3	5	6146279	6170202	100524254	NADH-cytochrome b5 reductase 3-like		protein_coding	478.812	0.133751	0.31551	0.42392	0.671624	1	478.812	0.160528	0.300728	0.533798	0.593481	1	478.812	0.0267772	0.315023	0.0850009	0.932261	0.998058
ENSSSCG00000000039	1	POLDIP3	5	6169398	6201940	100525164	DNA polymerase delta interacting protein 3		protein_coding	498.673	0.0459954	0.255184	0.180244	0.856961	1	498.673	0.146948	0.243109	0.604452	0.545543	1	498.673	0.100952	0.254631	0.396465	0.691762	0.997622
ENSSSCG00000000040	-1	SEPTIN3	5	6589864	6662432	100157034	septin 3		protein_coding	1073.24	0.287936	0.177395	1.62314	0.10456	1	1073.24	0.0142225	0.169255	0.08403	0.933033	1	1073.24	-0.273714	0.177096	-1.54557	0.122209	0.997622
ENSSSCG00000000045	1	NDUFA6	5	6562011	6567647				protein_coding	78.3431	-0.628431	0.487494	-1.28911	0.197362	1	78.3431	-0.0147709	0.461917	-0.0319774	0.97449	1	78.3431	0.613661	0.486324	1.26184	0.207008	0.997622
ENSSSCG00000000046	1	CYP2D25	5	6538907	6543643	397687	vitamin D3 25-Hydroxylase		protein_coding	156.463	-0.556436	0.54105	-1.02844	0.303744	1	156.463	-0.308746	0.515185	-0.599291	0.548979	1	156.463	0.24769	0.540914	0.457911	0.647017	0.997622
ENSSSCG00000000050	1	NAGA	5	6571037	6590546	100142667	alpha-N-acetylgalactosaminidase		protein_coding	317.218	0.607317	0.391268	1.55217	0.120621	1	317.218	0.0189651	0.373555	0.0507693	0.959509	1	317.218	-0.588352	0.390765	-1.50564	0.132159	0.997622
ENSSSCG00000000057	-1		5	6881892	6884947				pseudogene	51.3829	-0.679608	0.683707	-0.994004	0.320221	1	51.3829	-0.483269	0.650327	-0.743116	0.457412	1	51.3829	0.196339	0.683967	0.287059	0.774067	0.997622
ENSSSCG00000000058	1	SNU13	5	6885067	6900023	100155420	small nuclear ribonucleoprotein 13		protein_coding	135.759	-0.392244	0.372618	-1.05267	0.292493	1	135.759	0.201437	0.353348	0.57008	0.568623	1	135.759	0.593681	0.371219	1.59928	0.109759	0.997622
ENSSSCG00000000059	-1	XRCC6	5	6903496	6929083	100154200	X-ray repair cross complementing 6		protein_coding	242.208	-0.179657	0.32878	-0.546437	0.584766	1	242.208	0.0360958	0.312925	0.11535	0.908168	1	242.208	0.215753	0.328101	0.657583	0.510806	0.997622
ENSSSCG00000000061	1	PMM1	5	6964999	6975904	100151790	phosphomannomutase 1		protein_coding	217.697	-0.0253788	0.513935	-0.0493813	0.960615	1	217.697	-0.0526616	0.489917	-0.107491	0.9144	1	217.697	-0.0272828	0.513531	-0.0531278	0.95763	0.998941
ENSSSCG00000000062	-1	CSDC2	5	6975840	6988422	100153407	cold shock domain containing C2		protein_coding	285.369	0.139396	0.498203	0.279798	0.779632	1	285.369	-0.0916404	0.475129	-0.192875	0.847057	1	285.369	-0.231037	0.497909	-0.464014	0.642638	0.997622
ENSSSCG00000000063	1	POLR3H	5	6997444	7014422	100157033	RNA polymerase III subunit H		protein_coding	45.4985	-0.0919789	0.560815	-0.164009	0.869724	1	45.4985	0.373213	0.531892	0.701671	0.482884	1	45.4985	0.465192	0.55709	0.83504	0.403695	0.997622
ENSSSCG00000000064	-1	ACO2	5	7002124	7070999	396999	aconitase 2		protein_coding	894.426	-0.0823894	0.197679	-0.416784	0.676836	1	894.426	0.0639745	0.18829	0.339765	0.734033	1	894.426	0.146364	0.197347	0.741658	0.458295	0.997622
ENSSSCG00000000066	-1	L3MBTL2	5	7253644	7277576	100157440	L3MBTL histone methyl-lysine binding protein 2		protein_coding	537.524	0.0780227	0.255731	0.305097	0.760292	1	537.524	0.10888	0.24371	0.44676	0.655048	1	537.524	0.0308571	0.25525	0.12089	0.903778	0.998058
ENSSSCG00000000067	1	CHADL	5	7247909	7253379	102162247	chondroadherin like		protein_coding	205.434	-0.604336	0.508739	-1.18791	0.234869	1	205.434	-0.787173	0.48508	-1.62277	0.104639	1	205.434	-0.182838	0.5092	-0.359068	0.719544	0.997622
ENSSSCG00000000068	-1	EP300	5	7311171	7393760	100156226	E1A binding protein p300		protein_coding	758.284	0.0680117	0.241285	0.281873	0.778041	1	758.284	-0.0624893	0.23007	-0.27161	0.785922	1	758.284	-0.130501	0.24104	-0.541408	0.588226	0.997622
ENSSSCG00000000071	1	ST13	5	7577970	7617762	100624451	ST13 Hsp70 interacting protein		protein_coding	414.634	-0.511384	0.312072	-1.63867	0.101282	1	414.634	-0.292258	0.297139	-0.983574	0.325325	1	414.634	0.219126	0.311968	0.702399	0.48243	0.997622
ENSSSCG00000000072	1	SLC25A17	5	7622645	7741541	100517713	solute carrier family 25 member 17		protein_coding	1362.79	-0.0271153	0.155057	-0.174873	0.861179	1	1362.79	-0.127788	0.147829	-0.864427	0.387353	1	1362.79	-0.100672	0.154889	-0.649965	0.515715	0.997622
ENSSSCG00000000075	1	MRTFA	5	7757950	7975926	100516801	myocardin related transcription factor A		protein_coding	2201.55	0.178217	0.161814	1.10137	0.270735	1	2201.55	0.0646947	0.15429	0.419307	0.674992	1	2201.55	-0.113523	0.161639	-0.70232	0.48248	0.997622
ENSSSCG00000000076	-1	SGSM3	5	7968097	8017768	100516266	small G protein signaling modulator 3		protein_coding	232.497	0.572679	0.358092	1.59925	0.109765	1	232.497	0.427161	0.341562	1.25061	0.211078	1	232.497	-0.145519	0.356687	-0.407973	0.683294	0.997622
ENSSSCG00000000077	-1	ADSL	5	7985700	8045510	100170844	adenylosuccinate lyase		protein_coding	336.446	0.368158	0.337791	1.0899	0.275757	1	336.446	-0.161552	0.322542	-0.500872	0.616461	1	336.446	-0.52971	0.337487	-1.56957	0.116515	0.997622
ENSSSCG00000000078	-1	TNRC6B	5	8060979	8311418	102159442	trinucleotide repeat containing adaptor 6B		protein_coding	2932.54	0.0464916	0.175346	0.265141	0.7909	1	2932.54	0.0287172	0.167165	0.17179	0.863602	1	2932.54	-0.0177743	0.175237	-0.10143	0.919209	0.998058
ENSSSCG00000000079	-1	FAM83F	5	8319203	8445039	100155438	family with sequence similarity 83 member F		protein_coding	170.674	0.409845	0.437912	0.935907	0.349321	1	170.674	-0.107665	0.418227	-0.257431	0.796846	1	170.674	-0.51751	0.437349	-1.18329	0.236695	0.997622
ENSSSCG00000000081	1	ENTHD1	5	8457383	8552925	100519254	ENTH domain containing 1		protein_coding	848.477	0.255691	0.191509	1.33514	0.18183	1	848.477	-0.00333414	0.182719	-0.0182474	0.985441	1	848.477	-0.259026	0.191175	-1.35491	0.175445	0.997622
ENSSSCG00000000082	-1	CACNA1I	5	8595142	8712393	100154640	calcium voltage-gated channel subunit alpha1 I		protein_coding	3068.91	0.0376309	0.298646	0.126005	0.899728	1	3068.91	-0.182116	0.284763	-0.639535	0.522475	1	3068.91	-0.219747	0.298614	-0.735888	0.461799	0.997622
ENSSSCG00000000084	-1	ATF4	5	8738880	8745225	100144302	activating transcription factor 4		protein_coding	212.8	0.0512347	0.477699	0.107253	0.914588	1	212.8	-0.181843	0.455615	-0.399115	0.689809	1	212.8	-0.233078	0.477409	-0.488213	0.625399	0.997622
ENSSSCG00000000087	-1	TAB1	5	8826840	8852776	100153785	TGF-beta activated kinase 1 (MAP3K7) binding protein 1		protein_coding	616.326	-0.17308	0.24739	-0.699623	0.484163	1	616.326	-0.0316187	0.235649	-0.134177	0.893262	1	616.326	0.141461	0.247087	0.572517	0.566972	0.997622
ENSSSCG00000000091	-1	APOBEC3B	5	9097719	9116369	100037939	apolipoprotein B mRNA editing enzyme catalytic subunit 3B		protein_coding	447.012	0.0429454	0.376956	0.113927	0.909296	1	447.012	-0.0818813	0.359423	-0.227813	0.819791	1	447.012	-0.124827	0.376705	-0.331364	0.740369	0.997622
ENSSSCG00000000092	1	NPTXR	5	9207281	9230351	100521449	neuronal pentraxin receptor		protein_coding	527.45	0.261753	0.279678	0.935907	0.349321	1	527.45	-0.0762954	0.266863	-0.285897	0.774957	1	527.45	-0.338048	0.279374	-1.21002	0.226271	0.997622
ENSSSCG00000000093	1	DNAL4	5	9236654	9250336	100520304	dynein axonemal light chain 4		protein_coding	250.63	-0.508387	0.32886	-1.54591	0.122127	1	250.63	0.0603274	0.312357	0.193136	0.846852	1	250.63	0.568714	0.328205	1.7328	0.0831312	0.997622
ENSSSCG00000000095	-1	GTPBP1	5	9247203	9321899	100520611	GTP binding protein 1		protein_coding	1188.29	0.205026	0.278064	0.737334	0.460919	1	1188.29	0.041851	0.265149	0.15784	0.874583	1	1188.29	-0.163175	0.277883	-0.587207	0.557065	0.997622
ENSSSCG00000000097	-1		5	9336130	9358142	100520786	translocase of outer mitochondrial membrane 22		protein_coding	108.764	-0.656403	0.409141	-1.60434	0.108638	1	108.764	-0.170602	0.388	-0.439697	0.660157	1	108.764	0.485801	0.408538	1.18912	0.234392	0.997622
ENSSSCG00000000103	1	DMC1	5	9431307	9470549	100522866	DNA meiotic recombinase 1		protein_coding	250.157	-0.150905	0.357614	-0.421978	0.673041	1	250.157	0.172193	0.340341	0.505942	0.612897	1	250.157	0.323098	0.356822	0.905488	0.365207	0.997622
ENSSSCG00000000104	1	DDX17	5	9485702	9505157	100514347	DEAD-box helicase 17		protein_coding	269.673	0.240144	0.35583	0.674883	0.49975	1	269.673	-0.153854	0.339648	-0.45298	0.650563	1	269.673	-0.393998	0.355471	-1.10838	0.267697	0.997622
ENSSSCG00000000105	-1	KDELR3	5	9505206	9515722	100514523	KDEL endoplasmic reticulum protein retention receptor 3		protein_coding	216.338	0.0171897	0.352609	0.0487502	0.961118	1	216.338	-0.0167928	0.336067	-0.0499685	0.960147	1	216.338	-0.0339825	0.351957	-0.096553	0.923081	0.998058
ENSSSCG00000000106	1	KCNJ4	5	9541906	9548989	100523060	potassium inwardly rectifying channel subfamily J member 4		protein_coding	154.182	0.472554	0.461659	1.0236	0.306025	1	154.182	0.1445	0.440595	0.327966	0.742938	1	154.182	-0.328053	0.46058	-0.712261	0.476303	0.997622
ENSSSCG00000000107	1		5	9594894	9620485	100523244	casein kinase I		protein_coding	703.926	0.130032	0.345197	0.376689	0.706405	1	703.926	0.228375	0.329038	0.694069	0.487639	1	703.926	0.0983427	0.344859	0.285168	0.775515	0.997622
ENSSSCG00000000108	1	TMEM184B	5	9633554	9682115	100157699	transmembrane protein 184B		protein_coding	1132.18	0.134572	0.314765	0.427531	0.668992	1	1132.18	0.070809	0.300105	0.235948	0.813473	1	1132.18	-0.0637628	0.314589	-0.202686	0.839381	0.997622
ENSSSCG00000000110	1	PLA2G6	5	9685214	9777922	100514711	phospholipase A2 group VI		protein_coding	1499.44	0.280989	0.254953	1.10212	0.270408	1	1499.44	-0.0624799	0.243168	-0.256941	0.797225	1	1499.44	-0.343469	0.254829	-1.34784	0.17771	0.997622
ENSSSCG00000000111	1	BAIAP2L2	5	9778727	9799703	100515261	BAR/IMD domain containing adaptor protein 2 like 2		protein_coding	528.507	0.241892	0.370765	0.652414	0.514134	1	528.507	-0.0855094	0.353656	-0.241787	0.808945	1	528.507	-0.327402	0.370542	-0.883574	0.376926	0.997622
ENSSSCG00000000113	1	SLC16A8	5	9801759	9806550	100524435	solute carrier family 16 member 8		protein_coding	150.944	-0.264873	0.509527	-0.51984	0.603175	1	150.944	-0.0156385	0.48516	-0.0322337	0.974286	1	150.944	0.249234	0.50891	0.489742	0.624317	0.997622
ENSSSCG00000000114	-1	PICK1	5	9808450	9889930	100158107	protein interacting with PRKCA 1		protein_coding	988.583	0.0485757	0.29484	0.164752	0.869139	1	988.583	-0.167289	0.281164	-0.594988	0.551852	1	988.583	-0.215865	0.294733	-0.732409	0.463919	0.997622
ENSSSCG00000000116	-1	POLR2F	5	9855983	9917726	100737214	RNA polymerase II subunit F		protein_coding	60.268	0.211208	0.758236	0.278552	0.780589	1	60.268	-0.277751	0.724	-0.383635	0.701249	1	60.268	-0.48896	0.75785	-0.645193	0.518802	0.997622
ENSSSCG00000000119	-1	EIF3L	5	9968428	9996316	100515608	eukaryotic translation initiation factor 3 subunit L		protein_coding	420.942	0.0914596	0.21459	0.426206	0.669958	1	420.942	-0.120109	0.204737	-0.58665	0.557439	1	420.942	-0.211568	0.214177	-0.987819	0.323241	0.997622
ENSSSCG00000000120	1	ANKRD54	5	10003725	10017734	100525518	ankyrin repeat domain 54		protein_coding	115.159	0.385415	0.463265	0.831955	0.405434	1	115.159	-0.0659257	0.442521	-0.148978	0.881571	1	115.159	-0.451341	0.462376	-0.976133	0.328998	0.997622
ENSSSCG00000000130	-1	CYTH4	5	10489286	10521736	100240722	cytohesin 4		protein_coding	746.266	0.314583	0.250809	1.25427	0.209743	1	746.266	-0.111582	0.239355	-0.466177	0.641089	1	746.266	-0.426165	0.250591	-1.70064	0.0890114	0.997622
ENSSSCG00000000131	1	ELFN2	5	10427019	10429478	100511563	extracellular leucine rich repeat and fibronectin type III domain containing 2		protein_coding	84.492	1.03044	0.686001	1.50209	0.133073	1	84.492	0.627095	0.654845	0.957624	0.338252	1	84.492	-0.403342	0.683214	-0.59036	0.554949	0.997622
ENSSSCG00000000132	1	TEX33	5	10764551	10776312	100152026	testis expressed 33		protein_coding	232.503	-0.0793984	0.322737	-0.246016	0.80567	1	232.503	-0.517035	0.308253	-1.67731	0.0934826	1	232.503	-0.437637	0.322933	-1.35519	0.175356	0.997622
ENSSSCG00000000133	1	TST	5	10746890	10759623	100153230	thiosulfate sulfurtransferase		protein_coding	199.021	0.209423	0.392706	0.533282	0.593838	1	199.021	0.0588236	0.374514	0.157066	0.875193	1	199.021	-0.150599	0.391918	-0.384262	0.700784	0.997622
ENSSSCG00000000135	-1	KCTD17	5	10707354	10718959	100512279	potassium channel tetramerization domain containing 17		protein_coding	486.635	0.350284	0.496311	0.705776	0.480327	1	486.635	-0.273463	0.473487	-0.577552	0.563567	1	486.635	-0.623748	0.496232	-1.25697	0.208765	0.997622
ENSSSCG00000000136	-1	CSF2RB	5	10816371	10840598	100153254	colony stimulating factor 2 receptor subunit beta		protein_coding	523.915	0.160705	0.249324	0.644564	0.519209	1	523.915	0.0910142	0.237695	0.382904	0.701791	1	523.915	-0.0696913	0.248826	-0.28008	0.779416	0.997622
ENSSSCG00000000137	-1	NCF4	5	10874953	10994015	100152055	neutrophil cytosolic factor 4		protein_coding	2369.73	0.292242	0.234346	1.24705	0.212378	1	2369.73	0.00140461	0.223484	0.00628505	0.994985	1	2369.73	-0.290837	0.234245	-1.24159	0.214387	0.997622
ENSSSCG00000000139	1	IFT27	5	10994215	11017950	100517032	intraflagellar transport 27		protein_coding	436.57	0.501828	0.226166	2.21884	0.0264973	1	436.57	0.27532	0.215831	1.27563	0.202086	1	436.57	-0.226508	0.225209	-1.00577	0.314528	0.997622
ENSSSCG00000000141	1	EIF3D	5	11213701	11233005	100512835	eukaryotic translation initiation factor 3 subunit D		protein_coding	522.469	0.433556	0.307171	1.41145	0.158113	1	522.469	0.00147048	0.293139	0.00501632	0.995998	1	522.469	-0.432085	0.306813	-1.4083	0.159042	0.997622
ENSSSCG00000000142	1	FOXRED2	5	11233902	11254705	100513010	FAD dependent oxidoreductase domain containing 2		protein_coding	409.15	0.233473	0.257989	0.904971	0.365481	1	409.15	-0.00570613	0.246146	-0.0231819	0.981505	1	409.15	-0.239179	0.257482	-0.928914	0.352934	0.997622
ENSSSCG00000000145	1		5	11264590	11422660				protein_coding	2954.07	0.0882969	0.242267	0.364461	0.715514	1	2954.07	-0.196024	0.231024	-0.848502	0.396159	1	2954.07	-0.284321	0.242228	-1.17377	0.240486	0.997622
ENSSSCG00000000146	1	MYH11	3	7002733	7143094	100627924	myosin heavy chain 11		protein_coding	2078.39	0.136276	0.189363	0.719659	0.471735	1	2078.39	0.120246	0.180525	0.666092	0.505353	1	2078.39	-0.0160301	0.189188	-0.0847311	0.932475	0.998058
ENSSSCG00000000148	-1		5	11509984	11543032	106510284	apolipoprotein L3-like		protein_coding	564.659	0.455626	0.267279	1.70468	0.0882536	1	564.659	0.129674	0.255038	0.508451	0.611137	1	564.659	-0.325952	0.266782	-1.22179	0.221788	0.997622
ENSSSCG00000000151	-1		5	11920659	11929669	100518305	apolipoprotein L6		protein_coding	131.82	-0.236509	0.392798	-0.602112	0.5471	1	131.82	-0.520564	0.374874	-1.38864	0.164944	1	131.82	-0.284055	0.393081	-0.722637	0.469903	0.997622
ENSSSCG00000000152	1	RBFOX2	5	11633519	11905311	100513594	RNA binding fox-1 homolog 2		protein_coding	3201.46	-0.00892106	0.179815	-0.0496125	0.960431	1	3201.46	-0.0302204	0.171426	-0.176288	0.860068	1	3201.46	-0.0212993	0.179731	-0.118507	0.905666	0.998058
ENSSSCG00000000158	1	RTCB	5	12580295	12641906	733658	RNA 2',3'-cyclic phosphate and 5'-OH ligase		protein_coding	636.02	0.179747	0.235177	0.764304	0.444686	1	636.02	0.0102056	0.224289	0.0455021	0.963707	1	636.02	-0.169541	0.234809	-0.722039	0.470271	0.997622
ENSSSCG00000000160	1	PRDM4	5	12638488	12668878	100155716	PR/SET domain 4		protein_coding	253.242	0.207002	0.262839	0.787561	0.430954	1	253.242	0.0663872	0.250681	0.264827	0.791142	1	253.242	-0.140614	0.261908	-0.536885	0.591347	0.997622
ENSSSCG00000000161	-1	PWP1	5	12701584	12730850	100519838	PWP1 homolog, endonuclein		protein_coding	305.349	0.0281494	0.262981	0.10704	0.914757	1	305.349	0.18086	0.250344	0.722445	0.470021	1	305.349	0.15271	0.26206	0.58273	0.560075	0.997622
ENSSSCG00000000162	-1	BTBD11	5	12754537	13069527	100520194	BTB domain containing 11		protein_coding	4762.74	-0.003093	0.124747	-0.0247943	0.980219	1	4762.74	-0.0189473	0.118921	-0.159327	0.873411	1	4762.74	-0.0158543	0.124663	-0.127177	0.8988	0.998058
ENSSSCG00000000164	1	CRY1	5	13275544	13364594	100520380	cryptochrome circadian regulator 1		protein_coding	528.283	-0.435345	0.352797	-1.23398	0.217209	1	528.283	0.261263	0.335774	0.778092	0.436515	1	528.283	0.696608	0.352378	1.97688	0.0480553	0.997622
ENSSSCG00000000167	-1	RIC8B	5	13468937	13585781	100154459	RIC8 guanine nucleotide exchange factor B		protein_coding	752.274	-0.121812	0.316115	-0.385341	0.699985	1	752.274	-0.100546	0.301324	-0.333679	0.738622	1	752.274	0.0212664	0.315953	0.0673087	0.946336	0.998755
ENSSSCG00000000169	-1	POLR3B	5	13590851	13926604	102159905	RNA polymerase III subunit B		protein_coding	2725.54	0.0719014	0.149065	0.482349	0.629558	1	2725.54	0.0806757	0.142094	0.567764	0.570195	1	2725.54	0.00877428	0.14891	0.0589232	0.953013	0.998755
ENSSSCG00000000171	1	CKAP4	5	14021113	14030039	100523493	cytoskeleton associated protein 4		protein_coding	191.411	-0.472197	0.248564	-1.8997	0.0574729	1	191.411	0.246956	0.234535	1.05296	0.292359	1	191.411	0.719153	0.246997	2.91158	0.00359603	0.997622
ENSSSCG00000000174	1	TEX49	5	14812164	14833965				protein_coding	243.668	-0.026931	0.303744	-0.0886634	0.929349	1	243.668	-0.311394	0.289881	-1.07421	0.282728	1	243.668	-0.284463	0.303578	-0.937034	0.348741	0.997622
ENSSSCG00000000175	-1	ADCY6	5	14834426	14850728	100522613	adenylate cyclase 6		protein_coding	418.756	0.509263	0.386385	1.31802	0.187496	1	418.756	0.217406	0.368568	0.589866	0.555281	1	418.756	-0.291858	0.385842	-0.756417	0.449399	0.997622
ENSSSCG00000000176	-1	DDX23	5	14888953	14899174	100737526	DEAD-box helicase 23		protein_coding	346.305	0.123848	0.381348	0.324764	0.745359	1	346.305	-0.379392	0.36398	-1.04234	0.297253	1	346.305	-0.50324	0.381321	-1.31973	0.186925	0.997622
ENSSSCG00000000179	1	CCDC65	5	14950492	14959328	100525107	coiled-coil domain containing 65		protein_coding	126.858	-0.479482	0.374879	-1.27903	0.200886	1	126.858	-0.0526897	0.355756	-0.148107	0.882259	1	126.858	0.426792	0.37401	1.14112	0.253818	0.997622
ENSSSCG00000000182	-1	WNT10B	5	14997381	15013919	100126276	Wnt family member 10B		protein_coding	370.514	0.387376	0.309762	1.25056	0.211095	1	370.514	-0.0197894	0.295683	-0.0669277	0.946639	1	370.514	-0.407165	0.309294	-1.31644	0.188027	0.997622
ENSSSCG00000000183	1	WNT1	5	15010985	15014079	100525462	Wnt family member 1		protein_coding	3.50173	2.25909	2.44564	0.923721			3.50173	1.45604	2.34403	0.621168			3.50173	-0.80305	2.39768	-0.334928
ENSSSCG00000000184	-1	DDN	5	15025510	15029629	100525642	dendrin		protein_coding	126.551	0.131953	0.523834	0.251899	0.801119	1	126.551	0.0366025	0.499443	0.0732865	0.941578	1	126.551	-0.0953507	0.522961	-0.182329	0.855325	0.997622
ENSSSCG00000000185	-1	PRKAG1	5	15033053	15049660	414426	protein kinase AMP-activated non-catalytic subunit gamma 1		protein_coding	39.3067	2.14856	0.780598	2.75245	0.00591506	1	39.3067	-0.309863	0.755533	-0.410125	0.681715	1	39.3067	-2.45842	0.779755	-3.15282	0.00161704	0.997622
ENSSSCG00000000186	-1	RHEBL1	5	15094603	15097665	100525816	RHEB like 1		protein_coding	71.8024	0.809842	0.642834	1.2598	0.207742	1	71.8024	0.946018	0.612643	1.54416	0.12255	1	71.8024	0.136176	0.638526	0.213266	0.83112	0.997622
ENSSSCG00000000188	-1	DHH	5	15114524	15119577	100505406	desert hedgehog signaling molecule		protein_coding	169.473	0.449302	0.449357	0.999877	0.31737	1	169.473	0.0200746	0.428992	0.0467949	0.962677	1	169.473	-0.429227	0.44857	-0.956881	0.338628	0.997622
ENSSSCG00000000189	-1	LMBR1L	5	15121550	15135252	100525991	limb development membrane protein 1 like		protein_coding	290.438	-0.0292919	0.290679	-0.100771	0.919733	1	290.438	0.134422	0.276744	0.485726	0.627161	1	290.438	0.163714	0.289879	0.564766	0.572233	0.997622
ENSSSCG00000000190	-1	TUBA1B	5	15149099	15269267	100135051	tubulin alpha 1a		protein_coding	519.085	0.232227	0.354583	0.654928	0.512514	1	519.085	-0.0768847	0.338224	-0.227319	0.820175	1	519.085	-0.309112	0.354341	-0.872357	0.383014	0.997622
ENSSSCG00000000194	1		5	15153106	15270122	100127131	tubulin alpha-1C chain		protein_coding	79.0496	0.362777	0.701814	0.516913	0.605217	1	79.0496	-0.335754	0.670512	-0.500743	0.616552	1	79.0496	-0.698531	0.701632	-0.99558	0.319454	0.997622
ENSSSCG00000000195	1	PRPH	5	15285294	15288804	100152434	peripherin		protein_coding	110.172	0.101844	0.549836	0.185226	0.853052	1	110.172	0.564031	0.523171	1.0781	0.280989	1	110.172	0.462187	0.547804	0.843708	0.398833	0.997622
ENSSSCG00000000197	-1	C1QL4	5	15308293	15312520	100512604	complement C1q like 4		protein_coding	95.1746	-0.123693	0.53808	-0.229878	0.818187	1	95.1746	0.0277378	0.512355	0.0541377	0.956825	1	95.1746	0.15143	0.537032	0.281976	0.777962	0.997622
ENSSSCG00000000198	1	DNAJC22	5	15322674	15335950	100623474	DnaJ heat shock protein family (Hsp40) member C22		protein_coding	160.216	-0.469315	0.32204	-1.45732	0.145028	1	160.216	0.0145652	0.305371	0.0476965	0.961958	1	160.216	0.48388	0.321091	1.50699	0.131814	0.997622
ENSSSCG00000000199	1	SPATS2	5	15347633	15484938	100738620	spermatogenesis associated serine rich 2		protein_coding	1248.97	0.120516	0.20176	0.59732	0.550294	1	1248.97	0.0215292	0.192369	0.111916	0.91089	1	1248.97	-0.0989864	0.201538	-0.491155	0.623317	0.997622
ENSSSCG00000000202	-1	MCRS1	5	15517028	15526510	100516550	microspherule protein 1		protein_coding	246.312	-0.141207	0.400035	-0.352987	0.724098	1	246.312	-0.272947	0.381417	-0.715614	0.47423	1	246.312	-0.13174	0.399863	-0.329463	0.741805	0.997622
ENSSSCG00000000203	1	KCNH3	5	15495156	15517024	100514837	potassium voltage-gated channel subfamily H member 3		protein_coding	507.729	-0.0148991	0.322829	-0.0461516	0.963189	1	507.729	0.00028567	0.307707	0.000928385	0.999259	1	507.729	0.0151847	0.322513	0.0470825	0.962447	0.999233
ENSSSCG00000000204	1	PRPF40B	5	15570474	15592386	100515026	pre-mRNA processing factor 40 homolog B		protein_coding	570.119	0.267032	0.289779	0.921502	0.356788	1	570.119	0.0101723	0.276415	0.036801	0.970644	1	570.119	-0.25686	0.289438	-0.887443	0.374841	0.997622
ENSSSCG00000000205	-1	FAM186B	5	15541865	15559720	100515313	family with sequence similarity 186 member B		protein_coding	414.898	-0.505011	0.281183	-1.79602	0.0724908	1	414.898	-0.155531	0.267496	-0.581435	0.560948	1	414.898	0.34948	0.28093	1.24401	0.213495	0.997622
ENSSSCG00000000206	-1	FAIM2	5	15779334	15812547	110255191	Fas apoptotic inhibitory molecule 2		protein_coding	919.522	0.298629	0.353665	0.844384	0.398455	1	919.522	-0.0830025	0.337315	-0.246068	0.80563	1	919.522	-0.381631	0.353527	-1.0795	0.280367	0.997622
ENSSSCG00000000207	1		5	15774938	15775794				protein_coding	131.727	-0.608461	0.590177	-1.03098	0.30255	1	131.727	0.000797807	0.561315	0.00142132	0.998866	1	131.727	0.609258	0.589574	1.03339	0.301423	0.997622
ENSSSCG00000000209	-1	NCKAP5L	5	15711250	15761537	100516908	NCK associated protein 5 like		protein_coding	412.791	0.296794	0.266079	1.11544	0.264663	1	412.791	0.0445296	0.253873	0.175401	0.860765	1	412.791	-0.252265	0.265524	-0.950062	0.342081	0.997622
ENSSSCG00000000211	1	AQP5	5	15876407	15880067	100126278	aquaporin 5		protein_coding	116.784	0.0919297	0.760164	0.120934	0.903743	1	116.784	-0.134515	0.724953	-0.185551	0.852797	1	116.784	-0.226445	0.75976	-0.298048	0.765666	0.997622
ENSSSCG00000000212	1	AQP6	5	15887947	15890805	100145893	aquaporin 6		protein_coding	93.7687	0.0361381	0.52038	0.0694456	0.944635	1	93.7687	-0.712109	0.497882	-1.43028	0.152637	1	93.7687	-0.748247	0.521262	-1.43545	0.151158	0.997622
ENSSSCG00000000214	1	GPD1	5	16007448	16017825	100153250	glycerol-3-phosphate dehydrogenase 1		protein_coding	265.69	0.00277363	0.326524	0.00849441	0.993223	1	265.69	-0.268737	0.311547	-0.862591	0.388362	1	265.69	-0.271511	0.326317	-0.832046	0.405383	0.997622
ENSSSCG00000000215	1	SMARCD1	5	15992459	16005778	100155712	SWI/SNF related, matrix associated, actin dependent regulator of chromatin, subfamily d, member 1		protein_coding	246.174	0.5018	0.346053	1.45007	0.14704	1	246.174	-0.00369768	0.330544	-0.0111867	0.991075	1	246.174	-0.505497	0.34538	-1.4636	0.143303	0.997622
ENSSSCG00000000216	1	ASIC1	5	15947382	15991877	100517467	acid sensing ion channel subunit 1		protein_coding	1230.61	0.273357	0.305136	0.895856	0.37033	1	1230.61	-0.0491603	0.29101	-0.16893	0.865852	1	1230.61	-0.322518	0.305006	-1.05742	0.290322	0.997622
ENSSSCG00000000217	1	RACGAP1	5	15904707	15943614	100517651	Rac GTPase activating protein 1		protein_coding	356.382	-0.259828	0.287851	-0.902648	0.366713	1	356.382	-0.302923	0.274324	-1.10425	0.269485	1	356.382	-0.0430943	0.287726	-0.149776	0.880942	0.997622
ENSSSCG00000000220	1	POU6F1	AEMK02000258.1	188924	217951	102158970	POU class 6 homeobox 1		protein_coding	435.527	-0.539804	0.280177	-1.92665	0.0540227	1	435.527	-0.396524	0.26678	-1.48633	0.137191	1	435.527	0.14328	0.280168	0.511407	0.609066	0.997622
ENSSSCG00000000223	1	BIN2	AEMK02000258.1	93257	127449	100519772	bridging integrator 2		protein_coding	704.167	-0.00135029	0.244318	-0.00552675	0.99559	1	704.167	-0.0921561	0.232929	-0.39564	0.692371	1	704.167	-0.0908059	0.244083	-0.372028	0.709872	0.997622
ENSSSCG00000000228	1	SCN8A	5	16977700	17169564	100522189	sodium voltage-gated channel alpha subunit 8		protein_coding	2096.91	-0.157993	0.155536	-1.0158	0.309725	1	2096.91	-0.0131082	0.148191	-0.0884552	0.929515	1	2096.91	0.144885	0.155386	0.932419	0.35112	0.997622
ENSSSCG00000000231	1		5	17248664	17250958	100522737	ankyrin repeat domain 33		protein_coding	61.9204	-0.907419	0.621079	-1.46104	0.144005	1	61.9204	-0.820516	0.590999	-1.38835	0.165029	1	61.9204	0.0869026	0.622376	0.13963	0.888952	0.998058
ENSSSCG00000000232	1	ACVRL1	5	17263907	17286276	100153279	activin A receptor like type 1		protein_coding	430.812	0.468669	0.324387	1.44478	0.148519	1	430.812	0.155328	0.309495	0.501873	0.615757	1	430.812	-0.313341	0.323825	-0.967626	0.333231	0.997622
ENSSSCG00000000233	1	ACVR1B	5	17314290	17350722	100152462	activin A receptor type 1B		protein_coding	747.409	0.258364	0.261275	0.988857	0.322733	1	747.409	-0.0962225	0.249278	-0.386005	0.699493	1	747.409	-0.354586	0.261058	-1.35826	0.17438	0.997622
ENSSSCG00000000234	1	TAMALIN	5	17357866	17367453	100522015	trafficking regulator and scaffold protein tamalin		protein_coding	245.136	0.570427	0.451839	1.26245	0.206785	1	245.136	0.359788	0.430978	0.834818	0.40382	1	245.136	-0.210638	0.450862	-0.46719	0.640364	0.997622
ENSSSCG00000000235	-1	KRT82	5	17717924	17732009	100523843	keratin 82		protein_coding	291.393	0.538611	0.333856	1.61331	0.106678	1	291.393	0.0906477	0.318773	0.284364	0.776131	1	291.393	-0.447963	0.333128	-1.34472	0.178716	0.997622
ENSSSCG00000000236	-1	KRT75	5	17749493	17760524	100525745	keratin, type II cytoskeletal 75		protein_coding	182.992	-0.262606	0.296352	-0.886128	0.375548	1	182.992	0.151209	0.281258	0.537617	0.590842	1	182.992	0.413815	0.295131	1.40214	0.160874	0.997622
ENSSSCG00000000238	-1		5	17746999	17747580				protein_coding	12.3949	0.839671	1.09462	0.76709	0.443028	1	12.3949	1.74341	1.03723	1.68084	0.092794	1	12.3949	0.903739	1.07037	0.844325	0.398488	0.997622
ENSSSCG00000000239	-1		5	17635567	17643286	100523670	keratin, type II microfibrillar, component 7C		protein_coding	212.014	0.526757	0.386653	1.36235	0.173087	1	212.014	0.0862063	0.369188	0.233503	0.815371	1	212.014	-0.440551	0.385798	-1.14192	0.253487	0.997622
ENSSSCG00000000240	-1	KRT85	5	17679105	17690711	100524022	keratin, type II cuticular Hb5		protein_coding	260.704	0.347545	0.404806	0.858547	0.39059	1	260.704	0.328106	0.385912	0.850209	0.395209	1	260.704	-0.0194397	0.403873	-0.0481331	0.96161	0.999064
ENSSSCG00000000241	-1	KRT84	5	17698791	17706941	100622023	keratin 84		protein_coding	161.658	-0.276959	0.370503	-0.747523	0.454748	1	161.658	-0.684509	0.353857	-1.93442	0.0530611	1	161.658	-0.407549	0.37111	-1.09819	0.272122	0.997622
ENSSSCG00000000247	-1	KRT71	5	17895718	17905181	106506651	keratin, type II cytoskeletal 71		protein_coding	203.981	-0.370763	0.331429	-1.11868	0.263277	1	203.981	0.0248233	0.314945	0.078818	0.937177	1	203.981	0.395586	0.330677	1.19629	0.231583	0.997622
ENSSSCG00000000248	-1	KRT5	5	17780928	17868402	102164968	keratin 6A		protein_coding	2961.56	-0.050568	0.247992	-0.20391	0.838424	1	2961.56	0.0672691	0.236412	0.284542	0.775995	1	2961.56	0.117837	0.247911	0.475321	0.634558	0.997622
ENSSSCG00000000249	-1	KRT72	5	17936807	17948937	733618	keratin, type II cytoskeletal 72		protein_coding	290.469	-0.467546	0.413181	-1.13158	0.257813	1	290.469	-0.202469	0.393471	-0.514572	0.606852	1	290.469	0.265077	0.412979	0.641865	0.520961	0.997622
ENSSSCG00000000250	-1	KRT73	5	17956457	17967090	100511079	keratin, type II cytoskeletal 73		protein_coding	231.216	-0.506552	0.433513	-1.16848	0.242613	1	231.216	-0.0888475	0.412551	-0.215361	0.829486	1	231.216	0.417704	0.433143	0.964358	0.334867	0.997622
ENSSSCG00000000251	-1	KRT1	5	18012925	18018582	100049664	keratin 1		protein_coding	153.091	0.960064	0.395618	2.42675	0.0152349	1	153.091	0.200902	0.378561	0.530699	0.595627	1	153.091	-0.759162	0.394034	-1.92664	0.0540248	0.997622
ENSSSCG00000000252	-1	KRT8	5	18170354	18180404	100152077	keratin 8		protein_coding	164.242	-0.358211	0.396566	-0.903282	0.366376	1	164.242	-0.0662011	0.377216	-0.175499	0.860687	1	164.242	0.29201	0.395943	0.737505	0.460815	0.997622
ENSSSCG00000000253	1	KRT18	5	18217691	18222833	100126286	keratin 18		protein_coding	136.882	-0.426686	0.409379	-1.04228	0.297284	1	136.882	-0.454373	0.389999	-1.16506	0.243994	1	136.882	-0.0276864	0.409485	-0.0676126	0.946094	0.998755
ENSSSCG00000000257	-1	ITGB7	5	18419436	18434526	397221	integrin subunit beta 7		protein_coding	381.067	0.316413	0.292661	1.08116	0.279628	1	381.067	-0.07317	0.279364	-0.261916	0.793386	1	381.067	-0.389583	0.292251	-1.33304	0.182518	0.997622
ENSSSCG00000000258	-1	RARG	5	18436267	18458625				protein_coding	666.037	0.305423	0.320629	0.952573	0.340806	1	666.037	0.1638	0.305742	0.535748	0.592133	1	666.037	-0.141622	0.320269	-0.442198	0.658346	0.997622
ENSSSCG00000000259	-1	CSAD	5	18379340	18410212	100515377	cysteine sulfinic acid decarboxylase		protein_coding	454.983	0.146632	0.282138	0.519718	0.60326	1	454.983	0.0523272	0.269002	0.194523	0.845766	1	454.983	-0.0943053	0.281671	-0.334807	0.737771	0.997622
ENSSSCG00000000260	1	SOAT2	5	18358673	18371264	100515544	sterol O-acyltransferase 2		protein_coding	275.983	0.27755	0.288356	0.962527	0.335785	1	275.983	0.0997252	0.275068	0.362548	0.716943	1	275.983	-0.177825	0.287506	-0.618511	0.536239	0.997622
ENSSSCG00000000261	1		5	18352314	18357224	100101923	insulin like growth factor binding protein 6		protein_coding	76.5415	0.0535469	0.448794	0.119313	0.905028	1	76.5415	-0.164875	0.428262	-0.384986	0.700248	1	76.5415	-0.218422	0.447886	-0.487672	0.625782	0.997622
ENSSSCG00000000262	-1	SPRYD3	5	18320756	18353114	100514838	SPRY domain containing 3		protein_coding	610.601	-0.00160271	0.30537	-0.00524841	0.995812	1	610.601	-0.0115471	0.29109	-0.0396684	0.968358	1	610.601	-0.00994435	0.3051	-0.0325938	0.973999	1
ENSSSCG00000000263	1	TNS2	5	18299916	18320784	100156301	tensin 2		protein_coding	672.756	0.193611	0.447021	0.433114	0.664932	1	672.756	-0.189649	0.426335	-0.444836	0.656438	1	672.756	-0.38326	0.446923	-0.857553	0.391139	0.997622
ENSSSCG00000000264	1	MFSD5	5	18476365	18478741	100157167	major facilitator superfamily domain containing 5		protein_coding	67.847	0.00931592	0.576078	0.0161713	0.987098	1	67.847	-0.336555	0.549989	-0.61193	0.540584	1	67.847	-0.345871	0.575844	-0.600632	0.548085	0.997622
ENSSSCG00000000265	1	ESPL1	5	18487052	18509913	100153121	extra spindle pole bodies like 1, separase		protein_coding	622.743	0.555982	0.357749	1.55411	0.120157	1	622.743	0.140949	0.341285	0.412997	0.679609	1	622.743	-0.415032	0.357396	-1.16127	0.245533	0.997622
ENSSSCG00000000268	-1	AAAS	5	18526076	18537830	100154333	aladin WD repeat nucleoporin		protein_coding	232.163	-0.0643033	0.304672	-0.211058	0.832842	1	232.163	0.097427	0.289998	0.335958	0.736903	1	232.163	0.16173	0.303787	0.53238	0.594463	0.997622
ENSSSCG00000000271	1	AMHR2	5	18642823	18648848	100154297	anti-Mullerian hormone receptor type 2		protein_coding	185.161	0.656673	0.398124	1.64942	0.0990622	1	185.161	0.278266	0.380103	0.732081	0.464119	1	185.161	-0.378407	0.396784	-0.953685	0.340243	0.997622
ENSSSCG00000000272	1	SP1	5	18588758	18630089	396575	Sp1 transcription factor		protein_coding	400.445	0.175543	0.271601	0.646327	0.518068	1	400.445	-0.0555158	0.259106	-0.214259	0.830345	1	400.445	-0.231059	0.271173	-0.852074	0.394173	0.997622
ENSSSCG00000000273	1	PRR13	5	18660814	18665925	100517160	proline rich 13		protein_coding	151.927	-0.272502	0.587356	-0.463947	0.642686	1	151.927	-0.43711	0.560052	-0.780481	0.435108	1	151.927	-0.164608	0.587401	-0.280231	0.7793	0.997622
ENSSSCG00000000274	1	PCBP2	5	18673981	18706838	397665	poly(rC) binding protein 2		protein_coding	365.221	-0.0138652	0.348052	-0.0398365	0.968224	1	365.221	-0.161257	0.331882	-0.485887	0.627047	1	365.221	-0.147392	0.347803	-0.423781	0.671725	0.997622
ENSSSCG00000000275	-1	MAP3K12	5	18699383	18717199	100517714	mitogen-activated protein kinase kinase kinase 12		protein_coding	235.597	0.0385263	0.359652	0.107121	0.914693	1	235.597	-0.333401	0.343295	-0.971181	0.331458	1	235.597	-0.371927	0.359538	-1.03446	0.300922	0.997622
ENSSSCG00000000276	1	TARBP2	5	18718158	18723843	100518071	TARBP2 subunit of RISC loading complex		protein_coding	134.905	0.129893	0.436443	0.297618	0.765995	1	134.905	0.574893	0.41507	1.38505	0.166037	1	134.905	0.445	0.434324	1.02458	0.305561	0.997622
ENSSSCG00000000277	-1	NPFF	5	18724081	18724826	100518250	neuropeptide FF-amide peptide precursor		protein_coding	7.50507	-1.50223	1.28822	-1.16613	0.243563	1	7.50507	-0.314495	1.20218	-0.261603	0.793627	1	7.50507	1.18773	1.28724	0.922693	0.356167	0.997622
ENSSSCG00000000278	-1		5	18728692	18874183	100518609	activating transcription factor 7		protein_coding	1222.42	0.152571	0.214769	0.710398	0.477457	1	1222.42	0.132225	0.204739	0.64582	0.518396	1	1222.42	-0.0203466	0.214501	-0.0948556	0.92443	0.998058
ENSSSCG00000000279	1	HOXC13	5	19151169	19157657	100518969	homeobox C13		protein_coding	94.019	-0.0395463	0.438928	-0.0900976	0.92821	1	94.019	0.22759	0.417364	0.545305	0.585544	1	94.019	0.267137	0.437029	0.611256	0.54103	0.997622
ENSSSCG00000000281	1	HOXC12	5	19167174	19168794	100518782	homeobox C12		protein_coding	89.8553	0.189305	0.649835	0.291312	0.770813	1	89.8553	-0.055385	0.619896	-0.0893457	0.928807	1	89.8553	-0.24469	0.649031	-0.377008	0.706168	0.997622
ENSSSCG00000000288	1	HNRNPA1	5	19485096	19491419	768103	heterogeneous nuclear ribonucleoprotein A1		protein_coding	569.599	-0.239717	0.436116	-0.549662	0.582551	1	569.599	-0.486648	0.415879	-1.17017	0.241933	1	569.599	-0.246931	0.436159	-0.56615	0.571292	0.997622
ENSSSCG00000000289	-1	NFE2	5	19494677	19501810	100157948	nuclear factor, erythroid 2		protein_coding	258.699	0.741174	0.406739	1.82223	0.0684194	1	258.699	0.26059	0.388283	0.671133	0.502136	1	258.699	-0.480584	0.405797	-1.1843	0.236296	0.997622
ENSSSCG00000000290	1	COPZ1	5	19522583	19544568	100156765	COPI coat complex subunit zeta 1		protein_coding	368.241	0.297639	0.25468	1.16868	0.242533	1	368.241	0.0136702	0.243073	0.0562393	0.955151	1	368.241	-0.283969	0.254074	-1.11766	0.263711	0.997622
ENSSSCG00000000291	-1		5	19552806	19554823	100152279	G protein-coupled receptor 84		pseudogene	42.3409	-1.2639	0.821	-1.53946	0.123692	1	42.3409	-0.963828	0.780182	-1.23539	0.216686	1	42.3409	0.300068	0.822873	0.364659	0.715366	0.997622
ENSSSCG00000000292	-1	ZNF385A	5	19560317	19583221	100736804	zinc finger protein 385A		protein_coding	617.083	0.37903	0.280816	1.34974	0.177098	1	617.083	0.364621	0.267714	1.36198	0.173204	1	617.083	-0.0144085	0.280215	-0.0514194	0.958991	0.998941
ENSSSCG00000000293	-1	ITGA5	5	19586746	19610362	100155091	integrin subunit alpha 5		protein_coding	635.742	0.6171	0.334825	1.84305	0.0653211	1	635.742	0.133758	0.319475	0.418681	0.675449	1	635.742	-0.483342	0.334454	-1.44517	0.148411	0.997622
ENSSSCG00000000295	1	NCKAP1L	5	19677875	19723132	102162203	NCK associated protein 1 like		protein_coding	679.879	-0.022799	0.246973	-0.0923139	0.926449	1	679.879	0.0658133	0.235329	0.279665	0.779735	1	679.879	0.0886123	0.246617	0.359311	0.719362	0.997622
ENSSSCG00000000296	-1		5	19672068	19676349	100621706	gametocyte specific factor 2		protein_coding	27.438	-2.59065	0.769595	-3.36624	0.000761996	0.874355	27.438	-0.911766	0.70902	-1.28595	0.19846	1	27.438	1.67888	0.772054	2.17456	0.0296629	0.997622
ENSSSCG00000000297	1	PDE1B	5	19725415	19752890	100521662	phosphodiesterase 1B		protein_coding	669.222	0.151468	0.271865	0.557143	0.577429	1	669.222	0.0668998	0.259204	0.258097	0.796332	1	669.222	-0.0845679	0.271524	-0.311457	0.755453	0.997622
ENSSSCG00000000298	-1	PPP1R1A	5	19753847	19763288	100621808	protein phosphatase 1 regulatory inhibitor subunit 1A		protein_coding	223.065	-0.240227	0.419037	-0.573283	0.566453	1	223.065	-0.0932075	0.399141	-0.23352	0.815357	1	223.065	0.147019	0.418627	0.351194	0.725443	0.997622
ENSSSCG00000000299	-1	TESPA1	5	19904914	20017419	100153079	thymocyte expressed, positive selection associated 1		protein_coding	996.282	-0.235936	0.229308	-1.02891	0.303523	1	996.282	-0.0468967	0.218452	-0.214677	0.830019	1	996.282	0.18904	0.229115	0.825088	0.409321	0.997622
ENSSSCG00000000312	-1		5	20275505	20276476	100737602	olfactory receptor 10C1-like		protein_coding	41.8324	-0.235317	0.744566	-0.316046	0.751967	1	41.8324	0.732116	0.705464	1.03778	0.299373	1	41.8324	0.967433	0.740193	1.307	0.191212	0.997622
ENSSSCG00000000318	-1		AEMK02000577.1	164559	165488	100156762	olfactory receptor 6C4-like		protein_coding	5.52093	1.32451	1.68767	0.784816	0.432561	1	5.52093	-0.127948	1.6272	-0.0786308	0.937326	1	5.52093	-1.45246	1.68221	-0.863423	0.387905	0.997622
ENSSSCG00000000327	1		5	20534640	20535575	110260678	olfactory receptor 6C1-like		protein_coding	4.67285	0.194302	1.65627	0.117313	0.906612	1	4.67285	1.43554	1.5593	0.920631	0.357243	1	4.67285	1.24124	1.62471	0.763978	0.44488	0.997622
ENSSSCG00000000332	1		5	20616742	20617680	110255239	olfactory receptor 6C1-like		protein_coding	7.27804	0.0857552	1.3981	0.061337	0.951091	1	7.27804	0.370603	1.32857	0.27895	0.780284	1	7.27804	0.284848	1.38862	0.20513	0.83747	0.997622
ENSSSCG00000000333	1		5	20649080	20652069	100736710	olfactory receptor 6C75-like		protein_coding	22.681	-0.269774	1.00009	-0.269751	0.787352	1	22.681	-0.757025	0.955624	-0.792178	0.428257	1	22.681	-0.487251	1.00213	-0.486215	0.626814	0.997622
ENSSSCG00000000352	1		5	20940543	20941473	100155548	olfactory receptor 6C4-like		pseudogene	7.44979	0.771769	1.39499	0.553243	0.580097	1	7.44979	0.865982	1.32912	0.651546	0.514694	1	7.44979	0.0942128	1.37745	0.0683963	0.94547	0.998755
ENSSSCG00000000353	-1		5	21039288	21040223	100519839	olfactory receptor 6C2-like		protein_coding	13.4656	-1.07407	1.39346	-0.770793	0.44083	1	13.4656	0.816027	1.31009	0.622877	0.533366	1	13.4656	1.8901	1.38628	1.36343	0.172746	0.997622
ENSSSCG00000000359	1		5	21147767	21160738	100517399	biogenesis of lysosomal organelles complex 1 subunit 1		protein_coding	276.835	0.0249753	0.353985	0.0705546	0.943752	1	276.835	-0.414498	0.337931	-1.22658	0.219982	1	276.835	-0.439473	0.353997	-1.24146	0.214436	0.997622
ENSSSCG00000000361	-1	CD63	5	21171678	21176232	100155929	CD63 molecule		protein_coding	170.093	-0.229951	0.470049	-0.489207	0.624695	1	170.093	-0.729251	0.448796	-1.62491	0.104183	1	170.093	-0.499299	0.470591	-1.06101	0.288687	0.997622
ENSSSCG00000000362	1	RDH5	5	21166709	21170913	100517586	retinol dehydrogenase 5		protein_coding	51.4273	-0.500555	0.623082	-0.803352	0.421771	1	51.4273	-0.273566	0.592389	-0.461802	0.644223	1	51.4273	0.226988	0.62259	0.364587	0.715419	0.997622
ENSSSCG00000000363	1	GDF11	5	21191142	21201818	397254	growth differentiation factor 11		protein_coding	182.345	-0.708354	0.481481	-1.4712	0.141237	1	182.345	-0.615875	0.458612	-1.34291	0.179301	1	182.345	0.0924794	0.481769	0.191958	0.847775	0.997622
ENSSSCG00000000364	-1	SARNP	5	21199422	21262911	100517942	SAP domain containing ribonucleoprotein		protein_coding	45.8991	-0.234415	0.53364	-0.439276	0.660462	1	45.8991	0.00596533	0.506812	0.0117703	0.990609	1	45.8991	0.24038	0.531622	0.452164	0.651151	0.997622
ENSSSCG00000000366	-1	DNAJC14	5	21206584	21273218	100151876	DnaJ heat shock protein family (Hsp40) member C14		protein_coding	193.429	0.496819	0.368668	1.34761	0.177785	1	193.429	0.062156	0.352106	0.176526	0.85988	1	193.429	-0.434663	0.367738	-1.18199	0.237209	0.997622
ENSSSCG00000000367	1		5	21274511	21279338	100523964	transmembrane protein 198-like		protein_coding	134.581	-0.146223	0.404713	-0.3613	0.717875	1	134.581	-0.626831	0.386724	-1.62088	0.105044	1	134.581	-0.480608	0.405251	-1.18595	0.235641	0.997622
ENSSSCG00000000368	-1	MMP19	5	21280130	21285774	100518427	matrix metallopeptidase 19		protein_coding	132.092	-0.148181	0.411012	-0.360527	0.718453	1	132.092	-0.205594	0.3917	-0.524876	0.59967	1	132.092	-0.057413	0.410548	-0.139845	0.888783	0.998058
ENSSSCG00000000370	1	DGKA	5	21331473	21355535	397097	diacylglycerol kinase alpha		protein_coding	537.824	0.1041	0.262354	0.396792	0.691521	1	537.824	0.044594	0.250106	0.178301	0.858487	1	537.824	-0.0595059	0.261939	-0.227175	0.820288	0.997622
ENSSSCG00000000371	-1	PMEL	5	21355619	21365068	100626164	premelanosome protein		protein_coding	177.802	0.173033	0.367613	0.470692	0.63786	1	177.802	-0.348949	0.351296	-0.993321	0.320554	1	177.802	-0.521982	0.367494	-1.42038	0.155496	0.997622
ENSSSCG00000000376	1	SUOX	5	21395282	21399715	100625272	sulfite oxidase		protein_coding	116.234	-0.0657001	0.452201	-0.145289	0.884482	1	116.234	-0.352349	0.43154	-0.816491	0.414219	1	116.234	-0.286649	0.452069	-0.634082	0.526027	0.997622
ENSSSCG00000000382	-1	SMARCC2	5	21563402	21586727	100157539	SWI/SNF related, matrix associated, actin dependent regulator of chromatin subfamily c member 2		protein_coding	694.685	0.296852	0.316293	0.938536	0.347969	1	694.685	-0.266265	0.301838	-0.882146	0.377698	1	694.685	-0.563117	0.316203	-1.78087	0.0749334	0.997622
ENSSSCG00000000383	-1	RNF41	5	21596306	21624569	100157936	ring finger protein 41		protein_coding	385.983	-0.0973395	0.242558	-0.401305	0.688196	1	385.983	0.183369	0.230736	0.794711	0.426781	1	385.983	0.280708	0.241783	1.16099	0.245645	0.997622
ENSSSCG00000000384	1	NABP2	5	21624762	21631707	100154321	nucleic acid binding protein 2		protein_coding	122.279	0.105153	0.445901	0.235822	0.813571	1	122.279	-0.332365	0.425898	-0.780386	0.435164	1	122.279	-0.437518	0.445719	-0.981602	0.326296	0.997622
ENSSSCG00000000385	1	SLC39A5	5	21631924	21637650	100155542	solute carrier family 39 member 5		protein_coding	202.072	0.529857	0.519801	1.01935	0.308039	1	202.072	0.0984127	0.496018	0.198406	0.842728	1	202.072	-0.431445	0.519115	-0.831116	0.405908	0.997622
ENSSSCG00000000386	-1	ANKRD52	5	21637917	21657117	100519313	ankyrin repeat domain 52		protein_coding	477.315	0.38478	0.390396	0.985614	0.324323	1	477.315	0.14132	0.372334	0.379552	0.704278	1	477.315	-0.243459	0.389991	-0.624269	0.532451	0.997622
ENSSSCG00000000393	-1	PAN2	5	21712247	21748950	100153107	poly(A) specific ribonuclease subunit PAN2		protein_coding	289.069	0.216661	0.347373	0.623711	0.532817	1	289.069	0.103242	0.331232	0.31169	0.755276	1	289.069	-0.113419	0.346702	-0.327137	0.743564	0.997622
ENSSSCG00000000394	-1		5	21707834	21711292	100151912	canopy FGF signaling regulator 2		protein_coding	51.3037	-0.337821	0.757866	-0.445753	0.655776	1	51.3037	-0.842917	0.7239	-1.16441	0.244257	1	51.3037	-0.505096	0.759363	-0.665158	0.50595	0.997622
ENSSSCG00000000396	-1	STAT2	5	21733035	21751354	396923	signal transducer and activator of transcription 2		protein_coding	8.48264	-1.39623	1.45575	-0.959118	0.337499	1	8.48264	-0.664975	1.37434	-0.48385	0.628492	1	8.48264	0.731259	1.45803	0.501538	0.615993	0.997622
ENSSSCG00000000399	-1	TIMELESS	5	21759474	21787521				protein_coding	456.542	-0.00637505	0.190156	-0.0335254	0.973256	1	456.542	-0.0326037	0.181171	-0.179961	0.857183	1	456.542	-0.0262286	0.189611	-0.138328	0.889981	0.998058
ENSSSCG00000000400	-1	MIP	5	21787826	21793592	100522373	major intrinsic protein of lens fiber		protein_coding	89.4573	-0.214556	0.468882	-0.457591	0.647246	1	89.4573	0.235685	0.445307	0.529264	0.596622	1	89.4573	0.450242	0.467049	0.964014	0.335039	0.997622
ENSSSCG00000000401	-1	GLS2	5	21806406	21820001	100738224	glutaminase 2		protein_coding	58.0781	-0.48946	0.707619	-0.6917	0.489126	1	58.0781	-0.112701	0.672909	-0.167483	0.86699	1	58.0781	0.376759	0.706781	0.533063	0.59399	0.997622
ENSSSCG00000000402	1	RBMS2	5	21819861	21932609	100522738	RNA binding motif single stranded interacting protein 2		protein_coding	1164.16	-0.325362	0.17723	-1.83582	0.0663846	1	1164.16	-0.0807218	0.168733	-0.478401	0.632365	1	1164.16	0.24464	0.177039	1.38184	0.167021	0.997622
ENSSSCG00000000403	-1	BAZ2A	5	21933894	21983021	100153516	bromodomain adjacent to zinc finger domain 2A		protein_coding	937.687	0.448939	0.260148	1.7257	0.0844006	1	937.687	0.0997041	0.248175	0.401748	0.687869	1	937.687	-0.349235	0.259857	-1.34395	0.178965	0.997622
ENSSSCG00000000405	-1		5	21984580	21992407	100157156	ATP synthase F1 subunit beta		protein_coding	94.1583	0.956129	0.476289	2.00745	0.0447014	1	94.1583	0.0229007	0.456414	0.0501751	0.959983	1	94.1583	-0.933228	0.474751	-1.96572	0.0493307	0.997622
ENSSSCG00000000406	-1	PTGES3	5	22000339	22021663	100155956	prostaglandin E synthase 3		protein_coding	242.831	-0.0593466	0.402047	-0.147611	0.88265	1	242.831	0.0816037	0.383006	0.213061	0.831279	1	242.831	0.14095	0.40142	0.351129	0.725492	0.997622
ENSSSCG00000000411	1	NAB2	5	22400277	22406419	100157578	NGFI-A binding protein 2		protein_coding	219.553	0.317991	0.580792	0.547512	0.584027	1	219.553	-0.437994	0.554422	-0.790001	0.429527	1	219.553	-0.755985	0.58083	-1.30156	0.193067	0.997622
ENSSSCG00000000413	-1	MYO1A	5	22338029	22363568	100739662	myosin IA		protein_coding	172.104	0.393466	0.364201	1.08036	0.279984	1	172.104	0.0552396	0.347732	0.158857	0.873782	1	172.104	-0.338227	0.363188	-0.931272	0.351713	0.997622
ENSSSCG00000000415	-1	SDR9C7	5	22228042	22244086	100626104	short chain dehydrogenase/reductase family 9C member 7		protein_coding	0.250992	-0.110543	3.80379	-0.0290612	0.976816	1	0.250992	-0.427663	3.62858	-0.11786	0.906179	1	0.250992	-0.31712	3.80579	-0.0833256	0.933593	0.998058
ENSSSCG00000000418	-1	TAC3	5	22324932	22354488	492314	tachykinin precursor 3		protein_coding	440.084	0.352493	0.319873	1.10198	0.270472	1	440.084	-0.0279115	0.305238	-0.0914417	0.927142	1	440.084	-0.380404	0.319501	-1.19062	0.233803	0.997622
ENSSSCG00000000419	-1	RDH16	5	22228057	22292434	100512656	retinol dehydrogenase 16		protein_coding	4721.1	0.246107	0.2641	0.931867	0.351405	1	4721.1	-0.113724	0.251836	-0.451579	0.651572	1	4721.1	-0.359831	0.264068	-1.36264	0.172995	0.997622
ENSSSCG00000000431	1	MBD6	5	22791437	22799126	100518908	methyl-CpG binding domain protein 6		protein_coding	177.592	-0.924832	0.418258	-2.21115	0.0270251	1	177.592	-0.373506	0.397253	-0.940222	0.347104	1	177.592	0.551327	0.418208	1.31831	0.187401	0.997622
ENSSSCG00000000433	-1	B4GALNT1	5	22889656	22897508	100516440	beta-1,4-N-acetyl-galactosaminyltransferase 1		protein_coding	210.003	-0.153927	0.512653	-0.300255	0.763982	1	210.003	0.322463	0.488101	0.660648	0.508838	1	210.003	0.476389	0.511827	0.930763	0.351976	0.997622
ENSSSCG00000000435	1		5	22873736	22880823	100517400	Rho guanine nucleotide exchange factor 25		protein_coding	204.631	0.416631	0.571714	0.72874	0.466161	1	204.631	-0.172287	0.545633	-0.315757	0.752187	1	204.631	-0.588918	0.571428	-1.03061	0.302725	0.997622
ENSSSCG00000000437	-1	ARHGAP9	5	22747336	22762049	100518732	Rho GTPase activating protein 9		protein_coding	105.249	0.62975	0.495216	1.27167	0.203491	1	105.249	-0.0422426	0.473537	-0.0892067	0.928918	1	105.249	-0.671993	0.494179	-1.35982	0.173888	0.997622
ENSSSCG00000000439	1	KIF5A	5	22816506	22867029	100519957	kinesin family member 5A		protein_coding	598.429	-0.158117	0.252091	-0.627225	0.530512	1	598.429	-0.222875	0.2403	-0.927487	0.353674	1	598.429	-0.0647575	0.251937	-0.257038	0.797149	0.997622
ENSSSCG00000000443	1	GLI1	5	22732516	22747421	100520490	GLI family zinc finger 1		protein_coding	354.16	0.265227	0.335403	0.790769	0.429079	1	354.16	-0.106383	0.320077	-0.332368	0.739612	1	354.16	-0.37161	0.335059	-1.10909	0.267391	0.997622
ENSSSCG00000000444	-1	DCTN2	5	22799286	22814364	100515661	dynactin subunit 2		protein_coding	354.729	0.361296	0.291043	1.24138	0.214464	1	354.729	-0.129182	0.277968	-0.464736	0.642121	1	354.729	-0.490478	0.290668	-1.68742	0.0915233	0.997622
ENSSSCG00000000449	1	DTX3	5	22867711	22873421	100620343	deltex E3 ubiquitin ligase 3		protein_coding	131.486	0.0182886	0.304247	0.0601111	0.952067	1	131.486	0.158422	0.28931	0.547586	0.583976	1	131.486	0.140134	0.30249	0.463268	0.643172	0.997622
ENSSSCG00000000453	1	ATP23	5	23226814	23276043	100737094	ATP23 metallopeptidase and ATP synthase assembly factor homolog		protein_coding	439.44	-0.218462	0.335146	-0.651841	0.514504	1	439.44	0.000627009	0.319241	0.00196407	0.998433	1	439.44	0.219089	0.334807	0.654373	0.512871	0.997622
ENSSSCG00000000455	-1	LRIG3	5	24066613	24117962	100155928	leucine rich repeats and immunoglobulin like domains 3		protein_coding	400.229	-0.137535	0.312466	-0.440159	0.659822	1	400.229	-0.141633	0.297796	-0.475605	0.634356	1	400.229	-0.00409838	0.312201	-0.0131274	0.989526	1
ENSSSCG00000000456	1	SLC16A7	5	24713267	24875003	100158241	solute carrier family 16 member 7		protein_coding	828.286	-0.40988	0.34018	-1.20489	0.228245	1	828.286	0.159652	0.324011	0.492737	0.622198	1	828.286	0.569532	0.339943	1.67538	0.0938605	0.997622
ENSSSCG00000000457	1	USP15	5	26964510	27097458	100524085	ubiquitin specific peptidase 15		protein_coding	561.806	0.00268236	0.389533	0.00688609	0.994506	1	561.806	0.156675	0.371258	0.422012	0.673016	1	561.806	0.153993	0.389207	0.395658	0.692357	0.997622
ENSSSCG00000000458	1	MON2	5	27126121	27242399	100154568	MON2 homolog, regulator of endosome-to-Golgi trafficking		protein_coding	533.593	-0.388784	0.390362	-0.995958	0.319271	1	533.593	0.280288	0.37168	0.75411	0.450783	1	533.593	0.669072	0.389973	1.71569	0.0862192	0.997622
ENSSSCG00000000462	1	RXYLT1	5	28247412	28276273	100155789	ribitol xylosyltransferase 1		protein_coding	195.995	-0.19787	0.422762	-0.468041	0.639755	1	195.995	-0.028269	0.402619	-0.0702128	0.944024	1	195.995	0.169601	0.422202	0.401706	0.6879	0.997622
ENSSSCG00000000464	-1	C12orf56	5	28716358	28817810	100737998	chromosome 5 C12orf56 homolog		protein_coding	3.97033	-1.53471	2.00658	-0.764839	0.444367	1	3.97033	0.312311	1.86468	0.167488	0.866986	1	3.97033	1.84703	1.99733	0.924746	0.355098	0.997622
ENSSSCG00000000466	1	XPOT	5	28716922	28929964	100511016	exportin for tRNA		protein_coding	68.8947	-0.656689	0.595584	-1.1026	0.270202	1	68.8947	-0.207816	0.565701	-0.36736	0.713351	1	68.8947	0.448874	0.595027	0.754375	0.450624	0.997622
ENSSSCG00000000469	1	LEMD3	5	29596334	29673875	100511508	LEM domain containing 3		protein_coding	395.723	-0.378753	0.354682	-1.06787	0.28558	1	395.723	0.0760202	0.337608	0.225173	0.821845	1	395.723	0.454773	0.354273	1.28368	0.199254	0.997622
ENSSSCG00000000473	-1		5	30488266	30511551	100738459	transmembrane BAX inhibitor motif containing 4		protein_coding	169.753	-0.00532441	0.381436	-0.0139589	0.988863	1	169.753	0.117847	0.363234	0.324439	0.745606	1	169.753	0.123172	0.380417	0.323781	0.746104	0.997622
ENSSSCG00000000475	1	IRAK3	5	30525948	30609922	100514645	interleukin 1 receptor associated kinase 3		protein_coding	734.528	0.321713	0.201052	1.60015	0.109566	1	734.528	0.263336	0.191681	1.37383	0.169496	1	734.528	-0.0583771	0.200446	-0.291236	0.770871	0.997622
ENSSSCG00000000477	1	HELB	5	30645634	30697232	100514840	DNA helicase B		protein_coding	495.183	-0.214066	0.323751	-0.661205	0.508481	1	495.183	-0.105047	0.308487	-0.340524	0.733462	1	495.183	0.109019	0.323519	0.336978	0.736134	0.997622
ENSSSCG00000000478	-1	GRIP1	5	30697018	31020790	100514286	glutamate receptor interacting protein 1		protein_coding	3146.93	-0.14318	0.214948	-0.666115	0.505338	1	3146.93	-0.0361933	0.204901	-0.176638	0.859793	1	3146.93	0.106987	0.21488	0.497892	0.61856	0.997622
ENSSSCG00000000482	-1	IL22	5	32599301	32604736	595104	interleukin 22		protein_coding	52.101	-0.337269	0.767448	-0.439468	0.660322	1	52.101	-0.398058	0.731425	-0.544223	0.586288	1	52.101	-0.0607892	0.767424	-0.0792121	0.936864	0.998058
ENSSSCG00000000483	-1	MDM1	5	32640945	32673638	100625194	Mdm1 nuclear protein		protein_coding	446.48	-0.261287	0.387211	-0.674794	0.499807	1	446.48	0.0226393	0.368875	0.0613738	0.951062	1	446.48	0.283926	0.386908	0.733834	0.46305	0.997622
ENSSSCG00000000486	1	NUP107	5	32989794	33042575	100516909	nucleoporin 107		protein_coding	305.545	0.0123494	0.291323	0.0423908	0.966187	1	305.545	0.0741031	0.277523	0.267016	0.789457	1	305.545	0.0617537	0.290639	0.212476	0.831736	0.997622
ENSSSCG00000000487	1	SLC35E3	5	33049239	33067573	100515832	solute carrier family 35 member E3		protein_coding	166.964	-0.23561	0.349841	-0.673478	0.500643	1	166.964	-0.18267	0.333125	-0.548352	0.58345	1	166.964	0.0529406	0.349371	0.151531	0.879557	0.997622
ENSSSCG00000000488	1	MDM2	5	33086994	33178089	100125959	MDM2 proto-oncogene		protein_coding	424.084	0.0576478	0.346267	0.166484	0.867776	1	424.084	0.152031	0.329987	0.460717	0.645002	1	424.084	0.0943828	0.34578	0.272956	0.784887	0.997622
ENSSSCG00000000493	1	FRS2	5	33725444	33849976	100517823	fibroblast growth factor receptor substrate 2		protein_coding	711.903	-0.160624	0.308271	-0.521046	0.602334	1	711.903	0.0431684	0.293733	0.146965	0.88316	1	711.903	0.203792	0.308018	0.661624	0.508212	0.997622
ENSSSCG00000000500	1		5	33858572	34053897	100152578	RAB3A interacting protein		protein_coding	121.362	-0.845659	0.348726	-2.425	0.0153086	1	121.362	-0.459448	0.330433	-1.39044	0.164395	1	121.362	0.386211	0.348869	1.10704	0.268278	0.997622
ENSSSCG00000000502	1	CNOT2	5	34426394	34549313	100153354	CCR4-NOT transcription complex subunit 2		protein_coding	780.305	0.174508	0.277168	0.62961	0.52895	1	780.305	0.116038	0.264249	0.439125	0.660571	1	780.305	-0.0584693	0.27685	-0.211195	0.832735	0.997622
ENSSSCG00000000504	-1	PTPRB	5	34660029	34794321	100156181	protein tyrosine phosphatase receptor type B		protein_coding	1328.91	-0.0106861	0.164575	-0.0649315	0.948229	1	1328.91	0.0054363	0.156841	0.0346611	0.97235	1	1328.91	0.0161224	0.164336	0.0981065	0.921848	0.998058
ENSSSCG00000000509	-1	ZFC3H1	5	35617164	35671191	100620115	zinc finger C3H1-type containing		protein_coding	338.975	0.16248	0.355607	0.45691	0.647736	1	338.975	0.0180305	0.339103	0.0531711	0.957596	1	338.975	-0.14445	0.355142	-0.406739	0.6842	0.997622
ENSSSCG00000000510	1	TMEM19	5	35692291	35787658	100736618	RAB21, member RAS oncogene family		protein_coding	738.757	-0.10689	0.286022	-0.373713	0.708618	1	738.757	0.0924095	0.272521	0.339091	0.734541	1	738.757	0.1993	0.285728	0.697515	0.48548	0.997622
ENSSSCG00000000512	1	TBC1D15	5	35827473	35908385	100157246	TBC1 domain family member 15		protein_coding	545.82	0.176778	0.28512	0.620012	0.53525	1	545.82	0.247444	0.271728	0.910633	0.362489	1	545.82	0.0706667	0.284572	0.248326	0.803882	0.997622
ENSSSCG00000000515	1	TRHDE	5	36274364	36658703	100620702	thyrotropin releasing hormone degrading enzyme		protein_coding	2023.05	-0.240039	0.321469	-0.746693	0.455249	1	2023.05	0.0925061	0.306417	0.301896	0.762731	1	2023.05	0.332545	0.321376	1.03475	0.300784	0.997622
ENSSSCG00000000516	-1	KCNC2	5	38326408	38533110	100153996	potassium voltage-gated channel subfamily C member 2		protein_coding	1192.86	-0.12029	0.266432	-0.451484	0.651641	1	1192.86	0.0737506	0.253908	0.290462	0.771462	1	1192.86	0.19404	0.266244	0.728807	0.46612	0.997622
ENSSSCG00000000517	-1	CAPS2	5	38573295	38625070	100737216	calcyphosine 2		protein_coding	265.273	-0.565413	0.366102	-1.54441	0.122488	1	265.273	-0.0870185	0.348145	-0.249949	0.802627	1	265.273	0.478394	0.36572	1.30809	0.190843	0.997622
ENSSSCG00000000519	1	GLIPR1	5	38767111	38815616	100523551	GLI pathogenesis related 1		protein_coding	95.2406	-0.500062	0.443241	-1.12819	0.259239	1	95.2406	-0.0283035	0.420568	-0.0672982	0.946344	1	95.2406	0.471758	0.442199	1.06684	0.286042	0.997622
ENSSSCG00000000521	-1	PHLDA1	5	39314595	39315761	100523904	pleckstrin homology like domain family A member 1		protein_coding	73.2804	0.127848	0.747989	0.170923	0.864284	1	73.2804	0.445461	0.712301	0.625383	0.53172	1	73.2804	0.317612	0.746001	0.425753	0.670288	0.997622
ENSSSCG00000000522	-1	NAP1L1	5	39328051	39363711	100524086	nucleosome assembly protein 1 like 1		protein_coding	685.43	-0.17364	0.34169	-0.50818	0.611327	1	685.43	0.0477479	0.325599	0.146646	0.883411	1	685.43	0.221388	0.341451	0.648375	0.516743	0.997622
ENSSSCG00000000523	-1	BBS10	5	39557715	39566323	100737698	Bardet-Biedl syndrome 10		protein_coding	52.9685	-0.232389	0.660272	-0.35196	0.724868	1	52.9685	-0.67188	0.6307	-1.06529	0.286744	1	52.9685	-0.43949	0.661273	-0.664612	0.506299	0.997622
ENSSSCG00000000527	1	SYT10	5	40872283	40934326	100158038	synaptotagmin 10		protein_coding	314.975	0.298432	0.334124	0.893177	0.371762	1	314.975	0.296475	0.318491	0.930873	0.351919	1	314.975	-0.00195744	0.333235	-0.00587406	0.995313	1
ENSSSCG00000000528	1	PKP2	5	41424845	41508868	100526169	plakophilin 2		protein_coding	580.343	0.0713691	0.277277	0.257393	0.796876	1	580.343	0.0938738	0.264276	0.355211	0.722431	1	580.343	0.0225048	0.276877	0.0812809	0.935219	0.998058
ENSSSCG00000000530	-1		5	41570282	41879062	100624497	dynamin 1 like		protein_coding	2024.93	0.0440782	0.252046	0.174881	0.861173	1	2024.93	0.120831	0.240273	0.502889	0.615042	1	2024.93	0.0767525	0.251914	0.304677	0.760612	0.997622
ENSSSCG00000000531	-1	BICD1	5	41897376	42143641	100511132	BICD cargo adaptor 1		protein_coding	1883.85	-0.0723464	0.197847	-0.365668	0.714613	1	1883.85	0.0424522	0.188561	0.225138	0.821872	1	1883.85	0.114799	0.197695	0.580684	0.561453	0.997622
ENSSSCG00000000534	1	IPO8	5	43099749	43182803	100511694	importin 8		protein_coding	454.989	-0.296305	0.37994	-0.779874	0.435465	1	454.989	0.061162	0.361884	0.16901	0.865789	1	454.989	0.357467	0.379613	0.941661	0.346366	0.997622
ENSSSCG00000000536	1	ERGIC2	5	44334230	44387933	100512051	ERGIC and golgi 2		protein_coding	194.424	-0.134082	0.408419	-0.328294	0.742689	1	194.424	0.301443	0.388539	0.775837	0.437845	1	194.424	0.435524	0.40733	1.06922	0.284972	0.997622
ENSSSCG00000000540	1	OVCH1	5	44228207	44319672	100512535	ovochymase 1		protein_coding	493.813	-0.181506	0.351347	-0.5166	0.605435	1	493.813	0.00170962	0.334766	0.00510692	0.995925	1	493.813	0.183216	0.351057	0.521898	0.601742	0.997622
ENSSSCG00000000541	-1	FAR2	5	44381009	44558744	100512348	fatty acyl-CoA reductase 2		protein_coding	1108.71	0.0112939	0.297566	0.0379544	0.969724	1	1108.71	0.131024	0.283633	0.461948	0.644119	1	1108.71	0.11973	0.297359	0.402644	0.68721	0.997622
ENSSSCG00000000545	-1	KLHL42	5	45901557	45954881	100513858	kelch like family member 42		protein_coding	641.955	-0.21083	0.214535	-0.982729	0.325741	1	641.955	-0.0535897	0.204277	-0.262338	0.793061	1	641.955	0.15724	0.214221	0.73401	0.462943	0.997622
ENSSSCG00000000546	1	MANSC4	5	45955123	45975253	100516012	MANSC domain containing 4		protein_coding	162.499	0.126185	0.401544	0.31425	0.753331	1	162.499	-0.227111	0.38332	-0.592483	0.553527	1	162.499	-0.353296	0.401176	-0.880651	0.378507	0.997622
ENSSSCG00000000547	-1	MRPS35	5	45973693	46030453	100514049	mitochondrial ribosomal protein S35		protein_coding	374.647	-0.409177	0.353348	-1.158	0.246864	1	374.647	0.113456	0.33623	0.337435	0.735789	1	374.647	0.522633	0.352886	1.48103	0.1386	0.997622
ENSSSCG00000000549	-1	PPFIBP1	5	46031400	46222838	100516194	PPFIA binding protein 1		protein_coding	1621.57	0.0919546	0.229468	0.40073	0.688619	1	1621.57	0.00324777	0.218784	0.0148447	0.988156	1	1621.57	-0.0887068	0.229324	-0.386819	0.69889	0.997622
ENSSSCG00000000550	-1	SMCO2	5	46244221	46279077	100514646	single-pass membrane protein with coiled-coil domains 2		protein_coding	194.671	-0.433949	0.420275	-1.03254	0.301821	1	194.671	0.385798	0.399146	0.96656	0.333764	1	194.671	0.819747	0.41915	1.95574	0.0504963	0.997622
ENSSSCG00000000551	-1	ARNTL2	5	46290005	46482280	100625791	aryl hydrocarbon receptor nuclear translocator like 2		protein_coding	1574.15	-0.187606	0.248678	-0.754413	0.450601	1	1574.15	0.108497	0.236968	0.457854	0.647057	1	1574.15	0.296103	0.248517	1.19148	0.233466	0.997622
ENSSSCG00000000553	1	TM7SF3	5	46740949	46784194	100156281	transmembrane 7 superfamily member 3		protein_coding	452.247	-0.139677	0.323993	-0.431112	0.666387	1	452.247	0.00209024	0.308683	0.00677148	0.994597	1	452.247	0.141767	0.323647	0.438031	0.661364	0.997622
ENSSSCG00000000554	-1	FGFR1OP2	5	46794109	46824153	100157490	FGFR1 oncogene partner 2		protein_coding	230.059	0.208637	0.392445	0.531635	0.594979	1	230.059	0.0789177	0.374228	0.210881	0.83298	1	230.059	-0.12972	0.391731	-0.331145	0.740535	0.997622
ENSSSCG00000000555	1	ITPR2	5	46935932	47464125	100517279	inositol 1,4,5-trisphosphate receptor type 2		protein_coding	4272.7	-0.0575141	0.28873	-0.199197	0.842109	1	4272.7	0.109592	0.275264	0.398135	0.690531	1	4272.7	0.167106	0.288677	0.57887	0.562677	0.997622
ENSSSCG00000000559	-1	RASSF8	5	47729751	47847454	100151839	Ras association domain family member 8		protein_coding	679.897	-0.408604	0.366606	-1.11456	0.265039	1	679.897	-0.0840604	0.349289	-0.240662	0.809817	1	679.897	0.324544	0.366451	0.88564	0.375812	0.997622
ENSSSCG00000000563	-1	IRAG2	5	48648986	48766390	106507512	lymphoid-restricted membrane protein		protein_coding	469.152	-0.116442	0.33231	-0.350401	0.726038	1	469.152	-0.00876524	0.316657	-0.0276806	0.977917	1	469.152	0.107677	0.331991	0.324335	0.745684	0.997622
ENSSSCG00000000567	1	SOX5	5	49160723	50161570	100627965	SRY-box transcription factor 5		protein_coding	5463.33	-0.122247	0.325091	-0.376041	0.706887	1	5463.33	0.122517	0.309936	0.3953	0.692622	1	5463.33	0.244765	0.325053	0.752998	0.451451	0.997622
ENSSSCG00000000570	1	C2CD5	5	51040514	51132288	100521725	C2 calcium dependent domain containing 5		protein_coding	509.942	0.142601	0.349025	0.40857	0.682855	1	509.942	0.261363	0.332641	0.78572	0.432032	1	509.942	0.118761	0.348539	0.340739	0.7333	0.997622
ENSSSCG00000000571	1	ABCC9	5	51536526	51673583	100127449	ATP binding cassette subfamily C member 9		protein_coding	43.5262	-0.267668	0.942765	-0.283918	0.776473	1	43.5262	-1.52992	0.903426	-1.69346	0.0903672	1	43.5262	-1.26225	0.947106	-1.33275	0.182615	0.997622
ENSSSCG00000000573	1	KCNJ8	5	51537774	51703817	100152631	potassium inwardly rectifying channel subfamily J member 8		protein_coding	232.169	-0.22787	0.377617	-0.603442	0.546215	1	232.169	0.137587	0.359317	0.382911	0.701786	1	232.169	0.365457	0.376867	0.969725	0.332184	0.997622
ENSSSCG00000000576	1		5	51810943	51831217	102161427	lactate dehydrogenase B		protein_coding	391.271	-0.0115257	0.338757	-0.0340236	0.972858	1	391.271	-0.0332117	0.322903	-0.102853	0.918079	1	391.271	-0.0216859	0.338397	-0.0640843	0.948903	0.998755
ENSSSCG00000000577	1	GYS2	5	51862945	51916107	100157080	glycogen synthase 2		protein_coding	352.481	-0.519729	0.316315	-1.64307	0.100368	1	352.481	0.111644	0.300628	0.371369	0.710363	1	352.481	0.631373	0.315777	1.99942	0.0455625	0.997622
ENSSSCG00000000579	-1	GOLT1B	5	51920398	51953316	100154676	golgi transport 1B		protein_coding	155.256	-0.0415098	0.333603	-0.124429	0.900976	1	155.256	0.179554	0.317273	0.565928	0.571442	1	155.256	0.221064	0.332202	0.665451	0.505762	0.997622
ENSSSCG00000000580	1	RECQL	5	51953184	52003742	100621847	RecQ like helicase		protein_coding	330.166	-0.232172	0.269712	-0.860815	0.38934	1	330.166	-0.0134942	0.256644	-0.0525794	0.958067	1	330.166	0.218678	0.269174	0.812403	0.41656	0.997622
ENSSSCG00000000583	-1	PYROXD1	5	51992437	52020816	100521012	pyridine nucleotide-disulphide oxidoreductase domain 1		protein_coding	109.955	0.032413	0.505237	0.064154	0.948848	1	109.955	-0.357303	0.482345	-0.740763	0.458837	1	109.955	-0.389716	0.505119	-0.771533	0.440391	0.997622
ENSSSCG00000000584	1	SLCO1A2	5	52037218	52131789	397534	solute carrier organic anion transporter family member 1A2		protein_coding	441.508	-0.441283	0.404139	-1.09191	0.274873	1	441.508	0.217909	0.384726	0.566399	0.571122	1	441.508	0.659192	0.40373	1.63276	0.102521	0.997622
ENSSSCG00000000585	-1	SLCO1C1	5	52230398	52315026	100522616	solute carrier organic anion transporter family member 1C1		protein_coding	379.097	-0.182261	0.355939	-0.512058	0.608611	1	379.097	0.0830391	0.339002	0.244951	0.806494	1	379.097	0.2653	0.355494	0.746287	0.455494	0.997622
ENSSSCG00000000587	-1	AEBP2	5	53441484	53691547	100522805	AE binding protein 2		protein_coding	1968.75	0.18083	0.251012	0.720404	0.471277	1	1968.75	0.0144597	0.239348	0.0604128	0.951827	1	1968.75	-0.166371	0.250899	-0.663098	0.507268	0.997622
ENSSSCG00000000588	-1	PLEKHA5	5	53760818	54017186	100523186	pleckstrin homology domain containing A5		protein_coding	1807.82	-0.228554	0.260981	-0.875752	0.381165	1	1807.82	0.0647615	0.248719	0.26038	0.794571	1	1807.82	0.293316	0.260859	1.12442	0.260833	0.997622
ENSSSCG00000000589	-1		5	54406523	54413565				pseudogene	12.1976	-0.514846	1.4232	-0.361753	0.717537	1	12.1976	-1.32575	1.36298	-0.972686	0.330709	1	12.1976	-0.810902	1.43072	-0.56678	0.570863	0.997622
ENSSSCG00000000590	1	PLCZ1	5	54408296	54452417	397632	phospholipase C zeta 1		protein_coding	221.669	-0.0920998	0.429268	-0.214551	0.830117	1	221.669	0.236513	0.408709	0.578684	0.562802	1	221.669	0.328613	0.428433	0.767012	0.443074	0.997622
ENSSSCG00000000591	-1	PIK3C2G	5	54474624	54849512	100523844	phosphatidylinositol-4-phosphate 3-kinase catalytic subunit type 2 gamma		protein_coding	2290.25	-0.394821	0.365127	-1.08132	0.279554	1	2290.25	0.0409757	0.348043	0.117732	0.90628	1	2290.25	0.435796	0.365064	1.19375	0.232574	0.997622
ENSSSCG00000000598	1	SLC15A5	5	56345871	56429368	100152242	solute carrier family 15 member 5		protein_coding	525.553	-0.224122	0.435596	-0.514518	0.60689	1	525.553	-0.0176189	0.415133	-0.0424417	0.966147	1	525.553	0.206503	0.435387	0.474298	0.635288	0.997622
ENSSSCG00000000599	-1	DERA	5	56590978	56706458	100153841	deoxyribose-phosphate aldolase		protein_coding	941.395	-0.133402	0.262488	-0.508223	0.611297	1	941.395	-0.0807527	0.250179	-0.322779	0.746862	1	941.395	0.0526496	0.262322	0.200706	0.840929	0.997622
ENSSSCG00000000600	1	EPS8	5	56817606	57005114	100525921	epidermal growth factor receptor pathway substrate 8		protein_coding	1055.46	0.00731288	0.32768	0.0223172	0.982195	1	1055.46	0.168871	0.312335	0.540673	0.588733	1	1055.46	0.161558	0.327468	0.493355	0.621762	0.997622
ENSSSCG00000000601	-1	PTPRO	5	57019745	57263346	100524563	protein tyrosine phosphatase receptor type O		protein_coding	1564.38	0.00284538	0.313746	0.00906906	0.992764	1	1564.38	0.133815	0.299085	0.447416	0.654575	1	1564.38	0.13097	0.313606	0.417626	0.67622	0.997622
ENSSSCG00000000602	1	RERG	5	57349377	57462805	100155884	RAS like estrogen regulated growth inhibitor		protein_coding	955.624	-0.161839	0.261372	-0.619193	0.535789	1	955.624	-0.148823	0.249134	-0.597363	0.550265	1	955.624	0.0130162	0.261242	0.0498243	0.960262	0.999064
ENSSSCG00000000605	1	ERP27	5	57600089	57626628	100153865	endoplasmic reticulum protein 27		protein_coding	225.288	0.00369987	0.340536	0.0108649	0.991331	1	225.288	0.108726	0.324338	0.335223	0.737457	1	225.288	0.105026	0.339688	0.309183	0.757182	0.997622
ENSSSCG00000000607	1	ART4	5	57708897	57735586	100152653	ADP-ribosyltransferase 4 (Dombrock blood group)		protein_coding	195.634	-0.124391	0.464848	-0.267595	0.789011	1	195.634	0.494404	0.442215	1.11802	0.263559	1	195.634	0.618795	0.463637	1.33465	0.18199	0.997622
ENSSSCG00000000610	1	SMCO3	5	57746302	57746979	100511991	single-pass membrane protein with coiled-coil domains 3		protein_coding	0.988524	-2.72499	3.76234	-0.72428	0.468894	1	0.988524	0.417745	3.5136	0.118894	0.905359	1	0.988524	3.14274	3.74276	0.839684	0.401086	0.997622
ENSSSCG00000000611	1		5	57750015	57768498	100739009	WW domain binding protein 11		protein_coding	183.604	0.895426	0.474732	1.88617	0.0592716	1	183.604	-0.2611	0.45418	-0.574882	0.565371	1	183.604	-1.15653	0.474455	-2.43759	0.0147856	0.997622
ENSSSCG00000000612	-1	ATF7IP	5	58022740	58150185	100513013	activating transcription factor 7 interacting protein		protein_coding	495.735	-0.154389	0.386452	-0.399504	0.689522	1	495.735	0.331268	0.368071	0.90001	0.368115	1	495.735	0.485657	0.385981	1.25824	0.208305	0.997622
ENSSSCG00000000614	1	GRIN2B	5	58480526	58927583	100626022	glutamate ionotropic receptor NMDA type subunit 2B		protein_coding	6048.36	-0.141978	0.176793	-0.803076	0.421931	1	6048.36	0.00642671	0.168533	0.0381332	0.969581	1	6048.36	0.148405	0.176745	0.839656	0.401101	0.997622
ENSSSCG00000000619	-1	FAM234B	5	59413042	59491536	100514349	family with sequence similarity 234 member B		protein_coding	839.658	-0.113577	0.178427	-0.636548	0.52442	1	839.658	-0.112516	0.170013	-0.661807	0.508095	1	839.658	0.00106143	0.178181	0.00595706	0.995247	1
ENSSSCG00000000623	-1	BCL2L14	5	60332451	60357897	100514901	BCL2 like 14		protein_coding	292.928	-0.0477768	0.281796	-0.169544	0.865369	1	292.928	0.1503	0.268209	0.560384	0.575218	1	292.928	0.198077	0.280956	0.705011	0.480804	0.997622
ENSSSCG00000000625	1	LRP6	5	60149028	60314689	100515777	LDL receptor related protein 6		protein_coding	1066.93	-0.169799	0.271912	-0.624464	0.532323	1	1066.93	0.0993724	0.259085	0.383552	0.70131	1	1066.93	0.269172	0.271697	0.990705	0.32183	0.997622
ENSSSCG00000000629	1	TP23	5	61092018	61098093	100049648	basic proline-rich protein		protein_coding	179.537	0.300904	0.287811	1.04549	0.295796	1	179.537	0.375853	0.274073	1.37136	0.170262	1	179.537	0.074949	0.285828	0.262217	0.793154	0.997622
ENSSSCG00000000631	1	TAS2R9	5	61253928	61254863	100522867	taste 2 receptor member 9		protein_coding	0.611233	-1.92137	3.78605	-0.507487	0.611813	1	0.611233	0.761433	3.54957	0.214514	0.830146	1	0.611233	2.6828	3.75278	0.714885	0.47468	0.997622
ENSSSCG00000000633	1	YBX3	5	61337863	61361280	100518125	Y-box binding protein 3		protein_coding	1046.68	0.14196	0.400531	0.354429	0.723017	1	1046.68	0.194757	0.38185	0.510035	0.610027	1	1046.68	0.0527966	0.400344	0.131878	0.895081	0.998058
ENSSSCG00000000634	1	STYK1	5	61397025	61421406	100523437	serine/threonine/tyrosine kinase 1		protein_coding	258.928	-0.141852	0.397251	-0.357085	0.721028	1	258.928	-0.00650099	0.378439	-0.0171784	0.986294	1	258.928	0.135351	0.396768	0.341135	0.733002	0.997622
ENSSSCG00000000635	1	MAGOHB	5	61425829	61433949	100518306	mago homolog B, exon junction complex subunit		protein_coding	54.9046	0.0342911	0.807259	0.0424784	0.966117	1	54.9046	0.259207	0.768786	0.337164	0.735993	1	54.9046	0.224916	0.805356	0.279275	0.780034	0.997622
ENSSSCG00000000636	1		5	61439594	61457839	397612	killer cell lectin-like receptor subfamily A, member 1		protein_coding	62.7252	0.32217	0.538969	0.597752	0.550005	1	62.7252	0.461233	0.513173	0.898787	0.368766	1	62.7252	0.139063	0.535591	0.259645	0.795138	0.997622
ENSSSCG00000000638	1		5	61557105	61567171	106507519	killer cell lectin-like receptor 8		protein_coding	45.769	-0.57355	0.629183	-0.91158	0.36199	1	45.769	0.464273	0.59416	0.781394	0.434571	1	45.769	1.03782	0.625753	1.65852	0.0972126	0.997622
ENSSSCG00000000639	1		5	61584528	61596995	102165642	natural killer cells antigen CD94-like		protein_coding	74.4543	-0.325524	0.584981	-0.556469	0.57789	1	74.4543	0.626009	0.554496	1.12897	0.258911	1	74.4543	0.951533	0.582162	1.63448	0.102158	0.997622
ENSSSCG00000000642	-1	KLRD1	5	61646505	61672115	100622915	killer cell lectin like receptor D1		protein_coding	89.5097	-0.0948952	0.630926	-0.150406	0.880444	1	89.5097	0.0444826	0.600982	0.0740164	0.940997	1	89.5097	0.139378	0.629931	0.221259	0.824891	0.997622
ENSSSCG00000000645	-1	GABARAPL1	5	61757488	61767593	100462751	GABA type A receptor associated protein like 1		protein_coding	254.499	0.403312	0.284993	1.41517	0.157019	1	254.499	0.313478	0.271761	1.1535	0.248704	1	254.499	-0.0898348	0.283651	-0.316709	0.751465	0.997622
ENSSSCG00000000647	1	OLR1	5	61799286	61810624	396724	oxidized low density lipoprotein receptor 1		protein_coding	99.0329	-0.145846	0.599191	-0.243405	0.807691	1	99.0329	-0.228095	0.571196	-0.399329	0.689651	1	99.0329	-0.0822485	0.598811	-0.137353	0.890752	0.998058
ENSSSCG00000000648	1	CLEC7A	5	61832944	61846438	100038025	C-type lectin domain containing 7A		protein_coding	67.2386	-0.0623137	0.570214	-0.109281	0.912979	1	67.2386	0.588738	0.541257	1.08772	0.276717	1	67.2386	0.651051	0.567024	1.14819	0.25089	0.997622
ENSSSCG00000000649	1	CLEC1A	5	61849135	61876044	100519486	C-type lectin domain family 1 member A		protein_coding	194.18	-0.313871	0.434798	-0.721878	0.47037	1	194.18	-0.130352	0.41405	-0.314822	0.752896	1	194.18	0.183519	0.434401	0.422464	0.672686	0.997622
ENSSSCG00000000651	1	CLEC12B	5	61871958	61916263	100519958	C-type lectin domain family 12 member B		protein_coding	178.997	-0.658257	0.437648	-1.50408	0.132561	1	178.997	-0.184215	0.416103	-0.442715	0.657972	1	178.997	0.474042	0.437321	1.08397	0.278379	0.997622
ENSSSCG00000000653	1	CD69	5	62077988	62085905	397165	CD69 molecule		protein_coding	43.8403	-1.77569	0.82878	-2.14253	0.0321506	1	43.8403	-0.330667	0.781061	-0.423357	0.672035	1	43.8403	1.44502	0.828568	1.744	0.0811593	0.997622
ENSSSCG00000000656	1	CLEC2B	5	61996760	62018895	100520839	C-type lectin domain family 2, member B		protein_coding	170.126	0.0854309	0.356376	0.239721	0.810546	1	170.126	0.350554	0.339072	1.03386	0.301199	1	170.126	0.265123	0.354794	0.747259	0.454907	0.997622
ENSSSCG00000000657	-1		5	62187297	62226133	100521013	C-type lectin domain family 2 member D		protein_coding	419.151	0.392632	0.333729	1.1765	0.239395	1	419.151	-0.132343	0.318579	-0.415416	0.677837	1	419.151	-0.524975	0.333452	-1.57437	0.115403	0.997622
ENSSSCG00000000659	1		5	62276897	62324333	100524679	ovostatin homolog 2		protein_coding	292.99	0.254568	0.36305	0.701194	0.483182	1	292.99	0.342715	0.34597	0.990593	0.321884	1	292.99	0.0881473	0.362122	0.243419	0.807681	0.997622
ENSSSCG00000000660	1	A2M	5	62438017	62485537	403166	alpha-2-macroglobulin		protein_coding	382.187	0.0417538	0.283621	0.147217	0.882961	1	382.187	-0.173012	0.270535	-0.639518	0.522486	1	382.187	-0.214766	0.28334	-0.757979	0.448464	0.997622
ENSSSCG00000000661	-1	PHC1	5	62557756	62580651	100155344	polyhomeotic homolog 1		protein_coding	479.374	-0.17649	0.22011	-0.801827	0.422653	1	479.374	0.237105	0.209222	1.13327	0.257101	1	479.374	0.413596	0.219372	1.88536	0.0593812	0.997622
ENSSSCG00000000663	-1	KLRG1	5	62507507	62523810	100738680	killer cell lectin like receptor G1		protein_coding	205.366	-0.172738	0.331	-0.521868	0.601762	1	205.366	0.156549	0.314744	0.497384	0.618918	1	205.366	0.329287	0.329992	0.997862	0.318346	0.997622
ENSSSCG00000000664	-1	A2ML1	5	62603252	62648101	100152492	alpha-2-macroglobulin like 1		protein_coding	447.472	-0.239836	0.22248	-1.07801	0.281029	1	447.472	-0.125752	0.211793	-0.593749	0.55268	1	447.472	0.114084	0.222135	0.513581	0.607545	0.997622
ENSSSCG00000000665	-1	RIMKLB	5	62676223	62715071	100152915	ribosomal modification protein rimK like family member B		protein_coding	210.23	-0.121844	0.369296	-0.329935	0.741449	1	210.23	0.0502609	0.351626	0.142939	0.886339	1	210.23	0.172105	0.368567	0.466955	0.640532	0.997622
ENSSSCG00000000667	1	AICDA	5	62777352	62787483	100526050	activation induced cytidine deaminase		protein_coding	132.985	0.0785819	0.459481	0.171023	0.864205	1	132.985	-0.0457695	0.438125	-0.104467	0.916799	1	132.985	-0.124351	0.458717	-0.271085	0.786326	0.997622
ENSSSCG00000000668	-1	APOBEC1	5	62810879	62820173	100512412	apolipoprotein B mRNA editing enzyme catalytic subunit 1		protein_coding	67.1548	0.256168	0.438841	0.583738	0.559397	1	67.1548	-0.0792999	0.419368	-0.189094	0.850019	1	67.1548	-0.335468	0.437352	-0.767044	0.443055	0.997622
ENSSSCG00000000669	-1	GDF3	5	62835979	62841665	100510963	growth differentiation factor 3		protein_coding	47.88	1.21684	0.625942	1.94401	0.0518947	1	47.88	0.598109	0.599091	0.998361	0.318104	1	47.88	-0.618726	0.620436	-0.997245	0.318646	0.997622
ENSSSCG00000000672	-1	CLSTN3	5	63572062	63610618	100511695	calsyntenin 3		protein_coding	460.963	0.0204044	0.318895	0.0639846	0.948982	1	460.963	0.0175743	0.303963	0.0578173	0.953894	1	460.963	-0.00283008	0.318526	-0.00888493	0.992911	1
ENSSSCG00000000680	-1	GPR162	5	63885710	63894342	100736664	G protein-coupled receptor 162		protein_coding	245.915	0.11119	0.466154	0.238527	0.811473	1	245.915	-0.00852004	0.444477	-0.0191687	0.984707	1	245.915	-0.11971	0.465699	-0.257055	0.797136	0.997622
ENSSSCG00000000681	-1	P3H3	5	63871508	63884835	100156539	prolyl 3-hydroxylase 3		protein_coding	303.972	-0.289709	0.361138	-0.802212	0.42243	1	303.972	-0.343511	0.344219	-0.997943	0.318307	1	303.972	-0.0538017	0.361067	-0.149007	0.881548	0.997622
ENSSSCG00000000682	-1	GNB3	5	63863661	63870433	100154522	G protein subunit beta 3		protein_coding	111.183	0.330371	0.522886	0.631821	0.527504	1	111.183	-0.171815	0.499409	-0.344037	0.730818	1	111.183	-0.502186	0.522323	-0.961446	0.336328	0.997622
ENSSSCG00000000683	1	CDCA3	5	63859538	63864269	100153312	cell division cycle associated 3		protein_coding	106.274	-0.00201839	0.497825	-0.00405441	0.996765	1	106.274	-0.288175	0.475049	-0.606623	0.544101	1	106.274	-0.286157	0.497534	-0.575151	0.56519	0.997622
ENSSSCG00000000684	-1	USP5	5	63843742	63858751	100155342	ubiquitin specific peptidase 5		protein_coding	359.737	0.44599	0.336982	1.32348	0.185675	1	359.737	0.246865	0.321427	0.76803	0.442469	1	359.737	-0.199124	0.336238	-0.592213	0.553708	0.997622
ENSSSCG00000000685	-1	TPI1	5	63837506	63843137	100157582	triosephosphate isomerase 1		protein_coding	125.793	0.0636117	0.51096	0.124494	0.900924	1	125.793	-0.420412	0.487912	-0.861656	0.388877	1	125.793	-0.484024	0.51099	-0.947227	0.343523	0.997622
ENSSSCG00000000687	-1	CD4	5	63892132	63918669	404704	CD4 molecule		protein_coding	337.457	-0.364415	0.285354	-1.27706	0.20158	1	337.457	-0.300189	0.27177	-1.10457	0.269346	1	337.457	0.0642259	0.28522	0.22518	0.821839	0.997622
ENSSSCG00000000688	-1	LAG3	5	63929622	63935414	100125962	lymphocyte activating 3		protein_coding	152.348	-0.144574	0.470005	-0.307601	0.758386	1	152.348	0.0803707	0.447512	0.179595	0.857471	1	152.348	0.224945	0.469166	0.479456	0.631614	0.997622
ENSSSCG00000000690	1	MLF2	5	63951676	64009668	100736734	myeloid leukemia factor 2		protein_coding	529.135	0.28561	0.30548	0.934953	0.349813	1	529.135	-0.262985	0.291611	-0.901836	0.367144	1	529.135	-0.548595	0.305356	-1.79657	0.0724033	0.997622
ENSSSCG00000000693	-1	NCAPD2	5	64136505	64167410	102164405	non-SMC condensin I complex subunit D2		protein_coding	550.654	0.235186	0.278738	0.843752	0.398808	1	550.654	-0.311033	0.266128	-1.16873	0.242511	1	550.654	-0.546219	0.278652	-1.96022	0.0499703	0.997622
ENSSSCG00000000694	-1	GAPDH	5	64129680	64133991	396823	glyceraldehyde-3-phosphate dehydrogenase		protein_coding	53.8695	0.515904	0.774079	0.666475	0.505108	1	53.8695	0.278118	0.738545	0.376575	0.706489	1	53.8695	-0.237786	0.771787	-0.308098	0.758008	0.997622
ENSSSCG00000000695	1	IFFO1	5	64116150	64129274	100515778	intermediate filament family orphan 1		protein_coding	376.996	0.416478	0.390533	1.06644	0.286227	1	376.996	0.112858	0.372542	0.302941	0.761935	1	376.996	-0.30362	0.390043	-0.778427	0.436317	0.997622
ENSSSCG00000000696	1		5	64105223	64115463	100516080	NOP2 nucleolar protein		protein_coding	246.743	0.165408	0.335586	0.492892	0.622089	1	246.743	-0.292066	0.320495	-0.911297	0.362139	1	246.743	-0.457474	0.335399	-1.36397	0.172577	0.997622
ENSSSCG00000000697	1		5	64072697	64105198	100515610	chromodomain helicase DNA binding protein 4		protein_coding	829.933	0.252553	0.259755	0.972273	0.330915	1	829.933	-0.135226	0.247833	-0.545633	0.585318	1	829.933	-0.387779	0.259583	-1.49385	0.135214	0.997622
ENSSSCG00000000699	1	LPAR5	5	64058501	64059604	102161415	lysophosphatidic acid receptor 5		protein_coding	28.6921	0.593808	0.799507	0.742718	0.457652	1	28.6921	0.720661	0.761566	0.946288	0.344002	1	28.6921	0.126852	0.792719	0.160022	0.872864	0.997622
ENSSSCG00000000700	1	ACRBP	5	64027876	64047847	397317	acrosin binding protein		protein_coding	236.566	0.235731	0.428242	0.550463	0.582002	1	236.566	-0.0834805	0.40858	-0.204319	0.838104	1	236.566	-0.319212	0.42781	-0.746152	0.455575	0.997622
ENSSSCG00000000702	1	ZNF384	5	64003216	64025798	100516975	zinc finger protein 384		protein_coding	396.664	0.402066	0.384375	1.04603	0.295549	1	396.664	0.0227963	0.366721	0.0621626	0.950433	1	396.664	-0.37927	0.383982	-0.987728	0.323286	0.997622
ENSSSCG00000000703	1		5	64181831	64188275	100519841	vesicle associated membrane protein 1		protein_coding	110.362	0.386047	0.41309	0.934535	0.350028	1	110.362	-0.0789281	0.394845	-0.199896	0.841562	1	110.362	-0.464975	0.412097	-1.12832	0.259186	0.997622
ENSSSCG00000000705	-1	CD27	5	64188183	64202613	100520023	CD27 molecule		protein_coding	10.4066	1.12512	1.29229	0.870643	0.383949	1	10.4066	0.663019	1.23595	0.536446	0.59165	1	10.4066	-0.4621	1.27962	-0.361122	0.718008	0.997622
ENSSSCG00000000706	-1	LTBR	5	64270310	64287523	100520196	lymphotoxin beta receptor		protein_coding	213.134	0.0248992	0.300576	0.0828383	0.93398	1	213.134	0.00649806	0.2864	0.0226888	0.981899	1	213.134	-0.0184011	0.299756	-0.061387	0.951051	0.998755
ENSSSCG00000000707	1	SCNN1A	5	64285015	64313612	396608	sodium channel epithelial 1 subunit alpha		protein_coding	594.782	0.0485146	0.259443	0.186995	0.851664	1	594.782	-0.116299	0.24741	-0.470066	0.638308	1	594.782	-0.164814	0.259198	-0.63586	0.524868	0.997622
ENSSSCG00000000708	1	TNFRSF1A	5	64319073	64331909	397020	TNF receptor superfamily member 1A		protein_coding	402.517	-0.0866258	0.338215	-0.256126	0.797853	1	402.517	0.0783933	0.322213	0.243296	0.807776	1	402.517	0.165019	0.337771	0.488554	0.625158	0.997622
ENSSSCG00000000709	-1	PLEKHG6	5	64332066	64350710	100520565	pleckstrin homology and RhoGEF domain containing G6		protein_coding	466.446	0.159814	0.409168	0.390582	0.696106	1	466.446	-0.238105	0.390318	-0.610029	0.541843	1	466.446	-0.397919	0.409048	-0.972793	0.330656	0.997622
ENSSSCG00000000712	1	VWF	5	64519186	65002098	100521792	anoctamin 2		protein_coding	9231.22	0.0430015	0.200062	0.214941	0.829813	1	9231.22	-0.0149111	0.190748	-0.0781715	0.937692	1	9231.22	-0.0579126	0.200035	-0.289513	0.772189	0.997622
ENSSSCG00000000716	-1	KCNA1	5	65561962	65565116	100048962	potassium voltage-gated channel subfamily A member 1		protein_coding	78.8159	-0.811813	0.484325	-1.67617	0.0937043	1	78.8159	-0.818834	0.461038	-1.77607	0.075722	1	78.8159	-0.00702096	0.485627	-0.0144575	0.988465	1
ENSSSCG00000000720	1	AKAP3	5	65656289	65842142	100337663	A-kinase anchoring protein 3		protein_coding	1225.03	0.242108	0.176999	1.36785	0.171358	1	1225.03	0.0386209	0.168823	0.228765	0.819051	1	1225.03	-0.203488	0.176724	-1.15144	0.249551	0.997622
ENSSSCG00000000721	-1		5	65812209	65897212	100524805	dual specificity tyrosine phosphorylation regulated kinase 4		protein_coding	272.369	0.437763	0.343605	1.27403	0.202653	1	272.369	0.0663591	0.327985	0.202324	0.839664	1	272.369	-0.371404	0.3429	-1.08312	0.278753	0.997622
ENSSSCG00000000723	1	C12orf4	5	65897541	65944185	100153309	chromosome 5 C12orf4 homolog		protein_coding	374.158	0.011816	0.331254	0.0356706	0.971545	1	374.158	0.091793	0.315648	0.290808	0.771198	1	374.158	0.079977	0.330743	0.24181	0.808927	0.997622
ENSSSCG00000000730	-1	PRMT8	5	66665263	66838922	100526051	protein arginine methyltransferase 8		protein_coding	3388.23	-0.0999889	0.187545	-0.533146	0.593932	1	3388.23	-0.0807886	0.178788	-0.451867	0.651365	1	3388.23	0.0192003	0.18748	0.102412	0.918429	0.998058
ENSSSCG00000000732	1	CRACR2A	5	66443491	66661654	100625935	calcium release activated channel regulator 2A		protein_coding	2785.97	0.0187068	0.208829	0.0895794	0.928621	1	2785.97	0.0638727	0.199078	0.320842	0.74833	1	2785.97	0.0451658	0.208726	0.216388	0.828685	0.997622
ENSSSCG00000000734	1	TSPAN11	5	66852873	66911573	100514841	tetraspanin 11		protein_coding	1210.97	0.0776293	0.300278	0.258525	0.796002	1	1210.97	-0.137493	0.28634	-0.480175	0.631103	1	1210.97	-0.215122	0.30018	-0.716645	0.473593	0.997622
ENSSSCG00000000735	-1	TSPAN9	5	66913769	67106233	768114	tetraspanin 9		protein_coding	4163.32	0.20893	0.256061	0.815939	0.414535	1	4163.32	-0.0138168	0.244159	-0.0565894	0.954872	1	4163.32	-0.222747	0.256011	-0.870067	0.384264	0.997622
ENSSSCG00000000736	-1	TEAD4	5	67118289	67194343	100152085	TEA domain transcription factor 4		protein_coding	1698.48	0.0690847	0.291875	0.236693	0.812895	1	1698.48	-0.0637266	0.278298	-0.228987	0.818879	1	1698.48	-0.132811	0.291785	-0.455169	0.648988	0.997622
ENSSSCG00000000737	-1	TULP3	5	67199446	67238324	100511196	TUB like protein 3		protein_coding	501.304	-0.169029	0.215817	-0.783201	0.433509	1	501.304	-0.0457293	0.205472	-0.222558	0.82388	1	501.304	0.123299	0.215407	0.572401	0.56705	0.997622
ENSSSCG00000000738	-1	RHNO1	5	67239200	67246124	100511381	RAD9-HUS1-RAD1 interacting nuclear orphan 1		protein_coding	87.0283	-0.201685	0.451985	-0.446222	0.655437	1	87.0283	-0.459813	0.431331	-1.06603	0.286409	1	87.0283	-0.258128	0.452158	-0.570879	0.568082	0.997622
ENSSSCG00000000739	1	FOXM1	5	67245694	67263211	100511565	forkhead box M1		protein_coding	279.227	0.45992	0.351493	1.30848	0.190711	1	279.227	-0.0566342	0.335665	-0.168722	0.866015	1	279.227	-0.516555	0.350987	-1.47172	0.141096	0.997622
ENSSSCG00000000740	1	TEX52	5	67261514	67270245				protein_coding	165.667	0.588481	0.500094	1.17674	0.239299	1	165.667	-0.283128	0.477996	-0.592324	0.553634	1	165.667	-0.871609	0.499869	-1.74368	0.0812158	0.997622
ENSSSCG00000000741	1	NRIP2	5	67281108	67291524	100511992	nuclear receptor interacting protein 2		protein_coding	264.44	0.130304	0.346147	0.376442	0.706588	1	264.44	-0.170116	0.330298	-0.515038	0.606527	1	264.44	-0.30042	0.345804	-0.868759	0.384979	0.997622
ENSSSCG00000000742	-1	ITFG2	5	67291771	67305758	100512166	integrin alpha FG-GAP repeat containing 2		protein_coding	262.595	0.397131	0.249749	1.59012	0.111807	1	262.595	-0.0910204	0.238848	-0.381081	0.703143	1	262.595	-0.488152	0.249081	-1.95981	0.0500183	0.997622
ENSSSCG00000000743	-1	FKBP4	5	67313475	67322029	100337672	FKBP prolyl isomerase 4		protein_coding	236.369	0.547139	0.309111	1.77004	0.0767206	1	236.369	-0.00703629	0.295499	-0.0238115	0.981003	1	236.369	-0.554176	0.308324	-1.79738	0.0722751	0.997622
ENSSSCG00000000745	1	DDX11	5	67321132	67397111	100515028	DEAD/H-box helicase 11		protein_coding	885.86	0.101099	0.202739	0.498665	0.618015	1	885.86	0.0273808	0.193283	0.141662	0.887347	1	885.86	-0.0737182	0.202426	-0.364175	0.715728	0.997622
ENSSSCG00000000746	-1	WASHC1	5	67391277	67412434	100512536	WASH complex subunit 1		protein_coding	358.999	0.0958188	0.35841	0.267344	0.789204	1	358.999	-0.154621	0.341866	-0.452285	0.651064	1	358.999	-0.25044	0.358152	-0.699256	0.484392	0.997622
ENSSSCG00000000748	1	IQSEC3	5	67445836	67540486	100515547	IQ motif and Sec7 domain ArfGEF 3		protein_coding	918.445	0.157811	0.315908	0.499546	0.617395	1	918.445	-0.0728938	0.301261	-0.241962	0.80881	1	918.445	-0.230704	0.315755	-0.730644	0.464997	0.997622
ENSSSCG00000000749	-1	SLC6A12	5	67521864	67572586	100512716	solute carrier family 6 member 12		protein_coding	637.543	0.213414	0.334076	0.63882	0.52294	1	637.543	0.180988	0.318498	0.568255	0.569862	1	637.543	-0.0324264	0.333712	-0.0971688	0.922592	0.998058
ENSSSCG00000000751	1	CCDC77	5	67725834	67760049	100513353	coiled-coil domain containing 77		protein_coding	314.322	0.156375	0.308015	0.507686	0.611674	1	314.322	0.0398918	0.2937	0.135825	0.89196	1	314.322	-0.116483	0.307411	-0.378916	0.70475	0.997622
ENSSSCG00000000753	1	WNK1	5	68001104	68140757	406235	WNK lysine deficient protein kinase 1		protein_coding	1188.64	0.270185	0.355938	0.759078	0.447806	1	1188.64	-0.00773592	0.339428	-0.0227911	0.981817	1	1188.64	-0.277921	0.355809	-0.781094	0.434747	0.997622
ENSSSCG00000000754	-1	RAD52	5	68133699	68223662	100141308	RAD52 homolog, DNA repair protein		protein_coding	703.2	-0.237173	0.245601	-0.965685	0.334202	1	703.2	-0.179281	0.234022	-0.766086	0.443625	1	703.2	0.0578921	0.245438	0.235873	0.813531	0.997622
ENSSSCG00000000755	1	ERC1	5	68223389	68608703	100513988	ELKS/RAB6-interacting/CAST family member 1		protein_coding	2756.39	0.0320276	0.239833	0.133541	0.893766	1	2756.39	0.184147	0.228625	0.805456	0.420557	1	2756.39	0.15212	0.239719	0.634574	0.525707	0.997622
ENSSSCG00000000757	1	ADIPOR2	5	68755811	68807235	404694	adiponectin receptor 2		protein_coding	529.599	-0.0896226	0.333895	-0.268416	0.788379	1	529.599	0.0855024	0.318147	0.268751	0.788121	1	529.599	0.175125	0.333547	0.525038	0.599557	0.997622
ENSSSCG00000000759	1	WNT5B	5	68627151	68731935	100516268	Wnt family member 5B		protein_coding	1432.17	-0.209811	0.208585	-1.00588	0.314475	1	1432.17	-0.155552	0.198796	-0.782471	0.433938	1	1432.17	0.0542591	0.208481	0.260259	0.794664	0.997622
ENSSSCG00000000764	-1	HDHD5	5	69500285	69512611	102160309	haloacid dehalogenase like hydrolase domain containing 5		protein_coding	132.624	0.674571	0.389512	1.73184	0.0833028	1	132.624	0.12989	0.372462	0.348735	0.727288	1	132.624	-0.54468	0.387996	-1.40383	0.160369	0.997622
ENSSSCG00000000765	1	IL17RA	5	69461290	69480112	100518910	interleukin 17 receptor A		protein_coding	452.584	0.566183	0.326557	1.7338	0.0829542	1	452.584	0.251895	0.311561	0.808492	0.418807	1	452.584	-0.314289	0.325923	-0.964304	0.334894	0.997622
ENSSSCG00000000766	1	CECR2	5	69621759	69744436	100737051	CECR2 histone acetyl-lysine reader		protein_coding	1390.82	-0.0782432	0.181202	-0.431802	0.665886	1	1390.82	0.0713422	0.172636	0.413253	0.679421	1	1390.82	0.149585	0.180965	0.8266	0.408464	0.997622
ENSSSCG00000000767	-1		5	69747700	69771990	100156112	ATPase H+ transporting V1 subunit E1		protein_coding	467.525	-0.246839	0.309357	-0.797911	0.424922	1	467.525	-0.652073	0.295211	-2.20884	0.0271858	1	467.525	-0.405233	0.309582	-1.30897	0.190544	0.997622
ENSSSCG00000000769	-1	BID	5	69849002	69875853	594852	BH3 interacting domain death agonist		protein_coding	229.442	0.39515	0.353805	1.11686	0.264054	1	229.442	-0.110279	0.33796	-0.326309	0.744191	1	229.442	-0.505429	0.353291	-1.43063	0.152536	0.997622
ENSSSCG00000000770	-1	MICAL3	5	69887884	70133277	100157721	microtubule associated monooxygenase, calponin and LIM domain containing 3		protein_coding	4013.68	-0.000593816	0.168273	-0.00352889	0.997184	1	4013.68	-0.026284	0.160426	-0.163839	0.869858	1	4013.68	-0.0256902	0.1682	-0.152736	0.878607	0.997622
ENSSSCG00000000774	1	USP18	5	70183308	70227990	396777	ubiquitin specific peptidase 18		protein_coding	308.128	0.296098	0.270433	1.0949	0.273559	1	308.128	-0.217015	0.258456	-0.839657	0.401101	1	308.128	-0.513112	0.270118	-1.89959	0.0574872	0.997622
ENSSSCG00000000777	-1		5	70358070	70359334				protein_coding	9.69254	-0.71621	1.36235	-0.525717	0.599085	1	9.69254	0.424108	1.28466	0.330133	0.741299	1	9.69254	1.14032	1.35533	0.841356	0.400148	0.997622
ENSSSCG00000000778	-1	CPNE8	5	70391933	70660195	100519777	copine 8		protein_coding	1487.49	-0.0913678	0.308092	-0.29656	0.766802	1	1487.49	0.197194	0.293644	0.67154	0.501877	1	1487.49	0.288561	0.307928	0.937107	0.348704	0.997622
ENSSSCG00000000779	-1	KIF21A	5	70888999	71029809	100520674	kinesin family member 21A		protein_coding	786.722	0.0258301	0.334482	0.0772241	0.938445	1	786.722	0.0467996	0.318855	0.146774	0.883311	1	786.722	0.0209695	0.334261	0.0627339	0.949978	0.998755
ENSSSCG00000000781	-1	ABCD2	5	71122320	71180723	100520309	ATP binding cassette subfamily D member 2		protein_coding	278.864	-0.319295	0.365536	-0.873497	0.382392	1	278.864	-0.0867707	0.348036	-0.249315	0.803117	1	278.864	0.232524	0.365156	0.636779	0.524269	0.997622
ENSSSCG00000000782	1	C12orf40	5	71185595	71270728	100520840	chromosome 5 C12orf40 homolog		protein_coding	440.973	-0.45896	0.330766	-1.38757	0.165269	1	440.973	0.194037	0.314632	0.616712	0.537425	1	440.973	0.652998	0.330286	1.97707	0.0480339	0.997622
ENSSSCG00000000783	-1	SLC2A13	5	71299320	71673831	106504075	solute carrier family 2 member 13		protein_coding	2114.01	-0.186212	0.285272	-0.652754	0.513915	1	2114.01	0.138621	0.271901	0.509821	0.610177	1	2114.01	0.324833	0.285161	1.13912	0.254652	0.997622
ENSSSCG00000000784	1	LRRK2	5	71800240	71944938	780403	leucine rich repeat kinase 2		protein_coding	793.312	-0.195783	0.287148	-0.681818	0.495354	1	793.312	-0.139964	0.273677	-0.51142	0.609057	1	793.312	0.0558189	0.287002	0.19449	0.845793	0.997622
ENSSSCG00000000789	1	CNTN1	5	72168511	72495633	100521555	contactin 1		protein_coding	1599.17	-0.179359	0.332986	-0.538638	0.590136	1	1599.17	0.0601806	0.317402	0.189604	0.84962	1	1599.17	0.23954	0.332878	0.719602	0.47177	0.997622
ENSSSCG00000000791	1	PDZRN4	5	72574501	72940831	100156795	PDZ domain containing ring finger 4		protein_coding	2284.31	-0.07074	0.307236	-0.230247	0.8179	1	2284.31	0.0694981	0.292892	0.237282	0.812438	1	2284.31	0.140238	0.30715	0.456578	0.647974	0.997622
ENSSSCG00000000793	1	PPHLN1	5	73496820	73709342	100522617	periphilin 1		protein_coding	1222.37	-0.32381	0.289176	-1.11977	0.262813	1	1222.37	0.0128388	0.275541	0.0465948	0.962836	1	1222.37	0.336649	0.289033	1.16474	0.244124	0.997622
ENSSSCG00000000795	-1	ADAMTS20	5	74502099	74672737	100049661	ADAM metallopeptidase with thrombospondin type 1 motif 20		protein_coding	996.477	-0.121471	0.301027	-0.403524	0.686563	1	996.477	0.191623	0.286837	0.668055	0.504098	1	996.477	0.313095	0.30078	1.04094	0.297903	0.997622
ENSSSCG00000000798	-1	TWF1	5	74868585	74893713	100523377	twinfilin actin binding protein 1		protein_coding	63.04	-0.165094	0.800241	-0.206305	0.836553	1	63.04	-0.0912088	0.762477	-0.119622	0.904783	1	63.04	0.0738849	0.799463	0.0924181	0.926366	0.998058
ENSSSCG00000000799	1	IRAK4	5	74834600	74882163	100127166	interleukin 1 receptor associated kinase 4		protein_coding	213.798	-0.0421843	0.530693	-0.0794892	0.936644	1	213.798	-0.036767	0.505859	-0.0726824	0.942059	1	213.798	0.00541733	0.530278	0.010216	0.991849	1
ENSSSCG00000000800	-1	PUS7L	5	74782814	74834428	100155187	pseudouridine synthase 7 like		protein_coding	281.083	-0.179545	0.345971	-0.518961	0.603788	1	281.083	-0.116752	0.329609	-0.354212	0.72318	1	281.083	0.0627939	0.3456	0.181695	0.855822	0.997622
ENSSSCG00000000801	1	TMEM117	5	74917463	75406367	100524623	transmembrane protein 117		protein_coding	3119.45	-0.13958	0.298373	-0.467805	0.639924	1	3119.45	0.119055	0.284435	0.418565	0.675534	1	3119.45	0.258635	0.298303	0.867023	0.38593	0.997622
ENSSSCG00000000802	-1	NELL2	5	75505098	75893454	100525817	neural EGFL like 2		protein_coding	2418.21	-0.0990061	0.296704	-0.333686	0.738616	1	2418.21	0.0904104	0.282842	0.31965	0.749234	1	2418.21	0.189416	0.296617	0.638589	0.523091	0.997622
ENSSSCG00000000804	1	ANO6	5	76113243	76337073	100155593	anoctamin 6		protein_coding	2269.52	0.21818	0.16781	1.30016	0.193547	1	2269.52	0.081325	0.160015	0.508233	0.61129	1	2269.52	-0.136855	0.16764	-0.816363	0.414293	0.997622
ENSSSCG00000000806	-1	SCAF11	5	76808981	76876623	100525109	SR-related CTD associated factor 11		protein_coding	186.588	0.847241	0.566351	1.49597	0.134663	1	186.588	-0.0570607	0.540949	-0.105483	0.915993	1	186.588	-0.904302	0.565824	-1.5982	0.109998	0.997622
ENSSSCG00000000807	-1		5	77009862	77058427	100154364	solute carrier family 38 member 1		pseudogene	135.716	-0.199117	0.376951	-0.528231	0.597339	1	135.716	-0.0660061	0.358727	-0.184001	0.854013	1	135.716	0.133111	0.376133	0.353894	0.723419	0.997622
ENSSSCG00000000808	-1	SLC38A2	5	77113493	77127650	100525644	solute carrier family 38 member 2		protein_coding	133.151	0.240496	0.465586	0.516545	0.605474	1	133.151	-0.655571	0.445597	-1.47122	0.141232	1	133.151	-0.896067	0.466179	-1.92215	0.0545865	0.997622
ENSSSCG00000000810	-1	AMIGO2	5	77642193	77645754	100152349	adhesion molecule with Ig like domain 2		protein_coding	38.0063	-0.0397592	0.787003	-0.0505198	0.959708	1	38.0063	-1.31175	0.756263	-1.73452	0.0828254	1	38.0063	-1.272	0.791769	-1.60652	0.108159	0.997622
ENSSSCG00000000811	1	PCED1B	5	77645175	77795179				protein_coding	1460.07	0.0709342	0.175712	0.403696	0.686436	1	1460.07	-0.123864	0.167575	-0.739157	0.459812	1	1460.07	-0.194798	0.175567	-1.10954	0.267199	0.997622
ENSSSCG00000000816	-1	SENP1	5	78423383	78476195	100157986	SUMO specific peptidase 1		protein_coding	316.218	-0.284137	0.391462	-0.725835	0.46794	1	316.218	-0.453852	0.373271	-1.21588	0.224031	1	316.218	-0.169715	0.391512	-0.433487	0.664661	0.997622
ENSSSCG00000000820	1	H1-7	5	78699128	78700333	100516553	testis-specific H1 histone		protein_coding	59.9502	0.483711	0.870345	0.555769	0.578369	1	59.9502	-0.573447	0.832246	-0.689035	0.490801	1	59.9502	-1.05716	0.870846	-1.21394	0.224769	0.997622
ENSSSCG00000000837	-1	CHST11	5	79787995	80067816	100157186	carbohydrate sulfotransferase 11		protein_coding	4462.47	0.341935	0.19207	1.78026	0.0750337	1	4462.47	0.0932388	0.183155	0.50907	0.610704	1	4462.47	-0.248696	0.19199	-1.29536	0.195197	0.997622
ENSSSCG00000000838	1	SLC41A2	5	79593915	79720895	100519603	solute carrier family 41 member 2		protein_coding	773.43	-0.293654	0.300231	-0.978094	0.328028	1	773.43	0.0312242	0.285998	0.109176	0.913063	1	773.43	0.324878	0.300003	1.08292	0.278845	0.997622
ENSSSCG00000000839	1	ALDH1L2	5	79492732	79558701	100151976	aldehyde dehydrogenase 1 family member L2		protein_coding	449.726	-0.258505	0.309853	-0.834281	0.404123	1	449.726	-0.0142348	0.295078	-0.0482409	0.961524	1	449.726	0.24427	0.309511	0.789214	0.429987	0.997622
ENSSSCG00000000840	-1	WASHC4	5	79417130	79474609	100520136	WASH complex subunit 4		protein_coding	283.06	0.282641	0.353231	0.800158	0.423619	1	283.06	0.166231	0.33683	0.493516	0.621648	1	283.06	-0.11641	0.352465	-0.330273	0.741194	0.997622
ENSSSCG00000000841	1	APPL2	5	79356047	79412233	100190991	adaptor protein, phosphotyrosine interacting with PH domain and leucine zipper 2		protein_coding	647.984	0.184763	0.241297	0.765708	0.44385	1	647.984	-0.263202	0.230341	-1.14266	0.253179	1	647.984	-0.447965	0.241172	-1.85745	0.0632477	0.997622
ENSSSCG00000000842	-1	KANSL2	5	79281588	79314995	100513860	KAT8 regulatory NSL complex subunit 2		protein_coding	242.662	0.157433	0.322582	0.488041	0.625521	1	242.662	0.230865	0.307313	0.751236	0.452511	1	242.662	0.0734315	0.321531	0.228381	0.81935	0.997622
ENSSSCG00000000843	-1	TXNRD1	5	80168523	80288075	396681	thioredoxin reductase 1		protein_coding	1294.63	0.0372283	0.171959	0.216495	0.828602	1	1294.63	0.11029	0.163856	0.673089	0.500891	1	1294.63	0.0730616	0.171663	0.425611	0.670391	0.997622
ENSSSCG00000000844	1	NFYB	5	80334747	80353772	100157587	nuclear transcription factor Y subunit beta		protein_coding	130.133	-0.604932	0.558366	-1.0834	0.278632	1	130.133	0.0124232	0.530874	0.0234014	0.98133	1	130.133	0.617356	0.557703	1.10696	0.268311	0.997622
ENSSSCG00000000846	-1	HCFC2	5	80370426	80409786	100514768	host cell factor C2		protein_coding	194.717	-0.416114	0.380573	-1.09339	0.274224	1	194.717	0.0868005	0.361685	0.23999	0.810338	1	194.717	0.502914	0.37979	1.32419	0.18544	0.997622
ENSSSCG00000000847	-1	TDG	5	80473233	80492287	100155184	thymine DNA glycosylase		protein_coding	147.77	0.222235	0.248403	0.894656	0.370971	1	147.77	0.177123	0.236664	0.748415	0.45421	1	147.77	-0.0451115	0.24636	-0.183112	0.85471	0.997622
ENSSSCG00000000848	1	GLT8D2	5	80410372	80473282	100514961	glycosyltransferase 8 domain containing 2		protein_coding	563.378	0.0328379	0.246616	0.133154	0.894072	1	563.378	0.0474512	0.235028	0.201896	0.839998	1	563.378	0.0146133	0.246199	0.0593556	0.952669	0.998755
ENSSSCG00000000849	-1	HSP90B1	5	80511507	80531005	397191	heat shock protein 90 beta family member 1		protein_coding	364.38	1.04933	0.526618	1.99258	0.0463078	1	364.38	0.0752772	0.502682	0.149751	0.880961	1	364.38	-0.974049	0.526199	-1.8511	0.0641545	0.997622
ENSSSCG00000000853	1	NT5DC3	5	80644245	80692941	100521376	5'-nucleotidase domain containing 3		protein_coding	695.403	0.0392543	0.222177	0.176681	0.859759	1	695.403	-0.113942	0.211868	-0.537798	0.590717	1	695.403	-0.153196	0.221931	-0.690288	0.490013	0.997622
ENSSSCG00000000854	-1		5	80694230	80858598	100521556	stabilin 2		protein_coding	2044.88	0.038548	0.172977	0.22285	0.823652	1	2044.88	0.0251887	0.164894	0.152757	0.87859	1	2044.88	-0.0133593	0.17282	-0.0773019	0.938383	0.998058
ENSSSCG00000000856	1	PAH	5	81236096	81463452	100521900	phenylalanine hydroxylase		protein_coding	2839.83	-0.0919529	0.159138	-0.577818	0.563387	1	2839.83	-0.0754224	0.151693	-0.497204	0.619045	1	2839.83	0.0165305	0.159045	0.103936	0.91722	0.998058
ENSSSCG00000000857	1	IGF1	5	81775970	81848037	397491	insulin like growth factor 1		protein_coding	628.374	0.224123	0.28152	0.796119	0.425963	1	628.374	0.0458667	0.268476	0.170841	0.864349	1	628.374	-0.178256	0.281178	-0.633963	0.526105	0.997622
ENSSSCG00000000859	-1	PARPBP	5	81878891	82091373	100523000	PARP1 binding protein		protein_coding	1244.53	-0.113095	0.328085	-0.344713	0.73031	1	1244.53	-0.0222737	0.31275	-0.0712187	0.943224	1	1244.53	0.0908216	0.327967	0.276923	0.781839	0.997622
ENSSSCG00000000860	1	NUP37	5	82091517	82145556	100626170	nucleoporin 37		protein_coding	237.376	-0.231503	0.444793	-0.520472	0.602734	1	237.376	0.0545659	0.423582	0.12882	0.8975	1	237.376	0.286069	0.444262	0.643919	0.519628	0.997622
ENSSSCG00000000862	1	GNPTAB	5	82361871	82460814	100523554	N-acetylglucosamine-1-phosphate transferase subunits alpha and beta		protein_coding	1240.72	-0.133031	0.160079	-0.831036	0.405953	1	1240.72	-0.0697492	0.152506	-0.457355	0.647416	1	1240.72	0.0632819	0.159867	0.395841	0.692222	0.997622
ENSSSCG00000000863	1	SYCP3	5	82493142	82501225	100523378	synaptonemal complex protein 3		protein_coding	23.2295	-1.02276	0.895701	-1.14185	0.253515	1	23.2295	1.42753	0.831233	1.71736	0.0859126	1	23.2295	2.45029	0.885242	2.76793	0.00564137	0.997622
ENSSSCG00000000864	-1	CHPT1	5	82497645	82544264	100523738	choline phosphotransferase 1		protein_coding	271.848	0.0220373	0.278042	0.0792591	0.936827	1	271.848	0.264734	0.26454	1.00073	0.316955	1	271.848	0.242697	0.276931	0.876382	0.380822	0.997622
ENSSSCG00000000866	-1	MYBPC1	5	82557607	82696126	100523187	myosin binding protein C1		protein_coding	1091.57	-0.00294565	0.267205	-0.0110239	0.991204	1	1091.57	0.0431666	0.254703	0.169479	0.86542	1	1091.57	0.0461123	0.267008	0.1727	0.862887	0.997622
ENSSSCG00000000867	-1	SPIC	5	82726322	82795817	102164462	Spi-C transcription factor		protein_coding	452.767	-0.255444	0.247041	-1.03401	0.301131	1	452.767	-0.0499249	0.235144	-0.212316	0.83186	1	452.767	0.205519	0.246654	0.833227	0.404717	0.997622
ENSSSCG00000000869	-1	UTP20	5	82813714	82913155	100524087	UTP20 small subunit processome component		protein_coding	839.668	-0.200878	0.276612	-0.726209	0.467711	1	839.668	0.0257414	0.263542	0.0976746	0.922191	1	839.668	0.22662	0.276384	0.819946	0.412247	0.997622
ENSSSCG00000000870	1	ARL1	5	82796120	82815963	595113	ADP ribosylation factor like GTPase 1		protein_coding	72.0045	-0.328349	0.471166	-0.696886	0.485874	1	72.0045	-0.15932	0.447987	-0.355636	0.722113	1	72.0045	0.169029	0.470287	0.359416	0.719284	0.997622
ENSSSCG00000000871	1	SLC5A8	5	82973284	83031157	100524807	solute carrier family 5 member 8		protein_coding	250.114	-0.116398	0.453503	-0.256665	0.797437	1	250.114	0.347918	0.431762	0.805811	0.420352	1	250.114	0.464317	0.452686	1.02569	0.305037	0.997622
ENSSSCG00000000873	-1	ANO4	5	83052958	83489395	100525519	anoctamin 4		protein_coding	3850.09	-0.202868	0.215426	-0.941705	0.346343	1	3850.09	0.0772684	0.205337	0.376299	0.706694	1	3850.09	0.280136	0.215354	1.30082	0.193322	0.997622
ENSSSCG00000000874	-1	GAS2L3	5	83560962	83600330	100154381	growth arrest specific 2 like 3		protein_coding	253.114	-0.374056	0.307079	-1.21811	0.223182	1	253.114	0.0484454	0.291817	0.166013	0.868147	1	253.114	0.422501	0.306386	1.37898	0.1679	0.997622
ENSSSCG00000000875	-1	NR1H4	5	83604288	83684604	100153960	nuclear receptor subfamily 1 group H member 4		protein_coding	772.281	-0.308639	0.242575	-1.27234	0.203251	1	772.281	0.0478893	0.230939	0.207367	0.835723	1	772.281	0.356528	0.242284	1.47153	0.141147	0.997622
ENSSSCG00000000877	-1	SCYL2	5	83812681	83878751	100511018	SCY1 like pseudokinase 2		protein_coding	344.963	0.135526	0.401176	0.337823	0.735497	1	344.963	0.302167	0.382283	0.790427	0.429279	1	344.963	0.166641	0.400515	0.416065	0.677362	0.997622
ENSSSCG00000000884	-1	APAF1	5	85166628	85258364	100513283	apoptotic peptidase activating factor 1		protein_coding	724.925	-0.0736143	0.241468	-0.304862	0.760472	1	724.925	-0.142313	0.23019	-0.618242	0.536416	1	724.925	-0.0686989	0.241276	-0.284732	0.77585	0.997622
ENSSSCG00000000886	-1	SLC25A3	5	85284311	85292451	100302698	solute carrier family 25 member 3		protein_coding	150.325	1.04682	0.462557	2.26312	0.0236283	1	150.325	0.0156091	0.442695	0.0352593	0.971873	1	150.325	-1.03121	0.461547	-2.23425	0.0254664	0.997622
ENSSSCG00000000887	1		AEMK02000183.1	10252	41541	100622780	lamina-associated polypeptide 2, isoforms beta/gamma		protein_coding	193.705	-0.159322	0.408558	-0.389961	0.696565	1	193.705	0.0346156	0.389026	0.0889803	0.929098	1	193.705	0.193937	0.407871	0.475487	0.63444	0.997622
ENSSSCG00000000890	-1	NEDD1	5	86693815	86737229	100514234	NEDD1 gamma-tubulin ring complex targeting factor		protein_coding	267.519	0.147769	0.369416	0.400005	0.689153	1	267.519	0.0116492	0.352267	0.0330692	0.973619	1	267.519	-0.136119	0.368859	-0.369028	0.712107	0.997622
ENSSSCG00000000891	1	LTA4H	5	87486512	87518515	100154219	leukotriene A4 hydrolase		protein_coding	403.188	0.386789	0.29985	1.28994	0.197071	1	403.188	0.111963	0.286088	0.391361	0.69553	1	403.188	-0.274826	0.29926	-0.918352	0.358435	0.997622
ENSSSCG00000000892	1	HAL	5	87522522	87547491	100154617	histidine ammonia-lyase		protein_coding	389.768	-0.179892	0.250334	-0.718608	0.472382	1	389.768	-0.38569	0.238772	-1.6153	0.106245	1	389.768	-0.205798	0.250307	-0.822182	0.410973	0.997622
ENSSSCG00000000893	-1	AMDHD1	5	87553022	87569305	100151804	amidohydrolase domain containing 1		protein_coding	235.689	-0.592852	0.395264	-1.49989	0.133643	1	235.689	-0.396869	0.376309	-1.05464	0.291592	1	235.689	0.195983	0.395252	0.495844	0.620005	0.997622
ENSSSCG00000000894	1	CCDC38	5	87568989	87616185	100157054	coiled-coil domain containing 38		protein_coding	462.233	-0.031453	0.272447	-0.115446	0.908091	1	462.233	-0.369241	0.259986	-1.42023	0.155539	1	462.233	-0.337788	0.272409	-1.24001	0.214973	0.997622
ENSSSCG00000000895	-1	SNRPF	5	87604596	87636481	100155855	small nuclear ribonucleoprotein polypeptide F		protein_coding	199.294	-0.0833132	0.312786	-0.266358	0.789963	1	199.294	-0.0937173	0.297991	-0.314497	0.753144	1	199.294	-0.0104041	0.312156	-0.0333297	0.973412	1
ENSSSCG00000000896	1	NTN4	5	87671873	87784704	100516554	netrin 4		protein_coding	847.195	-0.348761	0.208714	-1.671	0.094721	1	847.195	-0.155326	0.198743	-0.78154	0.434485	1	847.195	0.193435	0.208542	0.927563	0.353634	0.997622
ENSSSCG00000000900	-1	VEZT	5	88031979	88104742	100517653	vezatin, adherens junctions transmembrane protein		protein_coding	399.588	-0.203013	0.353221	-0.574746	0.565463	1	399.588	0.401109	0.336132	1.19331	0.232749	1	399.588	0.604121	0.35253	1.71367	0.0865887	0.997622
ENSSSCG00000000901	1	FGD6	5	88104234	88229805	100737604	FYVE, RhoGEF and PH domain containing 6		protein_coding	1217.27	-0.24214	0.189501	-1.27778	0.201328	1	1217.27	0.00338427	0.180469	0.0187527	0.985038	1	1217.27	0.245524	0.189285	1.29712	0.194591	0.997622
ENSSSCG00000000902	1	NR2C1	5	88231264	88277997	100516014	nuclear receptor subfamily 2 group C member 1		protein_coding	317.981	0.157821	0.25436	0.620463	0.534953	1	317.981	0.0320685	0.242556	0.132211	0.894818	1	317.981	-0.125752	0.253651	-0.495769	0.620058	0.997622
ENSSSCG00000000905	1		5	88292761	88317109	100518016	NADH:ubiquinone oxidoreductase subunit A12		protein_coding	241.974	-0.240993	0.254547	-0.946754	0.343764	1	241.974	0.00636453	0.241892	0.0263115	0.979009	1	241.974	0.247358	0.25374	0.974846	0.329637	0.997622
ENSSSCG00000000906	1	TMCC3	5	88518295	88682325	100518487	transmembrane and coiled-coil domain family 3		protein_coding	2598.7	0.06473	0.151301	0.427822	0.668781	1	2598.7	0.0095169	0.144244	0.0659779	0.947395	1	2598.7	-0.0552131	0.151164	-0.365253	0.714923	0.997622
ENSSSCG00000000907	-1	PLXNC1	5	88900234	89055764	100519487	plexin C1		protein_coding	15243.1	0.0397253	0.604836	0.0656795	0.947633	1	15243.1	1.03375	0.576674	1.79261	0.0730353	1	15243.1	0.994027	0.604816	1.64352	0.100276	0.997622
ENSSSCG00000000908	1		5	89673573	89714281	100519842	ubiquitin conjugating enzyme E2 N		protein_coding	421.352	0.233319	0.215868	1.08084	0.279768	1	421.352	0.234383	0.205705	1.13942	0.25453	1	421.352	0.00106485	0.214948	0.00495402	0.996047	1
ENSSSCG00000000910	-1	CRADD	5	89242169	89586239	100520384	CASP2 and RIPK1 domain containing adaptor with death domain		protein_coding	4101.14	-0.0031047	0.145611	-0.0213218	0.982989	1	4101.14	0.0569733	0.138799	0.410473	0.681459	1	4101.14	0.060078	0.145512	0.412872	0.6797	0.997622
ENSSSCG00000000915	1	DCN	5	91678608	91714235	396957	decorin		protein_coding	180.14	0.409572	0.450551	0.909046	0.363326	1	180.14	0.53664	0.429329	1.24995	0.211318	1	180.14	0.127068	0.44898	0.283015	0.777165	0.997622
ENSSSCG00000000916	1	LUM	5	91748885	91757615	100152607	lumican		protein_coding	56.4609	-0.682373	0.871024	-0.783415	0.433384	1	56.4609	-0.829964	0.830395	-0.999481	0.317562	1	56.4609	-0.147592	0.872106	-0.169236	0.865611	0.997622
ENSSSCG00000000917	1	KERA	5	91796324	91802475	100157843	keratocan		protein_coding	38.0548	0.945544	0.994126	0.951131	0.341538	1	38.0548	0.218973	0.949954	0.230509	0.817696	1	38.0548	-0.726571	0.991507	-0.732795	0.463684	0.997622
ENSSSCG00000000918	1	EPYC	5	91841194	91877447	100155436	epiphycan		protein_coding	269.41	-0.251792	0.343331	-0.733379	0.463327	1	269.41	0.150353	0.326606	0.460349	0.645266	1	269.41	0.402145	0.342605	1.17379	0.240481	0.997622
ENSSSCG00000000920	1	POC1B	5	93132017	93222552	102161501	POC1 centriolar protein B		protein_coding	1159.56	0.0449	0.165703	0.270968	0.786416	1	1159.56	-0.0459387	0.157977	-0.290794	0.771209	1	1159.56	-0.0908388	0.16546	-0.549006	0.583001	0.997622
ENSSSCG00000000924	1	C12orf50	5	94489755	94520306	100524088	chromosome 5 C12orf50 homolog		protein_coding	176.978	-0.659599	0.510273	-1.29264	0.196136	1	176.978	-0.409323	0.485844	-0.842498	0.399509	1	176.978	0.250276	0.510278	0.49047	0.623801	0.997622
ENSSSCG00000000925	-1	C12orf29	5	94473172	94489661	100157029	chromosome 5 C12orf29 homolog		protein_coding	52.3486	0.275302	0.574731	0.479011	0.631931	1	52.3486	1.1147	0.54459	2.04686	0.0406722	1	52.3486	0.839395	0.568071	1.47762	0.139509	0.997622
ENSSSCG00000000926	1	CEP290	5	94384414	94475057	100155832	centrosomal protein 290		protein_coding	526.614	-0.0531112	0.340237	-0.156101	0.875954	1	526.614	0.311168	0.324077	0.960167	0.336971	1	526.614	0.364279	0.339738	1.07223	0.283615	0.997622
ENSSSCG00000000927	-1	TMTC3	5	94276769	94384142	100152211	transmembrane O-mannosyltransferase targeting cadherins 3		protein_coding	621.658	-0.143028	0.330701	-0.4325	0.665378	1	621.658	-0.158589	0.31524	-0.503075	0.614912	1	621.658	-0.0155608	0.330549	-0.0470757	0.962453	0.999233
ENSSSCG00000000932	-1	NTS	5	96261375	96272824	100739079	neurotensin		protein_coding	26.3668	-0.531958	0.790551	-0.672895	0.501014	1	26.3668	0.0468805	0.748877	0.062601	0.950084	1	26.3668	0.578838	0.788045	0.734525	0.462629	0.997622
ENSSSCG00000000934	-1	LRRIQ1	5	96801326	97093718	100628126	leucine rich repeats and IQ motif containing 1		protein_coding	1266.26	-0.170443	0.371426	-0.458887	0.646315	1	1266.26	0.205263	0.354007	0.579829	0.56203	1	1266.26	0.375706	0.371267	1.01196	0.311558	0.997622
ENSSSCG00000000936	1	SLC6A15	5	97092883	97148601	100628231	solute carrier family 6 member 15		protein_coding	280.925	-0.222429	0.360528	-0.616955	0.537265	1	280.925	0.25387	0.342989	0.740171	0.459196	1	280.925	0.4763	0.359741	1.32401	0.185501	0.997622
ENSSSCG00000000937	-1	MYF5	5	100752890	100755494	100153269	myogenic factor 5		protein_coding	47.2515	-0.714048	0.818858	-0.872006	0.383205	1	47.2515	-0.492992	0.779224	-0.632671	0.526948	1	47.2515	0.221056	0.819123	0.269869	0.787261	0.997622
ENSSSCG00000000939	-1	ACSS3	5	100270038	100429204	100512104	acyl-CoA synthetase short chain family member 3		protein_coding	1173.08	-0.145632	0.262877	-0.553991	0.579585	1	1173.08	0.0420712	0.250515	0.167939	0.866632	1	1173.08	0.187703	0.262697	0.714523	0.474904	0.997622
ENSSSCG00000000940	1	PPFIA2	5	99819405	100279028	100512281	PTPRF interacting protein alpha 2		protein_coding	2491.99	0.0171657	0.318478	0.0538992	0.957015	1	2491.99	0.190253	0.303614	0.626627	0.530904	1	2491.99	0.173087	0.318383	0.543645	0.586686	0.997622
ENSSSCG00000000941	-1	METTL25	5	99226017	99358587	100512658	methyltransferase like 25		protein_coding	895.485	-0.0606112	0.273836	-0.221341	0.824827	1	895.485	0.0181619	0.260992	0.069588	0.944522	1	895.485	0.0787731	0.273617	0.287895	0.773427	0.997622
ENSSSCG00000000943	-1	OTOGL	5	101100282	101251884	100513796	otogelin like		protein_coding	1209.94	-0.42428	0.269004	-1.57723	0.114744	1	1209.94	0.0256795	0.256238	0.100217	0.920172	1	1209.94	0.44996	0.268847	1.67367	0.0941964	0.997622
ENSSSCG00000000948	-1	SYT1	5	101871312	102020847	100513599	synaptotagmin 1		protein_coding	1533.09	-0.0996128	0.219099	-0.454647	0.649363	1	1533.09	-0.00770811	0.208822	-0.0369123	0.970555	1	1533.09	0.0919047	0.21895	0.419752	0.674667	0.997622
ENSSSCG00000000950	1	E2F7	5	104126952	104163216	100154851	E2F transcription factor 7		protein_coding	592.091	-0.24622	0.214015	-1.15048	0.249946	1	592.091	-0.145678	0.203806	-0.714786	0.474742	1	592.091	0.100542	0.213762	0.470344	0.638109	0.997622
ENSSSCG00000000951	1	CSRP2	5	104273168	104295142	100153630	cysteine and glycine rich protein 2		protein_coding	390.879	0.503815	0.272135	1.85134	0.0641202	1	390.879	-0.266642	0.260258	-1.02453	0.305586	1	390.879	-0.770457	0.271941	-2.83318	0.0046088	0.997622
ENSSSCG00000000952	-1	ZDHHC17	5	104300872	104395288	100514712	zinc finger DHHC-type palmitoyltransferase 17		protein_coding	542.27	-0.119674	0.31222	-0.383302	0.701496	1	542.27	-0.0536435	0.297545	-0.180287	0.856927	1	542.27	0.0660307	0.311958	0.211665	0.832368	0.997622
ENSSSCG00000000955	-1	TBC1D22A	5	2528921	2787304	100625790	TBC1 domain family member 22A		protein_coding	6406.72	0.265376	0.294718	0.900442	0.367885	1	6406.72	0.0875071	0.281008	0.311404	0.755494	1	6406.72	-0.177869	0.294683	-0.603596	0.546112	0.997622
ENSSSCG00000000958	1	DYRK2	5	32047348	32061704	100515779	dual specificity tyrosine phosphorylation regulated kinase 2		protein_coding	229.015	1.02976	0.377921	2.72481	0.00643377	1	229.015	0.638139	0.360835	1.7685	0.0769766	1	229.015	-0.391625	0.37603	-1.04147	0.297656	0.997622
ENSSSCG00000000959	-1	LARGE1	AEMK02000361.1	214428	803248	100516442	LARGE xylosyl- and glucuronyltransferase 1		protein_coding	9988.99	0.01167	0.128814	0.0905956	0.927814	1	9988.99	-0.0106426	0.122811	-0.0866583	0.930943	1	9988.99	-0.0223126	0.128775	-0.173269	0.86244	0.997622
ENSSSCG00000000960	-1		5	202137	203951				protein_coding	41.2368	-1.63227	0.977309	-1.67017	0.0948859	1	41.2368	0.13935	0.922418	0.15107	0.87992	1	41.2368	1.77162	0.975932	1.81531	0.069476	0.997622
ENSSSCG00000000963	1	SYCE3	5	168526	200832	100517654	synaptonemal complex central element protein 3		protein_coding	492.787	0.371471	0.2	1.85735	0.0632614	1	492.787	-0.0450804	0.191088	-0.235914	0.813499	1	492.787	-0.416551	0.199495	-2.08803	0.036795	0.997622
ENSSSCG00000000964	1	LMF2	5	233298	238266	100518488	lipase maturation factor 2		protein_coding	83.4572	-0.697965	0.523873	-1.33232	0.182756	1	83.4572	-0.292343	0.497567	-0.587545	0.556837	1	83.4572	0.405622	0.523573	0.774718	0.438506	0.997622
ENSSSCG00000000965	-1	NCAPH2	5	221466	233475	100518196	non-SMC condensin II complex subunit H2		protein_coding	184.662	0.525575	0.438117	1.19962	0.230287	1	184.662	0.296834	0.417971	0.710177	0.477594	1	184.662	-0.228741	0.436899	-0.523555	0.600588	0.997622
ENSSSCG00000000967	1		5	216066	218919	100517096	outer dense fiber of sperm tails 3B		protein_coding	71.6017	0.426149	0.641541	0.664259	0.506525	1	71.6017	0.0942667	0.612337	0.153946	0.877652	1	71.6017	-0.331882	0.64003	-0.518542	0.60408	0.997622
ENSSSCG00000000968	1	SBF1	5	260786	287455	100518017	SET binding factor 1		protein_coding	730.721	0.465233	0.419707	1.10847	0.267658	1	730.721	0.17144	0.400262	0.42832	0.668418	1	730.721	-0.293793	0.419443	-0.700438	0.483654	0.997622
ENSSSCG00000000970	-1	PPP6R2	5	285385	361548	100517282	protein phosphatase 6 regulatory subunit 2		protein_coding	1159.97	-0.166659	0.231695	-0.719303	0.471954	1	1159.97	-0.0862058	0.220812	-0.390404	0.696238	1	1159.97	0.080453	0.231546	0.34746	0.728246	0.997622
ENSSSCG00000000971	1	HDAC10	5	439805	445340	100518786	histone deacetylase 10		protein_coding	195.677	0.230522	0.799709	0.288258	0.773149	1	195.677	0.163282	0.762478	0.214147	0.830433	1	195.677	-0.06724	0.799225	-0.0841315	0.932952	0.998058
ENSSSCG00000000972	1	TUBGCP6	5	445525	465873	100519661	tubulin gamma complex associated protein 6		protein_coding	470.25	0.319143	0.351261	0.908562	0.363582	1	470.25	0.309172	0.33487	0.92326	0.355871	1	470.25	-0.00997043	0.350681	-0.0284316	0.977318	1
ENSSSCG00000000973	-1	SELENOO	5	467547	480779	100518971	selenoprotein O		protein_coding	298.617	0.181754	0.401351	0.452856	0.650652	1	298.617	0.125037	0.382636	0.326779	0.743835	1	298.617	-0.0567168	0.400768	-0.14152	0.887459	0.998058
ENSSSCG00000000974	-1	TRABD	5	485473	494534	100519151	TraB domain containing		protein_coding	258.592	0.987716	0.539021	1.83243	0.066888	1	258.592	0.152743	0.514598	0.296819	0.766605	1	258.592	-0.834973	0.538372	-1.55092	0.12092	0.997622
ENSSSCG00000000975	-1	PANX2	5	497382	506013	100519315	pannexin 2		protein_coding	222.048	-0.177174	0.460335	-0.384881	0.700326	1	222.048	0.161566	0.438337	0.368589	0.712434	1	222.048	0.33874	0.459657	0.736941	0.461158	0.997622
ENSSSCG00000000978	1	MLC1	5	571961	591823	100519843	modulator of VRAC current 1		protein_coding	343.59	0.131372	0.347664	0.37787	0.705527	1	343.59	0.151563	0.331366	0.45739	0.647391	1	343.59	0.0201914	0.34706	0.0581785	0.953606	0.998755
ENSSSCG00000000980	1	ALG12	5	717024	727241	100520494	ALG12 alpha-1,6-mannosyltransferase		protein_coding	185.277	0.236268	0.340241	0.694415	0.487422	1	185.277	-0.122227	0.324902	-0.376198	0.706769	1	185.277	-0.358496	0.339633	-1.05554	0.29118	0.997622
ENSSSCG00000000981	-1	CRELD2	5	709045	716927	100520025	cysteine rich with EGF like domains 2		protein_coding	136.565	0.459327	0.478356	0.960218	0.336945	1	136.565	0.22164	0.456397	0.485629	0.62723	1	136.565	-0.237687	0.477023	-0.498271	0.618293	0.997622
ENSSSCG00000000982	1	TTLL8	5	594221	647897	100520675	tubulin tyrosine ligase like 8		protein_coding	983.968	0.453335	0.349566	1.29685	0.194682	1	983.968	-0.0413392	0.333443	-0.123977	0.901334	1	983.968	-0.494674	0.349414	-1.41572	0.156856	0.997622
ENSSSCG00000000983	1		5	646879	664018	100520842	interleukin 17 receptor E like		protein_coding	365.868	-0.316922	0.430336	-0.736452	0.461456	1	365.868	-0.307607	0.410177	-0.749936	0.453293	1	365.868	0.00931559	0.430259	0.0216511	0.982726	1
ENSSSCG00000000985	-1	EXOC2	7	195081	341454	100520314	exocyst complex component 2		protein_coding	2153.36	0.143655	0.204615	0.702075	0.482632	1	2153.36	0.00365404	0.195104	0.0187286	0.985058	1	2153.36	-0.140001	0.204492	-0.684628	0.493579	0.997622
ENSSSCG00000000991	1	FOXQ1	7	664373	665563	100152843	forkhead box Q1		protein_coding	31.5345	0.0306431	0.997544	0.0307185	0.975494	1	31.5345	-0.212287	0.951619	-0.22308	0.823474	1	31.5345	-0.24293	0.99674	-0.243724	0.807444	0.997622
ENSSSCG00000000994	-1	GMDS	7	752239	1285550	100520846	GDP-mannose 4,6-dehydratase		protein_coding	16397.2	0.0810301	0.270177	0.299915	0.764242	1	16397.2	-0.0198753	0.257603	-0.0771548	0.9385	1	16397.2	-0.100905	0.270165	-0.373495	0.70878	0.997622
ENSSSCG00000000997	1	PPP1R3G	7	3051149	3052210	100522260	protein phosphatase 1 regulatory subunit 3G		protein_coding	18.0756	-0.339351	1.14234	-0.297066	0.766416	1	18.0756	0.60064	1.08242	0.554906	0.578959	1	18.0756	0.939991	1.13663	0.827002	0.408236	0.997622
ENSSSCG00000000998	-1	RPP40	7	2987238	3005272	110255215	ribonuclease P/MRP subunit p40		protein_coding	321.505	0.00675086	0.307341	0.0219653	0.982476	1	321.505	0.0489734	0.292844	0.167234	0.867186	1	321.505	0.0422226	0.306757	0.137642	0.890524	0.998058
ENSSSCG00000000999	1	CDYL	7	2785405	2966241	100155291	chromodomain Y like		protein_coding	2927.64	0.0214077	0.190277	0.112508	0.910421	1	2927.64	-0.0397941	0.181411	-0.219359	0.82637	1	2927.64	-0.0612017	0.190192	-0.32179	0.747612	0.997622
ENSSSCG00000001000	-1	ECI2	7	2421054	2446276	100134957	enoyl-CoA delta isomerase 2		protein_coding	224.862	-0.129411	0.3879	-0.33362	0.738666	1	224.862	0.0429953	0.369417	0.116387	0.907346	1	224.862	0.172407	0.387263	0.445193	0.65618	0.997622
ENSSSCG00000001001	1		7	2419710	2426587				protein_coding	27.8538	-1.4441	0.807635	-1.78806	0.073766	1	27.8538	-0.855778	0.763473	-1.1209	0.26233	1	27.8538	0.588323	0.809856	0.726454	0.46756	0.997622
ENSSSCG00000001002	1	PRPF4B	7	2360481	2415386	100157287	pre-mRNA processing factor 4B		protein_coding	899.876	0.276791	0.304205	0.909883	0.362884	1	899.876	0.0690036	0.290101	0.237861	0.811989	1	899.876	-0.207787	0.30397	-0.683579	0.494241	0.997622
ENSSSCG00000001004	-1	SLC22A23	7	1988695	2131709	100152838	solute carrier family 22 member 23		protein_coding	2792.73	0.0696684	0.297933	0.23384	0.81511	1	2792.73	-0.169755	0.284087	-0.597544	0.550144	1	2792.73	-0.239423	0.297895	-0.803716	0.421561	0.997622
ENSSSCG00000001008	1	BPHL	7	1882719	1909858	100154272	biphenyl hydrolase like		protein_coding	468.663	-0.16857	0.294629	-0.572145	0.567224	1	468.663	-0.303918	0.280917	-1.08188	0.279307	1	468.663	-0.135348	0.294535	-0.45953	0.645853	0.997622
ENSSSCG00000001009	1	RIPK1	7	1841236	1880699	100524751	receptor interacting serine/threonine kinase 1		protein_coding	734.818	0.454103	0.286239	1.58645	0.112638	1	734.818	-0.064593	0.273169	-0.236458	0.813077	1	734.818	-0.518696	0.286007	-1.81358	0.0697429	0.997622
ENSSSCG00000001010	1	WRNIP1	7	1656442	1667879	100155921	WRN helicase interacting protein 1		protein_coding	402.995	0.483588	0.387528	1.24788	0.212075	1	402.995	-0.177562	0.369945	-0.479969	0.631249	1	402.995	-0.661151	0.387314	-1.70701	0.0878193	0.997622
ENSSSCG00000001011	-1	SERPINB1	7	1684216	1692910	100155145	serpin family B member 1		protein_coding	155.852	-0.122223	0.323727	-0.37755	0.705765	1	155.852	-0.412608	0.309053	-1.33507	0.181852	1	155.852	-0.290385	0.323743	-0.896963	0.369739	0.997622
ENSSSCG00000001021	1		7	4621853	4638176				protein_coding	404.113	0.432043	0.330312	1.30799	0.190878	1	404.113	0.335318	0.314969	1.06461	0.287055	1	404.113	-0.096725	0.32955	-0.293506	0.769135	0.997622
ENSSSCG00000001022	-1	SSR1	7	4652917	4685885	100152689	signal sequence receptor subunit 1		protein_coding	546.188	0.178028	0.291508	0.610715	0.541388	1	546.188	-0.168389	0.278131	-0.60543	0.544893	1	546.188	-0.346417	0.291306	-1.18918	0.234367	0.997622
ENSSSCG00000001024	1	RIOK1	7	4750759	4780002	100157926	RIO kinase 1		protein_coding	1343.31	0.655786	0.299543	2.18929	0.028576	1	1343.31	-0.0300236	0.285787	-0.105056	0.916332	1	1343.31	-0.68581	0.299403	-2.29059	0.0219869	0.997622
ENSSSCG00000001025	1	DSP	7	4862649	4915615	100156744	desmoplakin		protein_coding	709.288	-0.407186	0.199346	-2.04261	0.0410913	1	709.288	-0.10382	0.189637	-0.54747	0.584056	1	709.288	0.303366	0.199092	1.52375	0.127572	0.997622
ENSSSCG00000001027	1	BMP6	7	5058817	5211316	100155536	bone morphogenetic protein 6		protein_coding	2470.22	-0.0540565	0.185168	-0.291932	0.770338	1	2470.22	-0.0737355	0.176523	-0.41771	0.676159	1	2470.22	-0.019679	0.185075	-0.106329	0.915321	0.998058
ENSSSCG00000001033	-1	SLC35B3	7	5539702	5606553	100157111	solute carrier family 35 member B3		protein_coding	765.328	-0.114664	0.191826	-0.597751	0.550006	1	765.328	-0.0621605	0.182743	-0.340153	0.733741	1	765.328	0.0525036	0.191533	0.274123	0.78399	0.997622
ENSSSCG00000001036	-1	TFAP2A	7	7221656	7244477	100049668	transcription factor AP-2 alpha		protein_coding	610.416	0.0115028	0.251637	0.0457117	0.96354	1	610.416	-0.0555202	0.239887	-0.231443	0.816971	1	610.416	-0.0670229	0.251344	-0.266658	0.789732	0.997622
ENSSSCG00000001038	1		7	7462212	7565369	100517166	transmembrane protein 14C		protein_coding	238.378	-0.38643	0.302264	-1.27845	0.20109	1	238.378	-0.404405	0.287933	-1.40451	0.160167	1	238.378	-0.0179751	0.302261	-0.0594689	0.952579	0.998755
ENSSSCG00000001040	-1	C6orf52	7	7430541	7437789	100270682	chromosome 7 C6orf52 homolog		protein_coding	124.031	1.1002	0.374105	2.94089	0.00327275	1	124.031	0.0435321	0.359222	0.121184	0.903545	1	124.031	-1.05667	0.372488	-2.83679	0.00455702	0.997622
ENSSSCG00000001041	1	PAK1IP1	7	7444789	7456716	100156606	PAK1 interacting protein 1		protein_coding	199.453	0.0391829	0.36118	0.108486	0.91361	1	199.453	0.0518188	0.34416	0.150566	0.880318	1	199.453	0.0126358	0.360367	0.0350637	0.972029	1
ENSSSCG00000001045	-1	ELOVL2	7	7651600	7774018	100153368	ELOVL fatty acid elongase 2		protein_coding	1290.23	-0.0937085	0.200391	-0.467628	0.640051	1	1290.23	-0.119937	0.191017	-0.627887	0.530078	1	1290.23	-0.0262285	0.200251	-0.130978	0.895793	0.998058
ENSSSCG00000001048	-1	ADTRP	7	8243368	8314339	100152943	androgen dependent TFPI regulating protein		protein_coding	550.218	-0.442014	0.235332	-1.87826	0.0603458	1	550.218	0.036946	0.223725	0.165141	0.868833	1	550.218	0.47896	0.23493	2.03873	0.0414767	0.997622
ENSSSCG00000001049	1	HIVEP1	7	8515365	8661687	100519608	HIVEP zinc finger 1		protein_coding	1760.33	0.10037	0.17935	0.559631	0.575731	1	1760.33	-0.109627	0.171044	-0.640929	0.521569	1	1760.33	-0.209997	0.179226	-1.17169	0.241323	0.997622
ENSSSCG00000001052	1	PHACTR1	7	9105802	9675230	100153737	phosphatase and actin regulator 1		protein_coding	7697.12	-0.10467	0.115762	-0.904183	0.365898	1	7697.12	-0.0121452	0.110344	-0.110067	0.912356	1	7697.12	0.0925245	0.115706	0.799652	0.423913	0.997622
ENSSSCG00000001053	-1	TBC1D7	7	9685259	9708781	100155821	TBC1 domain family member 7		protein_coding	354.786	0.411454	0.369128	1.11467	0.264994	1	354.786	-0.212133	0.35245	-0.601881	0.547253	1	354.786	-0.623588	0.368915	-1.69033	0.0909654	0.997622
ENSSSCG00000001056	-1	RANBP9	7	9976096	10057669	100153339	RAN binding protein 9		protein_coding	799.331	0.242704	0.231106	1.05018	0.293634	1	799.331	-0.074949	0.220497	-0.339909	0.733925	1	799.331	-0.317653	0.230863	-1.37594	0.168841	0.997622
ENSSSCG00000001057	-1	MCUR1	7	10116004	10142909	100520967	mitochondrial calcium uniporter regulator 1		protein_coding	222.613	-0.352005	0.341075	-1.03205	0.30205	1	222.613	-0.0500672	0.324418	-0.154329	0.87735	1	222.613	0.301938	0.340514	0.886713	0.375233	0.997622
ENSSSCG00000001060	1		7	11239692	11240513				protein_coding	8.14302	-1.12363	1.45881	-0.770236	0.44116	1	8.14302	-0.922842	1.38502	-0.666303	0.505217	1	8.14302	0.200784	1.46395	0.137152	0.890911	0.998058
ENSSSCG00000001061	1	JARID2	7	11357961	11602104	100524569	jumonji and AT-rich interaction domain containing 2		protein_coding	3552.01	0.0478	0.158981	0.300665	0.76367	1	3552.01	-0.0570986	0.151581	-0.376687	0.706407	1	3552.01	-0.104899	0.158901	-0.660153	0.509156	0.997622
ENSSSCG00000001062	-1	DTNBP1	7	11600792	11748548	100049697	dystrobrevin binding protein 1		protein_coding	1678.83	0.158099	0.174051	0.908352	0.363692	1	1678.83	0.021884	0.165966	0.131858	0.895096	1	1678.83	-0.136215	0.173857	-0.783489	0.43334	0.997622
ENSSSCG00000001063	1	MYLIP	7	12117240	12137929	100155795	myosin regulatory light chain interacting protein		protein_coding	174.248	-0.131401	0.411124	-0.319613	0.749262	1	174.248	0.173226	0.391243	0.442757	0.657941	1	174.248	0.304626	0.410132	0.742752	0.457632	0.997622
ENSSSCG00000001064	1		7	12254514	12299531	100154573	guanosine monophosphate reductase		protein_coding	782.943	0.169284	0.237477	0.712843	0.475943	1	782.943	-0.102617	0.226537	-0.452979	0.650564	1	782.943	-0.271901	0.237259	-1.14601	0.251792	0.997622
ENSSSCG00000001065	-1	ATXN1	7	12300999	12720718	100623695	ataxin 1		protein_coding	5020.02	-0.0508249	0.113452	-0.447988	0.654162	1	5020.02	-0.0369913	0.108143	-0.342061	0.732305	1	5020.02	0.0138336	0.113369	0.122022	0.902881	0.998058
ENSSSCG00000001067	1	STMND1	7	13014729	13039651	100524942	stathmin domain containing 1		protein_coding	277.52	0.0793072	0.379265	0.209108	0.834364	1	277.52	-0.253373	0.361877	-0.700164	0.483825	1	277.52	-0.332681	0.379072	-0.877619	0.380151	0.997622
ENSSSCG00000001068	1	CAP2	7	13211573	13350962	100523257	cyclase associated actin cytoskeleton regulatory protein 2		protein_coding	1089.55	-0.224333	0.266075	-0.843118	0.399163	1	1089.55	0.0193726	0.253525	0.0764126	0.939091	1	1089.55	0.243705	0.265895	0.916546	0.359381	0.997622
ENSSSCG00000001070	1	FAM8A1	7	13378139	13390892	100154793	family with sequence similarity 8 member A1		protein_coding	96.6635	0.0616763	0.536289	0.115006	0.908441	1	96.6635	-0.618999	0.512764	-1.20718	0.227363	1	96.6635	-0.680675	0.536864	-1.26787	0.204844	0.997622
ENSSSCG00000001072	-1	NHLRC1	7	13816246	13817644	100152396	NHL repeat containing E3 ubiquitin protein ligase 1		pseudogene	9.31615	2.70769	1.49143	1.8155	0.0694469	1	9.31615	0.721616	1.44049	0.500952	0.616405	1	9.31615	-1.98608	1.4682	-1.35273	0.176142	0.997622
ENSSSCG00000001073	-1	TPMT	7	13820866	13846012	100157630	thiopurine S-methyltransferase		protein_coding	251.582	-0.0763493	0.357738	-0.213422	0.830998	1	251.582	0.409804	0.340274	1.20434	0.22846	1	251.582	0.486154	0.356624	1.36321	0.172816	0.997622
ENSSSCG00000001074	1	KDM1B	7	13845942	13901263	100158047	lysine demethylase 1B		protein_coding	92.0932	0.218931	0.596472	0.367044	0.713586	1	92.0932	0.316689	0.568323	0.557234	0.577368	1	92.0932	0.0977578	0.594755	0.164366	0.869443	0.997622
ENSSSCG00000001075	-1	DEK	7	13872775	13935173	100156871	DEK proto-oncogene		protein_coding	784.944	0.664753	0.45768	1.45244	0.146379	1	784.944	0.0281381	0.43657	0.0644526	0.94861	1	784.944	-0.636615	0.457498	-1.39151	0.16407	0.997622
ENSSSCG00000001076	1	RNF144B	7	13947304	14586092	100155665	ring finger protein 144B		protein_coding	4202.06	-0.104253	0.28294	-0.368465	0.712526	1	4202.06	0.0983187	0.269738	0.364497	0.715487	1	4202.06	0.202572	0.282886	0.71609	0.473936	0.997622
ENSSSCG00000001078	-1	MBOAT1	7	15532747	15643692	100152017	membrane bound O-acyltransferase domain containing 1		protein_coding	1112.98	-0.133275	0.227042	-0.587006	0.5572	1	1112.98	-0.197392	0.216443	-0.911983	0.361778	1	1112.98	-0.0641169	0.226937	-0.282531	0.777536	0.997622
ENSSSCG00000001080	1	CDKAL1	7	15910666	16685053	100512355	CDK5 regulatory subunit associated protein 1 like 1		protein_coding	5537.43	-0.156809	0.219818	-0.713359	0.475624	1	5537.43	0.0884648	0.20955	0.422167	0.672903	1	5537.43	0.245274	0.219768	1.11606	0.264396	0.997622
ENSSSCG00000001083	1		7	17695258	17696497	100156270	HDGF like 1		protein_coding	40.2455	-1.40982	0.683763	-2.06185	0.0392221	1	40.2455	-0.727371	0.646013	-1.12594	0.260191	1	40.2455	0.682445	0.685057	0.996187	0.319159	0.997622
ENSSSCG00000001085	-1	DCDC2	7	19048088	19219075	100153025	doublecortin domain containing 2		protein_coding	1541.45	-0.114317	0.231099	-0.494667	0.620835	1	1541.45	0.137477	0.220213	0.624292	0.532436	1	1541.45	0.251794	0.230909	1.09045	0.275517	0.997622
ENSSSCG00000001087	1	MRS2	7	19244660	19296516	100151824	magnesium transporter MRS2		protein_coding	398.59	-0.312719	0.2643	-1.1832	0.23673	1	398.59	-0.248428	0.251732	-0.986876	0.323704	1	398.59	0.0642916	0.264116	0.243422	0.807679	0.997622
ENSSSCG00000001089	-1	GPLD1	7	19291174	19346850	100157497	glycosylphosphatidylinositol specific phospholipase D1		protein_coding	470.09	-0.254234	0.223003	-1.14005	0.254268	1	470.09	-0.359767	0.212574	-1.69243	0.0905635	1	470.09	-0.105533	0.222948	-0.473354	0.635961	0.997622
ENSSSCG00000001090	1	ALDH5A1	7	19351361	19379100	100157072	aldehyde dehydrogenase 5 family member A1		protein_coding	375.971	-0.0999246	0.264111	-0.378343	0.705176	1	375.971	0.0174821	0.251513	0.0695076	0.944586	1	375.971	0.117407	0.263579	0.445432	0.656008	0.997622
ENSSSCG00000001091	-1	KIAA0319	7	19383196	19486232	100738226	KIAA0319		protein_coding	920.855	-0.176948	0.236807	-0.747223	0.454929	1	920.855	-0.0256121	0.225621	-0.113518	0.90962	1	920.855	0.151336	0.236591	0.639651	0.5224	0.997622
ENSSSCG00000001092	-1	TDP2	7	19489384	19502520	100157860	tyrosyl-DNA phosphodiesterase 2		protein_coding	165.741	-0.153201	0.439616	-0.348488	0.727474	1	165.741	0.355022	0.418075	0.849183	0.39578	1	165.741	0.508223	0.438343	1.15942	0.246285	0.997622
ENSSSCG00000001095	1	GMNN	7	19585999	19599879	100515035	geminin DNA replication inhibitor		protein_coding	32.1824	-0.60136	0.875934	-0.686535	0.492376	1	32.1824	0.0326288	0.831206	0.0392548	0.968687	1	32.1824	0.633988	0.87415	0.725263	0.468291	0.997622
ENSSSCG00000001097	-1	RIPOR2	7	19587685	19838093	100154661	RHO family interacting cell polarization regulator 2		protein_coding	2588	0.285075	0.225399	1.26476	0.205957	1	2588	0.036612	0.214943	0.170334	0.864748	1	2588	-0.248464	0.225295	-1.10283	0.270099	0.997622
ENSSSCG00000001099	-1	CMAH	7	19870956	20002956	396918	cytidine monophosphate-N-acetylneuraminic acid hydroxylase		protein_coding	1192.19	0.422781	0.219288	1.92797	0.0538586	1	1192.19	0.323598	0.209099	1.54759	0.121722	1	1192.19	-0.0991823	0.218905	-0.453083	0.650489	0.997622
ENSSSCG00000001100	1	CARMIL1	7	20036739	20353431	100157771	capping protein regulator and myosin 1 linker 1		protein_coding	3032.6	-0.0169523	0.162273	-0.104468	0.916798	1	3032.6	0.0461568	0.154677	0.298409	0.765391	1	3032.6	0.0631091	0.162156	0.389188	0.697137	0.997622
ENSSSCG00000001101	1	SCGN	7	20389493	20432978	768111	secretagogin, EF-hand calcium binding protein		protein_coding	327.151	-0.00249869	0.3638	-0.00686831	0.99452	1	327.151	0.367578	0.346385	1.06118	0.288607	1	327.151	0.370076	0.362986	1.01953	0.30795	0.997622
ENSSSCG00000001105	1		7	20471026	20472073				protein_coding	12.233	-1.27239	0.926047	-1.37401	0.16944	1	12.233	-0.212346	0.864023	-0.245765	0.805864	1	12.233	1.06005	0.924241	1.14694	0.251408	0.997622
ENSSSCG00000001107	-1	SLC17A1	7	20523022	20574462	397621	solute carrier family 17 member 1		protein_coding	13.7125	-0.335512	1.3465	-0.249173	0.803227	1	13.7125	0.033748	1.28019	0.0263617	0.978969	1	13.7125	0.36926	1.34367	0.274814	0.783459	0.997622
ENSSSCG00000001131	1	BTN2A2	7	20954173	20967794	100626604	butyrophilin subfamily 2 member A2		protein_coding	194.198	-0.0825964	0.334367	-0.247023	0.80489	1	194.198	-0.370547	0.319117	-1.16116	0.245576	1	194.198	-0.28795	0.334296	-0.861364	0.389038	0.997622
ENSSSCG00000001132	1	BTN1A1	7	20977223	20985300	100626139	butyrophilin subfamily 1 member A1		protein_coding	155.726	0.0755936	0.401157	0.188439	0.850533	1	155.726	-0.264979	0.38294	-0.691959	0.488963	1	155.726	-0.340572	0.400857	-0.849611	0.395541	0.997622
ENSSSCG00000001137	-1	H1-3	7	20862942	20882693				protein_coding	634.17	-0.0407149	0.733207	-0.0555299	0.955716	1	634.17	-1.2656	0.699452	-1.80942	0.0703859	1	634.17	-1.22489	0.733501	-1.66992	0.0949351	0.997622
ENSSSCG00000001156	-1	ZNF322	7	21127853	21143387	100154074	zinc finger protein 322		protein_coding	165.256	0.463862	0.439604	1.05518	0.291342	1	165.256	0.0142106	0.419753	0.0338547	0.972993	1	165.256	-0.449651	0.438785	-1.02476	0.305474	0.997622
ENSSSCG00000001164	-1	ZNF184	7	21413350	21435225	100620153	zinc finger protein 184		protein_coding	155.962	0.260106	0.334019	0.778716	0.436147	1	155.962	0.514276	0.317743	1.61853	0.105549	1	155.962	0.254171	0.331725	0.766209	0.443552	0.997622
ENSSSCG00000001197	1	ZNF165	7	21936213	21948481	100738941	zinc finger protein 165		protein_coding	99.5319	0.372799	0.534515	0.697453	0.48552	1	99.5319	0.389137	0.509461	0.763822	0.444973	1	99.5319	0.016338	0.532508	0.0306811	0.975524	1
ENSSSCG00000001201	1	ZKSCAN8	7	21981150	22000819				protein_coding	3.75333	-0.12109	1.94618	-0.0622194	0.950388	1	3.75333	1.79917	1.81768	0.989821	0.322262	1	3.75333	1.92026	1.90533	1.00784	0.313531	0.997622
ENSSSCG00000001202	1		7	21981356	22011463				protein_coding	98.7194	-0.272451	0.407477	-0.668629	0.503732	1	98.7194	0.112148	0.386833	0.289913	0.771883	1	98.7194	0.384598	0.40594	0.947427	0.343421	0.997622
ENSSSCG00000001203	1	ZSCAN9	7	22082220	22088469	100154531	zinc finger and SCAN domain containing 9		protein_coding	90.9232	-0.00969409	0.47909	-0.0202344	0.983856	1	90.9232	0.0200952	0.456374	0.0440323	0.964879	1	90.9232	0.0297893	0.477855	0.0623397	0.950292	0.998755
ENSSSCG00000001204	1	ZKSCAN4	7	22093059	22101842	100156123	zinc finger with KRAB and SCAN domains 4		protein_coding	134.976	-0.30173	0.353445	-0.853683	0.393281	1	134.976	-0.231541	0.336384	-0.688321	0.49125	1	134.976	0.0701895	0.352998	0.198838	0.842389	0.997622
ENSSSCG00000001205	1	NKAPL	7	22108647	22110123	100154907	NFKB activating protein like		protein_coding	22.4622	-2.21282	1.07122	-2.06571	0.038856	1	22.4622	-0.618568	1.00369	-0.616296	0.537699	1	22.4622	1.59425	1.07211	1.48702	0.13701	0.997622
ENSSSCG00000001206	1	ZSCAN26	7	22114828	22154544	110255333	zinc finger and SCAN domain containing 26		protein_coding	0.555364	-1.75355	3.79126	-0.462525	0.643705	1	0.555364	0.830088	3.55786	0.233311	0.81552	1	0.555364	2.58364	3.75537	0.687985	0.491463	0.997622
ENSSSCG00000001207	1	PGBD1	7	22114838	22156965	100739221	piggyBac transposable element derived 1		protein_coding	13.831	-0.342011	1.35715	-0.252008	0.801035	1	13.831	-0.874576	1.29694	-0.674339	0.500096	1	13.831	-0.532565	1.36053	-0.39144	0.695472	0.997622
ENSSSCG00000001209	-1	ZSCAN12	7	22186045	22210072	100152126	zinc finger and SCAN domain containing 12		protein_coding	228.807	-0.511194	0.356403	-1.43432	0.151482	1	228.807	-0.368489	0.339289	-1.08606	0.277451	1	228.807	0.142705	0.356348	0.400465	0.688814	0.997622
ENSSSCG00000001211	-1		7	22234166	22235110	100522686	olfactory receptor 2B11-like		protein_coding	6.10024	1.48683	1.54323	0.963457	0.335318	1	6.10024	0.244855	1.48609	0.164764	0.869129	1	6.10024	-1.24198	1.53064	-0.81141	0.41713	0.997622
ENSSSCG00000001213	-1	GPX6	7	22256038	22267992	100154091	glutathione peroxidase 6		protein_coding	100.926	0.369046	0.422408	0.873671	0.382298	1	100.926	0.212214	0.402962	0.526636	0.598447	1	100.926	-0.156832	0.420461	-0.372999	0.709149	0.997622
ENSSSCG00000001214	1	GPX5	7	22289407	22300727	396920	glutathione peroxidase 5		protein_coding	91.2244	-0.36615	0.455332	-0.804138	0.421317	1	91.2244	0.273511	0.431678	0.6336	0.526342	1	91.2244	0.639661	0.453423	1.41074	0.158322	0.997622
ENSSSCG00000001216	-1	ZBED9	7	22312590	22332371	100524503	zinc finger BED-type containing 9		protein_coding	98.9769	0.704567	0.538309	1.30885	0.190585	1	98.9769	0.0772994	0.514498	0.150242	0.880573	1	98.9769	-0.627268	0.536953	-1.1682	0.242726	0.997622
ENSSSCG00000001219	1	TRIM27	AEMK02000264.1	139267	157020	100523617	tripartite motif containing 27		protein_coding	273.939	0.0584399	0.287779	0.203072	0.839079	1	273.939	-0.158645	0.274545	-0.577847	0.563367	1	273.939	-0.217085	0.287369	-0.755423	0.449995	0.997622
ENSSSCG00000001229	1		7	22823841	22962547	100513601	patr class I histocompatibility antigen, A-126 alpha chain-like		protein_coding	1094.43	0.513746	0.369176	1.3916	0.164043	1	1094.43	-0.0539883	0.352142	-0.153314	0.878151	1	1094.43	-0.567734	0.369049	-1.53837	0.123958	0.997622
ENSSSCG00000001232	1		7	22780473	22805667	100154127	tripartite motif-containing protein 26		protein_coding	293.421	-0.0861763	0.280373	-0.307363	0.758567	1	293.421	-0.0579914	0.267088	-0.217125	0.828111	1	293.421	0.0281849	0.279842	0.100717	0.919775	0.998058
ENSSSCG00000001233	-1	TRIM26	7	22756345	22780174	100144460	tripartite motif containing 26		protein_coding	552.271	0.378674	0.272555	1.38935	0.164727	1	552.271	-0.127237	0.260208	-0.488981	0.624855	1	552.271	-0.505911	0.272294	-1.85796	0.063175	0.997622
ENSSSCG00000001234	-1	TRIM10	7	22715025	22732141	100144459	tripartite motif containing 10		protein_coding	201.691	-0.536141	0.368599	-1.45454	0.145798	1	201.691	-0.309033	0.350707	-0.881172	0.378225	1	201.691	0.227107	0.368445	0.616394	0.537634	0.997622
ENSSSCG00000001235	1	TRIM15	7	22730644	22746668	100144461	tripartite motif containing 15		protein_coding	201.201	0.0250818	0.513662	0.0488295	0.961055	1	201.201	-0.0397708	0.4897	-0.0812146	0.935271	1	201.201	-0.0648526	0.513205	-0.126368	0.899441	0.998058
ENSSSCG00000001236	1	TRIM40	7	22702938	22718063	100294687	tripartite motif containing 40		protein_coding	180.529	0.37216	0.340132	1.09416	0.273884	1	180.529	0.409219	0.324108	1.2626	0.206732	1	180.529	0.0370595	0.338358	0.109528	0.912784	0.998058
ENSSSCG00000001242	-1	GABBR1	7	22540379	22579121	100141417	gamma-aminobutyric acid type B receptor subunit 1		protein_coding	1172.17	0.428922	0.282979	1.51574	0.129585	1	1172.17	0.0507953	0.269918	0.188188	0.850729	1	1172.17	-0.378127	0.282785	-1.33715	0.181173	0.997622
ENSSSCG00000001245	1	POLR1H	7	22626846	22631545	100152094	RNA polymerase I subunit H		protein_coding	84.534	0.578741	0.51001	1.13476	0.256474	1	84.534	0.107218	0.487362	0.219997	0.825873	1	84.534	-0.471522	0.508303	-0.92764	0.353595	0.997622
ENSSSCG00000001248	1	MOG	7	22595508	22612761	100141421	myelin oligodendrocyte glycoprotein		protein_coding	150.66	0.377844	0.336031	1.12443	0.260829	1	150.66	-0.0892886	0.321279	-0.277916	0.781077	1	150.66	-0.467133	0.335164	-1.39375	0.163394	0.997622
ENSSSCG00000001252	-1	UBD	7	22501130	22503094	100294688	ubiquitin D		protein_coding	92.3044	-2.11499	0.818312	-2.58458	0.00974991	1	92.3044	-1.20167	0.77665	-1.54725	0.121803	1	92.3044	0.913317	0.8195	1.11448	0.265073	0.997622
ENSSSCG00000001253	1	OR2I1P	7	22495450	22499611				protein_coding	81.1196	-0.441529	0.713544	-0.618783	0.536059	1	81.1196	-0.146231	0.679282	-0.215272	0.829555	1	81.1196	0.295299	0.71301	0.414158	0.678758	0.997622
ENSSSCG00000001254	-1		7	22459335	22465131				protein_coding	108.608	-0.88793	0.587958	-1.51019	0.130994	1	108.608	0.189485	0.557625	0.339806	0.734002	1	108.608	1.07741	0.586932	1.83567	0.0664062	0.997622
ENSSSCG00000001297	1		AEMK02000368.1	165958	166911	110258997	olfactory receptor 2W1-like		protein_coding	19.0383	-1.0293	1.33474	-0.771162	0.440611	1	19.0383	0.318801	1.26304	0.252407	0.800726	1	19.0383	1.3481	1.33164	1.01236	0.311367	0.997622
ENSSSCG00000001304	-1		AEMK02000503.1	79431	80505				protein_coding	20.7474	-3.7897	1.23178	-3.07661	0.00209368	1	20.7474	-0.911486	1.11951	-0.814182	0.415541	1	20.7474	2.87821	1.23374	2.33291	0.0196528	0.997622
ENSSSCG00000001341	-1		7	23004251	23015415				protein_coding	284.111	0.942973	0.405709	2.32426	0.0201114	1	284.111	0.0636069	0.387673	0.164074	0.869673	1	284.111	-0.879366	0.405052	-2.171	0.0299315	0.997622
ENSSSCG00000001342	1	TRIM39	7	23050195	23064498	100151742	tripartite motif containing 39		protein_coding	299.418	0.372596	0.292273	1.27482	0.202372	1	299.418	-0.146191	0.279263	-0.52349	0.600634	1	299.418	-0.518787	0.291856	-1.77755	0.0754786	0.997622
ENSSSCG00000001346	1	ABCF1	7	23126283	23143993	100144452	ATP binding cassette subfamily F member 1		protein_coding	454.491	0.229931	0.29302	0.784694	0.432633	1	454.491	0.106193	0.279413	0.380057	0.703903	1	454.491	-0.123738	0.292509	-0.423024	0.672278	0.997622
ENSSSCG00000001347	-1	PPP1R10	7	23147478	23165689	100144450	protein phosphatase 1 regulatory subunit 10		protein_coding	263.914	0.0566421	0.254673	0.222412	0.823993	1	263.914	-0.0335628	0.242774	-0.138247	0.890045	1	263.914	-0.0902049	0.25396	-0.355193	0.722445	0.997622
ENSSSCG00000001362	-1	MDC1	7	23229508	23247641	100144453	mediator of DNA damage checkpoint 1		protein_coding	409.528	0.379654	0.31647	1.19965	0.230274	1	409.528	-0.181996	0.302187	-0.602261	0.547	1	409.528	-0.56165	0.316225	-1.77611	0.0757152	0.997622
ENSSSCG00000001372	-1	GNL1	7	23098168	23112725	100151741	G protein nucleolar 1 (putative)		protein_coding	474.381	0.265744	0.300177	0.885291	0.376	1	474.381	-0.0802539	0.286422	-0.280195	0.779328	1	474.381	-0.345998	0.299865	-1.15385	0.248564	0.997622
ENSSSCG00000001376	-1	DHX16	7	23189774	23208062	100144456	DEAH-box helicase 16		protein_coding	457.126	-0.0967295	0.292582	-0.330606	0.740942	1	457.126	-0.117897	0.278866	-0.422772	0.672462	1	457.126	-0.0211673	0.292309	-0.072414	0.942272	0.998413
ENSSSCG00000001379	1	TUBB	7	23245743	23294218	733686	tubulin beta class I		protein_coding	604.994	0.0169092	0.223872	0.0755304	0.939793	1	604.994	-0.255275	0.213596	-1.19513	0.232036	1	604.994	-0.272184	0.223726	-1.2166	0.223758	0.997622
ENSSSCG00000001382	1	DDR1	7	23373808	23394965	100144462	discoidin domain receptor tyrosine kinase 1		protein_coding	662.564	0.335714	0.414195	0.810522	0.417641	1	662.564	0.0781956	0.394996	0.197965	0.843072	1	662.564	-0.257518	0.413953	-0.622096	0.533879	0.997622
ENSSSCG00000001384	1	VARS2	7	23398445	23418295	100144457	valyl-tRNA synthetase 2, mitochondrial		protein_coding	515.285	0.304153	0.299056	1.01704	0.309133	1	515.285	-0.0994064	0.285384	-0.348325	0.727596	1	515.285	-0.403559	0.298781	-1.35068	0.176796	0.997622
ENSSSCG00000001388	-1	C6orf15	7	23515637	23516912	100144463	chromosome 7 C6orf15 homolog		protein_coding	28.7375	-0.136784	0.650603	-0.210242	0.833479	1	28.7375	0.0622523	0.618114	0.100713	0.919778	1	28.7375	0.199036	0.647571	0.307358	0.758571	0.997622
ENSSSCG00000001391	-1	CCHCR1	7	23543923	23558048	100153563	coiled-coil alpha-helical rod protein 1		protein_coding	0.452249	-1.63651	3.79508	-0.431219	0.666309	1	0.452249	0.59501	3.5708	0.166632	0.86766	1	0.452249	2.23152	3.76379	0.592891	0.553254	0.997622
ENSSSCG00000001392	1	TCF19	7	23558384	23562069	100152381	transcription factor 19		protein_coding	77.0491	0.709062	0.602067	1.17771	0.238911	1	77.0491	0.614539	0.574224	1.07021	0.284526	1	77.0491	-0.0945227	0.598893	-0.157829	0.874591	0.997622
ENSSSCG00000001393	-1		7	23564659	23570600	100127461	POU class 5 homeobox 1		protein_coding	120.002	-0.479429	0.494589	-0.969348	0.332372	1	120.002	-0.112175	0.470364	-0.238485	0.811505	1	120.002	0.367254	0.494006	0.74342	0.457227	0.997622
ENSSSCG00000001394	1		7	23599281	23607377				protein_coding	210.376	0.159688	0.30965	0.515705	0.606061	1	210.376	0.189216	0.295007	0.641396	0.521266	1	210.376	0.0295281	0.308472	0.0957239	0.92374	0.998058
ENSSSCG00000001395	-1		7	23616984	23621159				protein_coding	105.199	0.473819	0.447	1.06	0.289146	1	105.199	0.223672	0.426642	0.524262	0.600096	1	105.199	-0.250147	0.445154	-0.561933	0.574162	0.997622
ENSSSCG00000001396	1		7	23622397	23628329	100135036	MHC class I antigen 8		protein_coding	123.332	-0.169581	0.466685	-0.363373	0.716326	1	123.332	0.26339	0.443745	0.593561	0.552806	1	123.332	0.432971	0.46527	0.930579	0.352071	0.997622
ENSSSCG00000001398	-1		7	23634639	23649314	396650	MHC class I antigen 7		protein_coding	272.696	0.594493	0.302488	1.96534	0.0493744	1	272.696	-0.17222	0.289415	-0.595062	0.551802	1	272.696	-0.766713	0.302065	-2.53824	0.0111413	0.997622
ENSSSCG00000001400	-1	DDX39B	7	23658086	23673083	448813	DExD-box helicase 39B		protein_coding	234.584	0.265812	0.383717	0.692729	0.48848	1	234.584	0.0581755	0.366016	0.158943	0.873714	1	234.584	-0.207636	0.383022	-0.542099	0.58775	0.997622
ENSSSCG00000001402	1	NFKBIL1	7	23669593	23685088	100154350	NFKB inhibitor like 1		protein_coding	222.117	0.301548	0.265718	1.13484	0.256441	1	222.117	0.189058	0.253402	0.74608	0.455619	1	222.117	-0.11249	0.264384	-0.425478	0.670488	0.997622
ENSSSCG00000001403	1	LTA	7	23696039	23698302	407742	lymphotoxin alpha		protein_coding	96.5691	-0.665373	0.505587	-1.31604	0.18816	1	96.5691	-0.930098	0.482327	-1.92835	0.053811	1	96.5691	-0.264725	0.506947	-0.522195	0.601535	0.997622
ENSSSCG00000001404	1	TNF	7	23699636	23703655	397086	tumor necrosis factor		protein_coding	157.288	0.395689	0.470115	0.841686	0.399964	1	157.288	-0.858145	0.450378	-1.90539	0.0567294	1	157.288	-1.25383	0.471093	-2.66154	0.00777834	0.997622
ENSSSCG00000001409	1	PRRC2A	7	23740144	23756066	100137083	proline rich coiled-coil 2A		protein_coding	624.15	0.501541	0.362279	1.38441	0.166234	1	624.15	0.237626	0.345524	0.687728	0.491624	1	624.15	-0.263915	0.361878	-0.729293	0.465822	0.997622
ENSSSCG00000001410	-1	BAG6	7	23756897	23775893	100153950	BAG cochaperone 6		protein_coding	298.36	0.0423573	0.428933	0.0987504	0.921336	1	298.36	0.109015	0.408805	0.266668	0.789725	1	298.36	0.066658	0.428417	0.155591	0.876355	0.997622
ENSSSCG00000001413	-1	GPANK1	7	23774368	23780734	100156389	G-patch domain and ankyrin repeats 1		protein_coding	150.707	0.956591	0.391949	2.4406	0.0146629	1	150.707	0.160883	0.375171	0.428826	0.66805	1	150.707	-0.795708	0.390426	-2.03805	0.0415448	0.997622
ENSSSCG00000001414	1		7	23780210	23792509	397211	casein kinase 2 beta		protein_coding	247.556	0.436928	0.411423	1.06199	0.28824	1	247.556	-0.0540322	0.392758	-0.137571	0.890579	1	247.556	-0.49096	0.410934	-1.19474	0.232188	0.997622
ENSSSCG00000001416	-1		7	23791239	23795734	100521803	lymphocyte antigen 6 family member G5C		protein_coding	106.19	0.375729	0.562596	0.667848	0.50423	1	106.19	-0.35373	0.537741	-0.657808	0.510661	1	106.19	-0.729459	0.562469	-1.29689	0.19467	0.997622
ENSSSCG00000001418	-1	NEU1	7	23947061	23958666	100124381	neuraminidase 1		protein_coding	235.581	0.568243	0.390876	1.45377	0.146011	1	235.581	-0.151639	0.373527	-0.405965	0.684769	1	235.581	-0.719882	0.390467	-1.84364	0.0652351	0.997622
ENSSSCG00000001419	-1	SLC44A4	7	23958936	23977482	100124377	solute carrier family 44 member 4		protein_coding	239.253	0.291174	0.294759	0.987839	0.323231	1	239.253	0.153328	0.281126	0.545408	0.585473	1	239.253	-0.137846	0.293705	-0.469336	0.638829	0.997622
ENSSSCG00000001420	-1	EHMT2	7	23977683	23993478	100124382	euchromatic histone lysine methyltransferase 2		protein_coding	532.048	0.12648	0.310361	0.407527	0.683621	1	532.048	0.013511	0.295926	0.0456568	0.963584	1	532.048	-0.112969	0.310028	-0.364385	0.715571	0.997622
ENSSSCG00000001421	-1	ZBTB12	7	23994474	23996980	100124380	zinc finger and BTB domain containing 12		protein_coding	33.8955	2.39977	1.01328	2.36833	0.0178687	1	33.8955	1.73074	0.968999	1.78611	0.0740807	1	33.8955	-0.669031	0.998754	-0.669865	0.502944	0.997622
ENSSSCG00000001422	1	C2	7	23995982	24034040	448981	complement C2		protein_coding	401.47	0.0798361	0.236302	0.337856	0.735472	1	401.47	0.118484	0.225119	0.526315	0.598669	1	401.47	0.0386476	0.235596	0.164042	0.869698	0.997622
ENSSSCG00000001423	-1	NELFE	7	24036981	24046983	100124384	negative elongation factor complex member E		protein_coding	128.413	0.674534	0.44485	1.51632	0.129439	1	128.413	0.0907154	0.425209	0.213343	0.831059	1	128.413	-0.583819	0.443566	-1.31619	0.188109	0.997622
ENSSSCG00000001424	1	SKIV2L	7	24047016	24057621	100124376	Ski2 like RNA helicase		protein_coding	77.0895	0.344475	0.677831	0.508202	0.611312	1	77.0895	0.465248	0.645878	0.720334	0.471319	1	77.0895	0.120773	0.675604	0.178763	0.858124	0.997622
ENSSSCG00000001425	-1	DXO	7	24050397	24059997	100124385	decapping exoribonuclease		protein_coding	68.9994	-0.0548928	0.65636	-0.0836322	0.933349	1	68.9994	-0.26687	0.626056	-0.426272	0.66991	1	68.9994	-0.211977	0.655963	-0.323154	0.746579	0.997622
ENSSSCG00000001426	1	STK19	7	24059452	24067383	100144527	serine/threonine kinase 19		protein_coding	290.713	0.388902	0.400869	0.970147	0.331973	1	290.713	-0.155404	0.38269	-0.406083	0.684682	1	290.713	-0.544306	0.400564	-1.35885	0.174194	0.997622
ENSSSCG00000001427	1	C4A	7	24067995	24083065	445467	complement C4A (Rodgers blood group)		protein_coding	404.89	0.476633	0.405222	1.17623	0.239505	1	404.89	0.132767	0.386561	0.343458	0.731254	1	404.89	-0.343865	0.40476	-0.849554	0.395573	0.997622
ENSSSCG00000001428	1	CYP21A2	7	24086217	24089374	403337	cytochrome P450, family 21, subfamily A, polypepide 2		protein_coding	68.4706	0.271654	0.48631	0.558602	0.576433	1	68.4706	0.130465	0.463853	0.281265	0.778507	1	68.4706	-0.141189	0.484183	-0.291602	0.770591	0.997622
ENSSSCG00000001430	-1	ATF6B	7	24153572	24171840	100144516	activating transcription factor 6 beta		protein_coding	545.875	0.028506	0.394533	0.0722525	0.942401	1	545.875	-0.00855178	0.37613	-0.0227362	0.981861	1	545.875	-0.0370578	0.394295	-0.0939849	0.925121	0.998058
ENSSSCG00000001431	-1	FKBPL	7	24172227	24173565	100154784	FKBP prolyl isomerase like		protein_coding	24.0541	-0.134561	0.910674	-0.147759	0.882533	1	24.0541	0.901025	0.861718	1.04561	0.295739	1	24.0541	1.03559	0.903328	1.14641	0.251625	0.997622
ENSSSCG00000001433	1		7	24188030	24200704	100144537	palmitoyl-protein thioesterase 2		protein_coding	186.147	-0.0887421	0.408586	-0.217193	0.828058	1	186.147	-0.0579616	0.389313	-0.148882	0.881647	1	186.147	0.0307805	0.40801	0.0754404	0.939864	0.998058
ENSSSCG00000001434	1	EGFL8	7	24201632	24204978	100144521	EGF like domain multiple 8		protein_coding	157.678	0.126395	0.427605	0.295587	0.767545	1	157.678	-0.216325	0.408134	-0.530035	0.596088	1	157.678	-0.34272	0.42723	-0.802191	0.422442	0.997622
ENSSSCG00000001435	-1	AGPAT1	7	24204902	24213193	613128	1-acylglycerol-3-phosphate O-acyltransferase 1		protein_coding	210.158	-0.305551	0.403682	-0.756909	0.449104	1	210.158	-0.169718	0.384457	-0.441448	0.658889	1	210.158	0.135833	0.403342	0.336768	0.736292	0.997622
ENSSSCG00000001436	1	RNF5	7	24215703	24217972	100144528	ring finger protein 5		protein_coding	93.0048	1.09884	0.612822	1.79308	0.0729602	1	93.0048	0.610964	0.585249	1.04394	0.296514	1	93.0048	-0.487874	0.609979	-0.799822	0.423814	0.997622
ENSSSCG00000001437	-1	AGER	7	24218116	24228756	396591	advanced glycosylation end-product specific receptor		protein_coding	111.04	-0.496516	0.439226	-1.13043	0.258294	1	111.04	-0.275709	0.417693	-0.660075	0.509206	1	111.04	0.220807	0.438908	0.503083	0.614906	0.997622
ENSSSCG00000001439	-1	GPSM3	7	24227573	24229985	100144533	G protein signaling modulator 3		protein_coding	48.0094	1.32763	0.588735	2.25506	0.0241295	1	48.0094	0.328189	0.565257	0.580602	0.561509	1	48.0094	-0.999445	0.584215	-1.71075	0.0871277	0.997622
ENSSSCG00000001440	-1	NOTCH4	7	24231293	24256281	100144522	notch receptor 4		protein_coding	559.975	0.309796	0.371466	0.833982	0.404291	1	559.975	-0.158742	0.354401	-0.447916	0.654214	1	559.975	-0.468538	0.371301	-1.26188	0.206991	0.997622
ENSSSCG00000001441	1		7	24272063	24290742	100512174	butyrophilin-like protein 1		protein_coding	612.894	0.0762663	0.291714	0.261443	0.793751	1	612.894	-0.147815	0.278217	-0.531296	0.595214	1	612.894	-0.224082	0.291523	-0.768658	0.442096	0.997622
ENSSSCG00000001453	1	SLA-DRA	7	24825053	24835160	100135040	MHC class II DR-alpha		protein_coding	207.956	-0.0785043	0.321061	-0.244515	0.806832	1	207.956	0.0288617	0.305685	0.0944163	0.924778	1	207.956	0.107366	0.320247	0.33526	0.737429	0.997622
ENSSSCG00000001455	-1	SLA-DRB1	7	24881775	24914053	100153386	MHC class II histocompatibility antigen SLA-DRB1		protein_coding	773.729	0.634024	0.362944	1.74689	0.0806561	1	773.729	0.0603603	0.346268	0.174317	0.861617	1	773.729	-0.573664	0.362698	-1.58166	0.113728	0.997622
ENSSSCG00000001456	1		7	24951495	24995637	100153387	MHC class II histocompatibility antigen SLA-DQA		protein_coding	157.4	0.472998	0.411836	1.14851	0.250757	1	157.4	0.112662	0.393189	0.286532	0.77447	1	157.4	-0.360337	0.410712	-0.877346	0.380298	0.997622
ENSSSCG00000001457	-1	SLA-DQB1	7	24943107	24977297	100037921	SLA-DQ beta1 domain		protein_coding	40.4043	0.074611	0.79942	0.0933315	0.92564	1	40.4043	0.531413	0.760185	0.699057	0.484516	1	40.4043	0.456802	0.795758	0.574046	0.565937	0.997622
ENSSSCG00000001458	1		7	24993416	25001394				protein_coding	110.025	-0.113796	0.488543	-0.23293	0.815816	1	110.025	0.202499	0.464792	0.435677	0.663071	1	110.025	0.316296	0.487153	0.649274	0.516161	0.997622
ENSSSCG00000001459	-1	HLA-DOB	7	25030438	25037951	100135049	MHC class II, DO beta		protein_coding	108.045	0.0986329	0.457294	0.215688	0.829231	1	108.045	0.101528	0.435747	0.232998	0.815763	1	108.045	0.0028952	0.455976	0.00634945	0.994934	1
ENSSSCG00000001463	1	PSMB9	7	25055594	25078594	654294	proteasome 20S subunit beta 9		protein_coding	74.6325	-1.39808	0.535692	-2.60986	0.00905781	1	74.6325	-0.092591	0.504083	-0.183682	0.854263	1	74.6325	1.30549	0.534871	2.44076	0.0146562	0.997622
ENSSSCG00000001469	-1	SLA-DMB	7	25117685	25125847	100135050	MHC class II, DM beta		protein_coding	189.19	0.000854816	0.504836	0.00169325	0.998649	1	189.19	-0.390022	0.481707	-0.809666	0.418132	1	189.19	-0.390876	0.504814	-0.774298	0.438755	0.997622
ENSSSCG00000001470	-1	SLA-DMA	7	25133214	25138348	445528	SLA-DM alpha chain		protein_coding	108.816	0.507091	0.455202	1.11399	0.265283	1	108.816	0.306389	0.434341	0.705411	0.480555	1	108.816	-0.200702	0.453205	-0.442851	0.657874	0.997622
ENSSSCG00000001471	1	BRD2	7	25150658	25165433	100141307	bromodomain containing 2		protein_coding	359.717	0.662907	0.373484	1.77493	0.0759101	1	359.717	0.22999	0.356431	0.645258	0.51876	1	359.717	-0.432917	0.372791	-1.16129	0.245525	0.997622
ENSSSCG00000001472	-1	SLA-DOA	7	25178086	25182954	100157996	major histocompatibility complex, class II, DO alpha		protein_coding	111.811	0.547077	0.431969	1.26647	0.205344	1	111.811	0.384211	0.412122	0.932275	0.351195	1	111.811	-0.162866	0.429701	-0.379021	0.704672	0.997622
ENSSSCG00000001473	-1	COL11A2	7	25204496	25234888	100520915	collagen type XI alpha 2 chain		protein_coding	990.071	0.317029	0.341211	0.929128	0.352823	1	990.071	-0.0361955	0.325427	-0.111224	0.911438	1	990.071	-0.353224	0.34106	-1.03567	0.300358	0.997622
ENSSSCG00000001474	-1	RXRB	7	25236007	25242875	100156801	retinoid X receptor beta		protein_coding	249.715	-0.20859	0.439394	-0.474722	0.634985	1	249.715	-0.108544	0.418668	-0.259262	0.795433	1	249.715	0.100045	0.439057	0.227864	0.819752	0.997622
ENSSSCG00000001475	1	SLC39A7	7	25242969	25247407	100155600	solute carrier family 39 member 7		protein_coding	106.777	0.0954218	0.47201	0.202161	0.839791	1	106.777	-0.496134	0.451253	-1.09946	0.271568	1	106.777	-0.591556	0.472255	-1.25262	0.210344	0.997622
ENSSSCG00000001476	1	HSD17B8	7	25247608	25249785	100154372	hydroxysteroid 17-beta dehydrogenase 8		protein_coding	60.1126	-0.413792	0.64576	-0.640783	0.521664	1	60.1126	0.255646	0.612923	0.417093	0.67661	1	60.1126	0.669438	0.643776	1.03986	0.298404	0.997622
ENSSSCG00000001477	1	RING1	7	25251486	25255526	100153162	ring finger protein 1		protein_coding	115.956	-0.307583	0.54828	-0.560996	0.5748	1	115.956	0.38518	0.521081	0.739195	0.459789	1	115.956	0.692763	0.546803	1.26693	0.205179	0.997622
ENSSSCG00000001478	1	BMP5	7	25344822	25470470	100151964	bone morphogenetic protein 5		protein_coding	791.224	-0.133369	0.323651	-0.412077	0.680283	1	791.224	0.144608	0.308393	0.468909	0.639135	1	791.224	0.277978	0.323385	0.859586	0.390017	0.997622
ENSSSCG00000001479	1	HMGCLL1	7	25596593	25794944	100627473	3-hydroxymethyl-3-methylglutaryl-CoA lyase like 1		protein_coding	1413.08	-0.253545	0.255982	-0.990481	0.321939	1	1413.08	-0.0393404	0.243943	-0.161269	0.871882	1	1413.08	0.214205	0.255858	0.837203	0.402479	0.997622
ENSSSCG00000001480	-1	GFRAL	7	25787209	25808637				protein_coding	64.7393	-1.03108	0.703239	-1.46618	0.142599	1	64.7393	-0.235523	0.667084	-0.353064	0.724041	1	64.7393	0.795552	0.702827	1.13193	0.257663	0.997622
ENSSSCG00000001481	-1	HCRTR2	7	25826294	25929702	397428	hypocretin receptor 2		protein_coding	566.283	-0.109111	0.322508	-0.33832	0.735122	1	566.283	0.151635	0.307238	0.493542	0.62163	1	566.283	0.260746	0.322129	0.809446	0.418259	0.997622
ENSSSCG00000001483	-1	FAM83B	7	26058168	26137655	100155972	family with sequence similarity 83 member B		protein_coding	551.505	0.264828	0.440963	0.600568	0.548128	1	551.505	0.209976	0.420429	0.499432	0.617475	1	551.505	-0.0548524	0.440624	-0.124488	0.900929	0.998058
ENSSSCG00000001484	-1	TINAG	7	26446306	26522965	100153159	tubulointerstitial nephritis antigen		protein_coding	352.133	-0.389487	0.431875	-0.90185	0.367137	1	352.133	0.173994	0.411161	0.423178	0.672165	1	352.133	0.563481	0.431425	1.30609	0.191521	0.997622
ENSSSCG00000001485	-1	MLIP	7	26561359	26793724	100623023	muscular LMNA interacting protein		protein_coding	1810.52	0.0505856	0.284771	0.177636	0.859009	1	1810.52	0.134528	0.271474	0.495546	0.620214	1	1810.52	0.0839423	0.284636	0.294911	0.768062	0.997622
ENSSSCG00000001486	-1	LRRC1	7	26860140	26990017	100154780	leucine rich repeat containing 1		protein_coding	1735.38	0.0626462	0.147479	0.424782	0.670996	1	1735.38	-0.0757567	0.140628	-0.538702	0.590093	1	1735.38	-0.138403	0.147311	-0.939531	0.347458	0.997622
ENSSSCG00000001487	1	KLHL31	7	27062044	27106111	100152767	kelch like family member 31		protein_coding	574.758	0.0549241	0.229369	0.239457	0.810751	1	574.758	-0.156117	0.218785	-0.713564	0.475497	1	574.758	-0.211041	0.229121	-0.921091	0.357003	0.997622
ENSSSCG00000001488	1	GCLC	7	27209564	27253535	100522018	glutamate-cysteine ligase catalytic subunit		protein_coding	395.65	0.185294	0.245824	0.75377	0.450987	1	395.65	-0.0479067	0.234547	-0.204252	0.838156	1	395.65	-0.233201	0.245334	-0.950544	0.341836	0.997622
ENSSSCG00000001490	-1	KHDRBS2	7	27389874	27895570	100153184	KH RNA binding domain containing, signal transduction associated 2		protein_coding	3049.22	-0.124653	0.286896	-0.434488	0.663934	1	3049.22	0.0570018	0.273501	0.208415	0.834905	1	3049.22	0.181655	0.28683	0.633318	0.526526	0.997622
ENSSSCG00000001493	-1	PRIM2	7	28274626	28631514	100156829	DNA primase subunit 2		protein_coding	3665.29	-0.11423	0.142307	-0.802697	0.42215	1	3665.29	0.0459307	0.135616	0.338682	0.734849	1	3665.29	0.16016	0.142199	1.12631	0.260034	0.997622
ENSSSCG00000001497	-1	ZNF451	7	28680549	28765484	100155018	zinc finger protein 451		protein_coding	627.568	-0.178031	0.223696	-0.795861	0.426113	1	627.568	-0.00239857	0.213007	-0.0112605	0.991016	1	627.568	0.175633	0.223342	0.786384	0.431643	0.997622
ENSSSCG00000001498	-1	BEND6	7	28769888	28811928	100153820	BEN domain containing 6		protein_coding	362.175	0.154542	0.251871	0.613574	0.539497	1	362.175	-0.0373958	0.240265	-0.155644	0.876314	1	362.175	-0.191938	0.25134	-0.763658	0.445071	0.997622
ENSSSCG00000001499	1	DST	7	28812334	29300153	100152205	dystonin		protein_coding	5982.85	-0.0132134	0.16105	-0.0820451	0.934611	1	5982.85	-0.0151663	0.153541	-0.0987769	0.921315	1	5982.85	-0.00195291	0.160998	-0.01213	0.990322	1
ENSSSCG00000001500	1	COL21A1	7	29415089	29609037	100523618	collagen type XXI alpha 1 chain		protein_coding	1667.34	-0.270803	0.195172	-1.38751	0.165286	1	1667.34	-0.0891031	0.18596	-0.479152	0.63183	1	1667.34	0.1817	0.195053	0.931544	0.351572	0.997622
ENSSSCG00000001501	-1	VPS52	7	29624224	29639140	100152596	VPS52 subunit of GARP complex		protein_coding	208.717	0.19358	0.311744	0.620958	0.534627	1	208.717	-0.214607	0.297806	-0.720628	0.471138	1	208.717	-0.408187	0.311347	-1.31104	0.189845	0.997622
ENSSSCG00000001502	1	RPS18	7	29638833	29642918	396980	ribosomal protein S18		protein_coding	341.844	-0.112352	0.476675	-0.235699	0.813667	1	341.844	-0.252918	0.454502	-0.556473	0.577888	1	341.844	-0.140566	0.476554	-0.294964	0.768022	0.997622
ENSSSCG00000001503	1	B3GALT4	7	29643181	29648637	100155431	beta-1,3-galactosyltransferase 4		protein_coding	68.487	0.668001	0.712653	0.937345	0.348581	1	68.487	0.841478	0.679085	1.23914	0.215296	1	68.487	0.173477	0.709007	0.244676	0.806708	0.997622
ENSSSCG00000001506	-1	RGL2	7	29645129	29663189	100151794	ral guanine nucleotide dissociation stimulator like 2		protein_coding	12.2635	0.697088	0.91975	0.75791	0.448505	1	12.2635	0.171204	0.881576	0.194202	0.846018	1	12.2635	-0.525884	0.912374	-0.576391	0.564351	0.997622
ENSSSCG00000001507	-1	ZBTB22	7	29663446	29676335	100155428	TAP binding protein		protein_coding	286.962	0.393989	0.401407	0.98152	0.326336	1	286.962	0.0733887	0.382976	0.191628	0.848034	1	286.962	-0.320601	0.40083	-0.799841	0.423803	0.997622
ENSSSCG00000001509	-1	DAXX	7	29676854	29681110	100524813	death domain associated protein		protein_coding	209.47	0.0997723	0.453026	0.220235	0.825688	1	209.47	0.139691	0.431763	0.323537	0.746289	1	209.47	0.0399188	0.452283	0.0882607	0.92967	0.998058
ENSSSCG00000001510	1	KIFC1	7	29694788	29713690	100154627	kinesin family member C1		protein_coding	1.98753	3.16813	3.36838	0.940549	0.346936	1	1.98753	4.32329	3.20109	1.35057	0.176835	1	1.98753	1.15516	3.27572	0.352642	0.724357	0.997622
ENSSSCG00000001511	1	PHF1	7	29694899	29722010	100153414	PHD finger protein 1		protein_coding	193.142	-0.100177	0.489768	-0.20454	0.837931	1	193.142	0.226686	0.466391	0.486042	0.626937	1	193.142	0.326863	0.488942	0.66851	0.503808	0.997622
ENSSSCG00000001513	1	SYNGAP1	7	29723774	29753934	100525524	synaptic Ras GTPase activating protein 1		protein_coding	1137.68	0.461042	0.405641	1.13658	0.255715	1	1137.68	0.0427647	0.386853	0.110545	0.911977	1	1137.68	-0.418277	0.405503	-1.0315	0.302305	0.997622
ENSSSCG00000001516	-1		7	29807021	29815318	397543	BCL2 antagonist/killer 1		protein_coding	165.579	-0.224106	0.601814	-0.372384	0.709607	1	165.579	-0.200099	0.573595	-0.34885	0.727202	1	165.579	0.0240075	0.601556	0.0399089	0.968166	1
ENSSSCG00000001517	1		7	29816542	29819414	100156231	gametogenetin-binding protein 1-like		protein_coding	102.392	1.08829	0.69777	1.55967	0.118837	1	102.392	0.0355026	0.666964	0.0532302	0.957548	1	102.392	-1.05279	0.696724	-1.51106	0.130774	0.997622
ENSSSCG00000001518	1	ITPR3	7	29835898	29902160	100155015	inositol 1,4,5-trisphosphate receptor type 3		protein_coding	1389.57	0.164239	0.339159	0.484254	0.628205	1	1389.57	-0.0495036	0.323405	-0.15307	0.878343	1	1389.57	-0.213743	0.339058	-0.630402	0.528432	0.997622
ENSSSCG00000001520	-1	LEMD2	7	29980395	29997356	100511389	LEM domain nuclear envelope protein 2		protein_coding	342.534	0.246649	0.294216	0.838327	0.401847	1	342.534	0.191248	0.280486	0.681846	0.495336	1	342.534	-0.0554008	0.293432	-0.188803	0.850247	0.997622
ENSSSCG00000001521	-1		7	29998656	30013065	397466	motilin		protein_coding	272.625	-0.171169	0.412614	-0.414839	0.67826	1	272.625	-0.560893	0.393715	-1.42462	0.154268	1	272.625	-0.389725	0.412796	-0.944109	0.345114	0.997622
ENSSSCG00000001523	-1	GRM4	7	30179305	30279121	100152616	glutamate metabotropic receptor 4		protein_coding	2661.02	0.228836	0.29669	0.771298	0.440531	1	2661.02	-0.0396125	0.28291	-0.140018	0.888645	1	2661.02	-0.268449	0.296627	-0.905005	0.365463	0.997622
ENSSSCG00000001527	-1	ILRUN	7	30561749	30667146	100512239	inflammation and lipid regulator with UBA-like and NBR1-like domains		protein_coding	1044.79	0.148861	0.265873	0.559895	0.575551	1	1044.79	0.203022	0.253436	0.801077	0.423087	1	1044.79	0.0541609	0.265587	0.203929	0.838409	0.997622
ENSSSCG00000001531	1	SNRPC	7	30708332	30724045	100154606	small nuclear ribonucleoprotein polypeptide C		protein_coding	152.574	-0.360633	0.300262	-1.20106	0.229727	1	152.574	-0.387204	0.285896	-1.35435	0.175623	1	152.574	-0.0265714	0.30021	-0.0885094	0.929472	0.998058
ENSSSCG00000001532	1	UHRF1BP1	7	30731461	30802735	106504065	UHRF1 binding protein 1		protein_coding	633.754	-0.339782	0.22127	-1.5356	0.124637	1	633.754	0.00198067	0.210516	0.00940865	0.992493	1	633.754	0.341763	0.220923	1.54698	0.121868	0.997622
ENSSSCG00000001533	-1	TAF11	7	30799965	30811768	100151814	TATA-box binding protein associated factor 11		protein_coding	66.945	-0.0435768	0.598262	-0.072839	0.941934	1	66.945	-0.00108048	0.569911	-0.00189588	0.998487	1	66.945	0.0424963	0.596988	0.0711844	0.943251	0.998565
ENSSSCG00000001534	1	ANKS1A	7	30812920	30995361	100625697	ankyrin repeat and sterile alpha motif domain containing 1A		protein_coding	2699.46	0.12382	0.15523	0.797657	0.42507	1	2699.46	0.0128697	0.148008	0.0869526	0.930709	1	2699.46	-0.11095	0.155099	-0.715355	0.47439	0.997622
ENSSSCG00000001535	-1	TCP11	7	30994661	31161045	100154604	t-complex 11		protein_coding	1917.06	-0.391305	0.183459	-2.13293	0.0329305	1	1917.06	-0.174391	0.17478	-0.997774	0.318389	1	1917.06	0.216913	0.183379	1.18287	0.236862	0.997622
ENSSSCG00000001537	1	ZNF76	7	31160648	31216413	106504047	zinc finger protein 76		protein_coding	8.21338	-2.65442	1.60094	-1.65803			8.21338	-1.11892	1.48801	-0.751959			8.21338	1.53549	1.60674	0.955661
ENSSSCG00000001539	1	PPARD	7	31222589	31295212	397297	peroxisome proliferator activated receptor delta		protein_coding	1549.84	0.0997921	0.241353	0.41347	0.679262	1	1549.84	-0.0520508	0.230136	-0.226174	0.821066	1	1549.84	-0.151843	0.241228	-0.629458	0.52905	0.997622
ENSSSCG00000001543	1		7	31317573	31333638	100037993	ribosomal protein L10a		protein_coding	34.2475	0.85165	0.676756	1.25843	0.208236	1	34.2475	0.493752	0.646845	0.763324	0.44527	1	34.2475	-0.357898	0.670986	-0.533391	0.593763	0.997622
ENSSSCG00000001544	-1	TEAD3	7	31336560	31361835	654299	TEA domain transcription factor 3		protein_coding	560.137	0.0771102	0.411872	0.187219	0.851489	1	560.137	-0.0887379	0.392736	-0.225948	0.821242	1	560.137	-0.165848	0.411692	-0.402846	0.687062	0.997622
ENSSSCG00000001546	1	FANCE	7	31313388	31330617				protein_coding	128.609	0.816782	0.459692	1.7768	0.0756005	1	128.609	0.26272	0.439282	0.598068	0.549794	1	128.609	-0.554062	0.457985	-1.20978	0.226362	0.997622
ENSSSCG00000001549	-1	FKBP5	7	31440821	31585350	100155423	FKBP prolyl isomerase 5		protein_coding	1326.75	0.131712	0.145486	0.905323	0.365294	1	1326.75	0.0596349	0.138696	0.429967	0.667219	1	1326.75	-0.0720771	0.145172	-0.496494	0.619546	0.997622
ENSSSCG00000001550	1	ARMC12	7	31586555	31603617	100157423	armadillo repeat containing 12		protein_coding	287.312	0.318409	0.239156	1.33139	0.183062	1	287.312	0.205484	0.228074	0.900951	0.367614	1	287.312	-0.112925	0.237973	-0.474528	0.635123	0.997622
ENSSSCG00000001551	1		7	31605421	31607926	102160105	colipase like 2		protein_coding	38.9986	0.307125	0.610756	0.502862	0.615062	1	38.9986	0.434037	0.581358	0.746591	0.455311	1	38.9986	0.126911	0.606159	0.209369	0.83416	0.997622
ENSSSCG00000001552	-1	CLPS	7	31618919	31621138	397407	colipase		protein_coding	36.0651	-0.656903	0.94666	-0.693916	0.487735	1	36.0651	0.393881	0.897591	0.43882	0.660792	1	36.0651	1.05078	0.944025	1.11309	0.26567	0.997622
ENSSSCG00000001553	1	LHFPL5	7	31623849	31642268	100152593	LHFPL tetraspan subfamily member 5		protein_coding	226.636	0.00237745	0.297919	0.00798019	0.993633	1	226.636	0.263522	0.283388	0.929897	0.352425	1	226.636	0.261144	0.296686	0.880203	0.378749	0.997622
ENSSSCG00000001554	-1	SRPK1	7	31645755	31701405	100155422	SRSF protein kinase 1		protein_coding	396.689	-0.333	0.348541	-0.955412	0.339369	1	396.689	-0.31324	0.332156	-0.94305	0.345655	1	396.689	0.0197601	0.348458	0.0567074	0.954778	0.998755
ENSSSCG00000001555	-1	SLC26A8	7	31722990	31792904	100621069	solute carrier family 26 member 8		protein_coding	574.039	-0.372383	0.192751	-1.93194	0.0533674	1	574.039	-0.0112151	0.18317	-0.061228	0.951178	1	574.039	0.361167	0.192328	1.87787	0.0603987	0.997622
ENSSSCG00000001556	1	MAPK14	7	31790104	31862038	100156630	mitogen-activated protein kinase 14		protein_coding	558.807	0.00799483	0.31999	0.0249846	0.980067	1	558.807	-0.102753	0.305096	-0.336789	0.736276	1	558.807	-0.110748	0.319771	-0.346335	0.729091	0.997622
ENSSSCG00000001559	1	PNPLA1	7	31988396	32025245	100154642	patatin like phospholipase domain containing 1		protein_coding	582.746	-0.116653	0.214994	-0.54259	0.587412	1	582.746	-0.0711475	0.204812	-0.347379	0.728307	1	582.746	0.045506	0.21466	0.211991	0.832114	0.997622
ENSSSCG00000001560	-1	BNIP5	7	32035342	32054632	100152200	BCL2 interacting protein 5		protein_coding	333.308	0.346055	0.295615	1.17062	0.24175	1	333.308	0.000428595	0.282171	0.00151892	0.998788	1	333.308	-0.345626	0.29505	-1.17142	0.241431	0.997622
ENSSSCG00000001561	-1	ETV7	7	32087430	32108187	100156210	ETS variant transcription factor 7		protein_coding	468.662	0.169531	0.212507	0.797769	0.425005	1	468.662	-0.0404048	0.202746	-0.199288	0.842038	1	468.662	-0.209936	0.212023	-0.990159	0.322097	0.997622
ENSSSCG00000001562	1	KCTD20	7	32115084	32195073	100154621	potassium channel tetramerization domain containing 20		protein_coding	528.253	-0.418881	0.302581	-1.38436	0.166247	1	528.253	0.128682	0.287918	0.446941	0.654918	1	528.253	0.547564	0.302187	1.812	0.0699855	0.997622
ENSSSCG00000001563	-1	STK38	7	32206541	32253636	100153410	serine/threonine kinase 38		protein_coding	495.815	0.364633	0.338322	1.07777	0.281136	1	495.815	-0.164588	0.322898	-0.509721	0.610247	1	495.815	-0.529221	0.338118	-1.5652	0.117537	0.997622
ENSSSCG00000001564	1	SRSF3	7	32289480	32298589	100739153	serine and arginine rich splicing factor 3		protein_coding	123.233	0.0443796	0.747639	0.0593597	0.952666	1	123.233	-0.314406	0.713183	-0.44085	0.659322	1	123.233	-0.358786	0.747507	-0.479977	0.631244	0.997622
ENSSSCG00000001565	1	CDKN1A	7	32359455	32363761	100152215	cyclin dependent kinase inhibitor 1A		protein_coding	70.2201	-0.0847704	0.484846	-0.17484	0.861206	1	70.2201	0.786429	0.45877	1.71421	0.0864898	1	70.2201	0.8712	0.480583	1.8128	0.0698632	0.997622
ENSSSCG00000001566	1	RAB44	7	32372459	32401980	100153789	RAB44, member RAS oncogene family		protein_coding	716.816	-0.208464	0.287086	-0.726137	0.467755	1	716.816	-0.0492281	0.273543	-0.179965	0.85718	1	716.816	0.159236	0.286872	0.555076	0.578843	0.997622
ENSSSCG00000001567	-1	CPNE5	7	32409688	32508380	100152591	copine 5		protein_coding	1997.14	0.279929	0.257438	1.08737	0.276875	1	1997.14	0.0617624	0.245488	0.25159	0.801358	1	1997.14	-0.218167	0.257314	-0.847862	0.396515	0.997622
ENSSSCG00000001570	1	PI16	7	32600759	32614965	100155010	peptidase inhibitor 16		protein_coding	247.642	-0.419508	0.326778	-1.28377	0.199223	1	247.642	0.217962	0.310283	0.70246	0.482393	1	247.642	0.637469	0.32588	1.95615	0.0504479	0.997622
ENSSSCG00000001571	-1	MTCH1	7	32617426	32635575	100152609	mitochondrial carrier 1		protein_coding	435.75	-0.346243	0.317754	-1.08966	0.275864	1	435.75	-0.302193	0.302777	-0.99807	0.318246	1	435.75	0.04405	0.317661	0.13867	0.889711	0.998058
ENSSSCG00000001572	1	FGD2	7	32648222	32674537	100524814	FYVE, RhoGEF and PH domain containing 2		protein_coding	399.413	0.360955	0.267842	1.34764	0.177774	1	399.413	0.108134	0.255566	0.423118	0.672209	1	399.413	-0.25282	0.267187	-0.946229	0.344032	0.997622
ENSSSCG00000001573	1	PIM1	7	32788005	32793880	100157844	Pim-1 proto-oncogene, serine/threonine kinase		protein_coding	232.418	0.712345	0.417446	1.70644	0.0879268	1	232.418	0.210307	0.398555	0.527673	0.597726	1	232.418	-0.502038	0.416503	-1.20537	0.228062	0.997622
ENSSSCG00000001574	-1		7	32817959	32818471				protein_coding	12.7511	-0.217521	0.933349	-0.233054	0.81572	1	12.7511	0.233829	0.883725	0.264595	0.791321	1	12.7511	0.45135	0.927008	0.486889	0.626337	0.997622
ENSSSCG00000001576	-1	TMEM217	7	32825268	32825846	100155839	transmembrane protein 217		protein_coding	6.84571	0.884112	1.70863	0.517441	0.604849	1	6.84571	-0.109439	1.63855	-0.0667904	0.946749	1	6.84571	-0.993552	1.70457	-0.582874	0.559978	0.997622
ENSSSCG00000001577	1	TBC1D22B	7	32839146	32914495	100512665	TBC1 domain family member 22B		protein_coding	1014.05	0.0203063	0.180801	0.112313	0.910575	1	1014.05	-0.100018	0.17239	-0.580186	0.561789	1	1014.05	-0.120325	0.180586	-0.666302	0.505218	0.997622
ENSSSCG00000001578	1	CMTR1	7	32931786	33063739	100154061	cap methyltransferase 1		protein_coding	1528.29	-0.075088	0.190213	-0.394757	0.693022	1	1528.29	-0.0373309	0.181292	-0.205916	0.836857	1	1528.29	0.0377571	0.190053	0.198666	0.842524	0.997622
ENSSSCG00000001582	-1	MDGA1	7	33210157	33269130	397529	MAM domain containing glycosylphosphatidylinositol anchor 1		protein_coding	1511.24	0.219574	0.218929	1.00295	0.315885	1	1511.24	0.0624646	0.208764	0.299212	0.764779	1	1511.24	-0.15711	0.21874	-0.71825	0.472603	0.997622
ENSSSCG00000001589	1	GLP1R	7	34497759	34534629	100154059	glucagon like peptide 1 receptor		protein_coding	851.82	0.102796	0.383068	0.26835	0.78843	1	851.82	-0.135204	0.365291	-0.370126	0.711289	1	851.82	-0.238	0.382958	-0.621479	0.534285	0.997622
ENSSSCG00000001592	-1	KCNK17	7	34711824	34728835	106507367	potassium two pore domain channel subfamily K member 17		protein_coding	408.873	0.469268	0.338839	1.38493	0.166074	1	408.873	0.324888	0.323141	1.00541	0.314701	1	408.873	-0.14438	0.33811	-0.427021	0.669364	0.997622
ENSSSCG00000001594	-1	KIF6	7	34918893	35096036				protein_coding	0.242194	0	3.80784	0	1	1	0.242194	1.82487	3.58977	0.508352	0.611207	1	0.242194	2.02518	3.76894	0.537334	0.591037	0.997622
ENSSSCG00000001595	1	DAAM2	7	35159711	35285941	100155713	dishevelled associated activator of morphogenesis 2		protein_coding	2400.15	0.193017	0.218396	0.883792	0.376808	1	2400.15	-0.00148829	0.208256	-0.00714644	0.994298	1	2400.15	-0.194505	0.218293	-0.891028	0.372914	0.997622
ENSSSCG00000001596	-1	MOCS1	7	35287365	35320932	100154835	molybdenum cofactor synthesis 1		protein_coding	518.082	0.0272883	0.240059	0.113673	0.909497	1	518.082	0.0465316	0.228758	0.20341	0.838815	1	518.082	0.0192432	0.239596	0.0803155	0.935986	0.998058
ENSSSCG00000001597	-1	LRFN2	7	35721651	35914976	100153249	leucine rich repeat and fibronectin type III domain containing 2		protein_coding	4465.46	-0.0697044	0.204388	-0.34104	0.733074	1	4465.46	-0.00555833	0.194851	-0.0285261	0.977243	1	4465.46	0.0641461	0.204332	0.31393	0.753574	0.997622
ENSSSCG00000001611	1	NFYA	7	36385873	36409495	100151920	nuclear transcription factor Y subunit alpha		protein_coding	193.109	-0.214096	0.363727	-0.588619	0.556117	1	193.109	-0.259418	0.346621	-0.748418	0.454208	1	193.109	-0.0453215	0.363465	-0.124693	0.900767	0.998058
ENSSSCG00000001612	1		7	36410495	36450579	100737927	adenylate cyclase type 10		protein_coding	453.318	-0.183441	0.224055	-0.818732	0.412939	1	453.318	-0.0403072	0.213278	-0.188989	0.850102	1	453.318	0.143134	0.223612	0.640097	0.522109	0.997622
ENSSSCG00000001613	-1	TREML1	7	36455634	36460715	100154756	triggering receptor expressed on myeloid cells like 1		protein_coding	163.264	-0.0680606	0.329979	-0.206257	0.83659	1	163.264	0.533624	0.313007	1.70483	0.0882255	1	163.264	0.601685	0.327846	1.83527	0.0664662	0.997622
ENSSSCG00000001616	-1	TREML2	7	36482058	36493906	100738047	triggering receptor expressed on myeloid cells like 2		protein_coding	219.297	0.118971	0.370495	0.321113	0.748125	1	219.297	0.0112743	0.353257	0.0319154	0.97454	1	219.297	-0.107696	0.369825	-0.291209	0.770891	0.997622
ENSSSCG00000001618	1		7	36545763	36553130	100153074	natural cytotoxicity triggering receptor 2		protein_coding	81.4317	0.402172	0.548389	0.73337	0.463333	1	81.4317	0.240244	0.523099	0.45927	0.646041	1	81.4317	-0.161928	0.546425	-0.296341	0.76697	0.997622
ENSSSCG00000001619	1	FOXP4	7	36754754	36793527	100153907	forkhead box P4		protein_coding	808.795	0.244183	0.342323	0.713313	0.475652	1	808.795	-0.151017	0.326525	-0.462497	0.643725	1	808.795	-0.3952	0.342196	-1.15489	0.248134	0.997622
ENSSSCG00000001620	1	MDFI	7	36828988	36846994	100152701	MyoD family inhibitor		protein_coding	521.108	0.127158	0.383917	0.331211	0.740485	1	521.108	-0.138653	0.36615	-0.378678	0.704927	1	521.108	-0.265811	0.383739	-0.692687	0.488506	0.997622
ENSSSCG00000001621	-1	TFEB	7	36869565	36920875	100157940	transcription factor EB		protein_coding	1165.13	0.101368	0.293509	0.345365	0.72982	1	1165.13	0.119719	0.279808	0.42786	0.668753	1	1165.13	0.0183507	0.29331	0.0625643	0.950113	0.998755
ENSSSCG00000001624	-1	FRS3	7	36959466	36969478	100153876	fibroblast growth factor receptor substrate 3		protein_coding	213.993	0.325267	0.447023	0.727628	0.466841	1	213.993	0.119535	0.426373	0.280353	0.779207	1	213.993	-0.205732	0.446277	-0.460995	0.644802	0.997622
ENSSSCG00000001625	-1	PGC	7	36922272	36951249	100521201	progastricsin		protein_coding	628.468	0.303873	0.335249	0.90641	0.364719	1	628.468	-0.0201397	0.319782	-0.0629794	0.949783	1	628.468	-0.324012	0.334997	-0.967209	0.33344	0.997622
ENSSSCG00000001629	-1	USP49	7	36981383	37030151	100739105	ubiquitin specific peptidase 49		protein_coding	406.23	-0.489701	0.281625	-1.73884	0.0820625	1	406.23	-0.000438892	0.267752	-0.00163918	0.998692	1	406.23	0.489262	0.281211	1.73984	0.0818874	0.997622
ENSSSCG00000001636	1	GUCA1A	7	37282700	37296717	100739200	guanylate cyclase activator 1A		protein_coding	226.916	0.655863	0.342703	1.91379	0.0556465	1	226.916	0.263424	0.327254	0.804954	0.420846	1	226.916	-0.392439	0.341459	-1.1493	0.250432	0.997622
ENSSSCG00000001637	-1	GUCA1B	7	37297905	37310170	102167816	guanylate cyclase activator 1B		protein_coding	207.367	0.0275688	0.371052	0.074299	0.940772	1	207.367	0.0583487	0.353556	0.165034	0.868917	1	207.367	0.0307799	0.370285	0.083125	0.933752	0.998058
ENSSSCG00000001638	-1	MRPS10	7	37318348	37329171	100155549	mitochondrial ribosomal protein S10		protein_coding	99.5851	-0.647335	0.474566	-1.36406	0.17255	1	99.5851	-0.211726	0.45065	-0.469823	0.638482	1	99.5851	0.435609	0.474092	0.918828	0.358186	0.997622
ENSSSCG00000001639	-1	TRERF1	7	37333947	37656235	100153071	transcriptional regulating factor 1		protein_coding	4239.68	0.113331	0.137117	0.826531	0.408503	1	4239.68	-0.0106522	0.13074	-0.0814759	0.935063	1	4239.68	-0.123983	0.137027	-0.904808	0.365567	0.997622
ENSSSCG00000001641	1	UBR2	7	37655847	37784359	100522688	ubiquitin protein ligase E3 component n-recognin 2		protein_coding	712.461	0.0540611	0.342777	0.157715	0.874681	1	712.461	-0.0149414	0.326805	-0.0457197	0.963534	1	712.461	-0.0690025	0.342569	-0.201427	0.840365	0.997622
ENSSSCG00000001646	1	BICRAL	7	37824186	37933602	100134970	BRD4 interacting chromatin remodeling complex associated protein like		protein_coding	1220.22	-0.103134	0.133348	-0.773421	0.439273	1	1220.22	-0.112681	0.127049	-0.886915	0.375124	1	1220.22	-0.00954734	0.133121	-0.071719	0.942826	0.998552
ENSSSCG00000001650	1	PTCRA	7	38006050	38012189	100126289	pre T cell antigen receptor alpha		protein_coding	85.1398	0.134449	0.510159	0.263544	0.792131	1	85.1398	-0.419522	0.487699	-0.860206	0.389675	1	85.1398	-0.553971	0.510201	-1.08579	0.277572	0.997622
ENSSSCG00000001651	1	CNPY3	7	38014750	38025159	100126290	canopy FGF signaling regulator 3		protein_coding	198.887	-0.347673	0.421617	-0.824618	0.409589	1	198.887	-0.545805	0.40207	-1.35749	0.174626	1	198.887	-0.198133	0.421828	-0.4697	0.638569	0.997622
ENSSSCG00000001653	-1	PEX6	7	38039858	38052370	100126288	peroxisomal biogenesis factor 6		protein_coding	174.689	-0.123837	0.317984	-0.389444	0.696948	1	174.689	-0.0731355	0.30277	-0.241555	0.809125	1	174.689	0.0507014	0.31724	0.15982	0.873023	0.997622
ENSSSCG00000001654	1	PPP2R5D	7	38055589	38079867	100134967	protein phosphatase 2 regulatory subunit B'delta		protein_coding	369.031	0.51784	0.279418	1.85328	0.0638424	1	369.031	0.211692	0.266686	0.793789	0.427318	1	369.031	-0.306147	0.278576	-1.09897	0.271781	0.997622
ENSSSCG00000001655	-1	MEA1	7	38074439	38081897	100126291	male-enhanced antigen 1		protein_coding	17.6462	-1.33928	1.1208	-1.19493	0.232113	1	17.6462	-0.947128	1.06313	-0.890887	0.37299	1	17.6462	0.392151	1.12392	0.348913	0.727155	0.997622
ENSSSCG00000001656	1	RRP36	7	38087258	38094548	100141407	ribosomal RNA processing 36		protein_coding	181.86	0.527887	0.424181	1.24448	0.213322	1	181.86	0.0985274	0.404988	0.243285	0.807785	1	181.86	-0.429359	0.423249	-1.01444	0.310374	0.997622
ENSSSCG00000001657	-1	CUL7	7	38097852	38115822	100141398	cullin 7		protein_coding	412.228	0.137915	0.326757	0.422073	0.672972	1	412.228	0.335386	0.311296	1.07738	0.281309	1	412.228	0.19747	0.326049	0.605645	0.54475	0.997622
ENSSSCG00000001658	-1	MRPL2	7	38116177	38121758	100151914	mitochondrial ribosomal protein L2		protein_coding	116.904	0.90106	0.507928	1.77399	0.0760642	1	116.904	0.386109	0.485207	0.795761	0.426171	1	116.904	-0.514952	0.505892	-1.01791	0.308721	0.997622
ENSSSCG00000001659	1	KLC4	7	38120789	38134535	100157157	kinesin light chain 4		protein_coding	410.237	0.40419	0.363154	1.113	0.265709	1	410.237	0.0449887	0.346477	0.129846	0.896688	1	410.237	-0.359201	0.362731	-0.990267	0.322044	0.997622
ENSSSCG00000001660	1	PTK7	7	38135666	38205657	100153873	protein tyrosine kinase 7 (inactive)		protein_coding	1116.66	0.282333	0.241916	1.16707	0.243182	1	1116.66	0.126289	0.230689	0.547444	0.584074	1	1116.66	-0.156043	0.24165	-0.64574	0.518448	0.997622
ENSSSCG00000001661	1	SRF	7	38213063	38222140	100155958	serum response factor		protein_coding	263.508	0.184484	0.449937	0.410022	0.68179	1	263.508	-0.0721105	0.42916	-0.168027	0.866562	1	263.508	-0.256595	0.44956	-0.570769	0.568156	0.997622
ENSSSCG00000001664	1	TTBK1	7	38276278	38319485	100155509	tau tubulin kinase 1		protein_coding	1342.96	0.381725	0.311367	1.22596	0.220212	1	1342.96	0.0968843	0.296936	0.32628	0.744213	1	1342.96	-0.284841	0.311201	-0.915296	0.360036	0.997622
ENSSSCG00000001667	-1	ZNF318	7	38359504	38389113	100153069	zinc finger protein 318		protein_coding	307.281	0.226045	0.284566	0.79435	0.426991	1	307.281	-0.17038	0.271735	-0.627007	0.530655	1	307.281	-0.396425	0.284199	-1.39488	0.163051	0.997622
ENSSSCG00000001672	-1	CRIP3	7	38334833	38347285	100154285	cysteine rich protein 3		protein_coding	111.779	-0.913053	0.429951	-2.12362	0.033702	1	111.779	-0.674512	0.408524	-1.6511	0.0987186	1	111.779	0.238541	0.430604	0.553968	0.579601	0.997622
ENSSSCG00000001676	-1	LRRC73	7	38501969	38504718	100736626	leucine rich repeat containing 73		protein_coding	200.882	0.75421	0.523091	1.44183	0.149349	1	200.882	0.275922	0.499222	0.552705	0.580466	1	200.882	-0.478288	0.522122	-0.916048	0.359642	0.997622
ENSSSCG00000001679	-1	XPO5	7	38530725	38569570	100155084	exportin 5		protein_coding	339.121	-0.0973073	0.306555	-0.317422	0.750923	1	339.121	-0.126651	0.292169	-0.433487	0.664661	1	339.121	-0.029344	0.306215	-0.0958281	0.923657	0.998058
ENSSSCG00000001680	1	ABCC10	7	38432732	38452686	100152696	ATP binding cassette subfamily C member 10		protein_coding	422.86	0.117369	0.344616	0.340579	0.73342	1	422.86	-0.179406	0.328739	-0.545741	0.585244	1	422.86	-0.296775	0.344408	-0.861696	0.388855	0.997622
ENSSSCG00000001682	-1	DLK2	7	38452608	38458230	100145892	delta like non-canonical Notch ligand 2		protein_coding	248.887	0.526253	0.428797	1.22728	0.219719	1	248.887	0.151532	0.40918	0.370331	0.711136	1	248.887	-0.37472	0.428056	-0.875401	0.381356	0.997622
ENSSSCG00000001683	1	POLH	7	38567775	38601790	100153104	DNA polymerase eta		protein_coding	246.177	-0.317304	0.333956	-0.950135	0.342044	1	246.177	0.0571623	0.317592	0.179986	0.857163	1	246.177	0.374466	0.333282	1.12357	0.261195	0.997622
ENSSSCG00000001688	1	TJAP1	7	38475236	38501520	100736996	tight junction associated protein 1		protein_coding	536.845	-0.0590593	0.297181	-0.198731	0.842473	1	536.845	-0.209858	0.283373	-0.740574	0.458952	1	536.845	-0.150799	0.297023	-0.507702	0.611663	0.997622
ENSSSCG00000001689	-1	GTPBP2	7	38603474	38613448	100514413	GTP binding protein 2		protein_coding	239.026	0.179224	0.37681	0.475634	0.634335	1	239.026	-0.00221213	0.359384	-0.00615536	0.995089	1	239.026	-0.181436	0.376217	-0.482263	0.629619	0.997622
ENSSSCG00000001691	1	RSPH9	7	38625787	38641410	100157153	radial spoke head component 9		protein_coding	203.377	-0.793602	0.326551	-2.43026	0.0150881	1	203.377	-0.735944	0.310785	-2.36801	0.0178838	1	203.377	0.0576585	0.327146	0.176247	0.8601	0.997622
ENSSSCG00000001692	-1	MRPS18A	7	38635469	38657054	100154748	mitochondrial ribosomal protein S18A		protein_coding	336.961	-0.0107935	0.317389	-0.0340073	0.972871	1	336.961	-0.406589	0.302947	-1.34211	0.17956	1	336.961	-0.395795	0.31739	-1.24703	0.212386	0.997622
ENSSSCG00000001695	1	VEGFA	7	38746052	38761038	397157	vascular endothelial growth factor A		protein_coding	433.275	-0.204795	0.413042	-0.495821	0.620021	1	433.275	-0.310636	0.393798	-0.788822	0.430216	1	433.275	-0.105841	0.412975	-0.25629	0.797727	0.997622
ENSSSCG00000001696	-1		7	39124872	39139431	100157118	mitochondrial ribosomal protein L14		protein_coding	250.274	-0.0588325	0.283436	-0.207569	0.835566	1	250.274	-0.0244004	0.269966	-0.0903832	0.927983	1	250.274	0.0344321	0.282761	0.121771	0.90308	0.998058
ENSSSCG00000001697	1	TMEM63B	7	39138432	39215736	100151872	transmembrane protein 63B		protein_coding	987.343	0.298441	0.244428	1.22098	0.222093	1	987.343	0.0457515	0.233135	0.196245	0.844419	1	987.343	-0.25269	0.244173	-1.03488	0.300725	0.997622
ENSSSCG00000001700	1	SLC29A1	7	39217332	39234688	396631	solute carrier family 29 member 1 (Augustine blood group)		protein_coding	385.78	0.28282	0.399123	0.708603	0.478571	1	385.78	0.257612	0.380508	0.677021	0.498393	1	385.78	-0.025208	0.398548	-0.0632497	0.949568	0.998755
ENSSSCG00000001701	1	HSP90AB1	7	39244458	39254002	396742	heat shock protein 90 alpha family class B member 1		protein_coding	311.87	0.564589	0.364873	1.54736	0.121777	1	311.87	-0.168938	0.34859	-0.484632	0.627937	1	311.87	-0.733527	0.364563	-2.01207	0.0442123	0.997622
ENSSSCG00000001702	-1	SLC35B2	7	39247915	39254466	100516086	solute carrier family 35 member B2		protein_coding	28.6088	0.041112	0.834344	0.0492747	0.9607	1	28.6088	-0.282557	0.79658	-0.354713	0.722805	1	28.6088	-0.323669	0.833666	-0.388248	0.697833	0.997622
ENSSSCG00000001703	-1	NFKBIE	7	39255075	39263339	100153486	NFKB inhibitor epsilon		protein_coding	218.714	0.304029	0.377713	0.80492	0.420866	1	218.714	-0.102376	0.360594	-0.283908	0.776481	1	218.714	-0.406405	0.377207	-1.0774	0.2813	0.997622
ENSSSCG00000001706	-1	AARS2	7	39299460	39313778	100155115	alanyl-tRNA synthetase 2, mitochondrial		protein_coding	152.059	0.61838	0.516833	1.19648	0.231509	1	152.059	-0.24679	0.494006	-0.499569	0.617378	1	152.059	-0.86517	0.516524	-1.67499	0.0939369	0.997622
ENSSSCG00000001708	1	CDC5L	7	39384556	39431248	100153900	cell division cycle 5 like		protein_coding	460.074	-0.247961	0.227885	-1.0881	0.276552	1	460.074	0.122084	0.21666	0.563484	0.573105	1	460.074	0.370045	0.227278	1.62816	0.103491	0.997622
ENSSSCG00000001709	-1	SUPT3H	7	39751927	40161114	100154712	SPT3 homolog, SAGA and STAGA complex component		protein_coding	1930.03	-0.310861	0.317029	-0.980545	0.326817	1	1930.03	0.0538538	0.302167	0.178225	0.858546	1	1930.03	0.364715	0.316938	1.15074	0.249837	0.997622
ENSSSCG00000001710	1	RUNX2	7	40106513	40459686	100737965	RUNX family transcription factor 2		protein_coding	3833.73	-0.0683216	0.127899	-0.534186	0.593213	1	3833.73	-0.0988447	0.121923	-0.810715	0.41753	1	3833.73	-0.0305231	0.127819	-0.2388	0.811261	0.997622
ENSSSCG00000001715	-1	ENPP5	7	40920031	41008500	100153376	ectonucleotide pyrophosphatase/phosphodiesterase family member 5		protein_coding	652.984	-0.00932403	0.177623	-0.0524934	0.958136	1	652.984	-0.144236	0.16937	-0.851603	0.394434	1	652.984	-0.134912	0.177334	-0.76078	0.446788	0.997622
ENSSSCG00000001716	-1	RCAN2	7	40980523	41227021	100738282	regulator of calcineurin 2		protein_coding	2176.36	-0.0509584	0.194395	-0.262139	0.793214	1	2176.36	-0.0247713	0.185305	-0.133679	0.893657	1	2176.36	0.026187	0.19428	0.13479	0.892778	0.998058
ENSSSCG00000001718	-1	CYP39A1	7	41344804	41426343	100113410	cytochrome P450, family 39, subfamily A, polypeptide 1		protein_coding	742.293	-0.0554089	0.232088	-0.238741	0.811306	1	742.293	0.0850692	0.221101	0.384753	0.70042	1	742.293	0.140478	0.23173	0.606215	0.544372	0.997622
ENSSSCG00000001720	1	SLC25A27	7	41426170	41457884	100157774	solute carrier family 25 member 27		protein_coding	286.795	-0.195521	0.328416	-0.595344	0.551614	1	286.795	-0.00321219	0.312691	-0.0102727	0.991804	1	286.795	0.192308	0.327892	0.5865	0.55754	0.997622
ENSSSCG00000001723	-1	PLA2G7	7	41486843	41531331	396593	phospholipase A2 group VII		protein_coding	535.338	0.0855881	0.244785	0.349647	0.726604	1	535.338	0.0738063	0.233305	0.316351	0.751736	1	535.338	-0.0117818	0.244313	-0.0482241	0.961538	0.999064
ENSSSCG00000001724	1		7	41576487	41625017	100154136	meprin A subunit alpha		protein_coding	367.11	-0.0442282	0.303695	-0.145633	0.884211	1	367.11	-0.0288272	0.28941	-0.0996068	0.920657	1	367.11	0.015401	0.303266	0.0507837	0.959498	0.998951
ENSSSCG00000001725	-1	ADGRF5	7	41640258	41769286	100152930	adhesion G protein-coupled receptor F5		protein_coding	1595.97	-0.264431	0.180549	-1.4646	0.143031	1	1595.97	-0.0118363	0.17197	-0.0688275	0.945127	1	1595.97	0.252595	0.180382	1.40033	0.161414	0.997622
ENSSSCG00000001726	-1	ADGRF1	7	41806393	41853657	100158176	adhesion G protein-coupled receptor F1		protein_coding	478.703	-0.387808	0.227663	-1.70343	0.0884878	1	478.703	-0.0269959	0.216444	-0.124724	0.900742	1	478.703	0.360812	0.227251	1.58773	0.112348	0.997622
ENSSSCG00000001727	-1	TNFRSF21	7	42020227	42091516	100513161	TNF receptor superfamily member 21		protein_coding	1289.32	-0.247814	0.284749	-0.870292	0.384141	1	1289.32	-0.131132	0.271407	-0.483155	0.628986	1	1289.32	0.116683	0.284656	0.409909	0.681873	0.997622
ENSSSCG00000001729	-1	PTCHD4	7	42570069	42769980	100626713	patched domain containing 4		protein_coding	1635.96	-0.0954005	0.255889	-0.372819	0.709283	1	1635.96	0.0957425	0.243888	0.392568	0.694639	1	1635.96	0.191143	0.255739	0.747413	0.454814	0.997622
ENSSSCG00000001731	1	CENPQ	7	43624832	43643600	100513550	centromere protein Q		protein_coding	86.9148	0.30852	0.508369	0.606882	0.543929	1	86.9148	0.418282	0.484233	0.863804	0.387695	1	86.9148	0.109762	0.505905	0.216962	0.828238	0.997622
ENSSSCG00000001732	-1	MMUT	7	43597292	43624609	399535	methylmalonyl-CoA mutase		protein_coding	163.168	-0.260312	0.504962	-0.515509	0.606198	1	163.168	0.0506726	0.480759	0.105401	0.916057	1	163.168	0.310985	0.50429	0.616678	0.537447	0.997622
ENSSSCG00000001734	1		7	43669328	43670062				pseudogene	1.33089	-0.0431003	3.45315	-0.0124814	0.990042	1	1.33089	0.135899	3.28454	0.0413753	0.966997	1	1.33089	0.178999	3.43874	0.0520537	0.958486	0.998941
ENSSSCG00000001735	-1	RHAG	7	43703930	43730066	100516620	Rh associated glycoprotein		protein_coding	190.507	-0.0345752	0.477784	-0.0723656	0.942311	1	190.507	0.455205	0.454751	1.001	0.316828	1	190.507	0.48978	0.476608	1.02764	0.30412	0.997622
ENSSSCG00000001736	-1	CRISP2	7	43751182	43770004	397369	cysteine rich secretory protein 2		protein_coding	132.17	0.275307	0.383415	0.718039	0.472733	1	132.17	0.0490735	0.365883	0.134124	0.893305	1	132.17	-0.226233	0.382216	-0.591899	0.553918	0.997622
ENSSSCG00000001738	-1	PGK2	7	43839210	43840940	396673	phosphoglycerate kinase 2		protein_coding	16.3365	-1.07623	0.890246	-1.20892	0.226695	1	16.3365	0.99899	0.82225	1.21495	0.224387	1	16.3365	2.07522	0.879547	2.35942	0.0183034	0.997622
ENSSSCG00000001739	-1	CRISP1	7	43883539	43911664	396812	cysteine rich secretory protein 1		protein_coding	138.104	-0.5421	0.465037	-1.16571	0.24373	1	138.104	0.182583	0.441514	0.413539	0.679212	1	138.104	0.724683	0.463985	1.56187	0.11832	0.997622
ENSSSCG00000001741	-1	DEFB114	7	43982233	43993156	100170135	defensin beta 114		protein_coding	34.8401	0.710069	0.703287	1.00964	0.312666	1	34.8401	-0.543762	0.67662	-0.803645	0.421602	1	34.8401	-1.25383	0.704196	-1.78051	0.0749917	0.997622
ENSSSCG00000001743	-1	DEFB110	7	44019706	44024335	404702	defensin, beta 110 locus		protein_coding	21.519	-0.558647	0.949799	-0.588174	0.556415	1	21.519	0.47861	0.897575	0.533226	0.593877	1	21.519	1.03726	0.944887	1.09776	0.27231	0.997622
ENSSSCG00000001744	1	TFAP2D	7	44640078	44702561	100155785	transcription factor AP-2 delta		protein_coding	511.464	0.142457	0.282331	0.504573	0.613859	1	511.464	0.167369	0.269091	0.62198	0.533955	1	511.464	0.0249125	0.281816	0.0884	0.929559	0.998058
ENSSSCG00000001746	-1	PKHD1	7	45447357	45925113	100517169	PKHD1 ciliary IPT domain containing fibrocystin/polyductin		protein_coding	4184.11	-0.187819	0.21462	-0.875124	0.381506	1	4184.11	-0.01016	0.204588	-0.0496605	0.960393	1	4184.11	0.177659	0.214565	0.827996	0.407673	0.997622
ENSSSCG00000001748	1	IL17A	7	46013584	46017153	449530	interleukin 17A		protein_coding	34.5631	-1.06169	0.7233	-1.46784	0.142147	1	34.5631	0.216666	0.680358	0.318459	0.750137	1	34.5631	1.27836	0.720648	1.7739	0.07608	0.997622
ENSSSCG00000001749	-1	IL17F	7	46058326	46066120	100037933	interleukin 17F		protein_coding	86.9576	-0.449853	0.454389	-0.990018	0.322165	1	86.9576	-0.0903226	0.431467	-0.209338	0.834184	1	86.9576	0.35953	0.453447	0.792883	0.427846	0.997622
ENSSSCG00000001750	1	PAQR8	7	46104677	46234480	396559	progestin and adipoQ receptor family member 8		protein_coding	1610.55	0.0655564	0.163495	0.400968	0.688443	1	1610.55	-0.0275063	0.155879	-0.17646	0.859933	1	1610.55	-0.0930627	0.163308	-0.569858	0.568774	0.997622
ENSSSCG00000001751	-1	CHRNA5	7	47382764	47425950	100156023	cholinergic receptor nicotinic alpha 5 subunit		protein_coding	266.268	-0.230887	0.37151	-0.621484	0.534281	1	266.268	-0.083326	0.353848	-0.235486	0.813832	1	266.268	0.147561	0.371109	0.397623	0.690908	0.997622
ENSSSCG00000001752	1	CHRNA3	7	47361778	47384303	100151989	cholinergic receptor nicotinic alpha 3 subunit		protein_coding	310.702	0.248586	0.310824	0.799766	0.423847	1	310.702	-0.229141	0.296839	-0.771936	0.440152	1	310.702	-0.477727	0.310572	-1.53822	0.123995	0.997622
ENSSSCG00000001755	-1	HYKK	7	47449033	47474648	100155220	hydroxylysine kinase		protein_coding	143.005	-0.131249	0.303322	-0.432705	0.665229	1	143.005	0.0648535	0.28826	0.224983	0.821993	1	143.005	0.196102	0.301998	0.649351	0.516112	0.997622
ENSSSCG00000001756	-1	IREB2	7	47479629	47529227	100153993	iron responsive element binding protein 2		protein_coding	260.861	0.124168	0.337655	0.367735	0.713071	1	260.861	0.0613924	0.321886	0.190727	0.848739	1	260.861	-0.0627752	0.336964	-0.186297	0.852212	0.997622
ENSSSCG00000001757	1	WDR61	7	47641162	47666287	100153204	WD repeat domain 61		protein_coding	183.402	-0.0380975	0.350709	-0.10863	0.913496	1	183.402	-0.385314	0.334827	-1.15078	0.249821	1	183.402	-0.347217	0.350667	-0.990162	0.322095	0.997622
ENSSSCG00000001760	1	ACSBG1	7	47705120	47762541	100156446	acyl-CoA synthetase bubblegum family member 1		protein_coding	853.154	0.00708874	0.222451	0.0318665	0.974578	1	853.154	0.0211973	0.212015	0.09998	0.92036	1	853.154	0.0141086	0.222164	0.0635053	0.949364	0.998755
ENSSSCG00000001762	1	CIB2	7	47788791	47813400	100156043	calcium and integrin binding family member 2		protein_coding	525.825	0.632481	0.363726	1.73889	0.0820534	1	525.825	0.188309	0.347035	0.542624	0.587389	1	525.825	-0.444172	0.363273	-1.22269	0.221445	0.997622
ENSSSCG00000001764	-1	SH2D7	7	47813512	47824760	100154016	SH2 domain containing 7		protein_coding	245.406	-0.573537	0.431249	-1.32995	0.183536	1	245.406	-0.547255	0.410913	-1.3318	0.182925	1	245.406	0.0262817	0.431412	0.0609203	0.951423	0.998755
ENSSSCG00000001765	-1	ADAMTS7	7	47929035	47994486	100154398	ADAM metallopeptidase with thrombospondin type 1 motif 7		protein_coding	1295.96	0.311256	0.301265	1.03316	0.301527	1	1295.96	-0.0503594	0.28733	-0.175267	0.86087	1	1295.96	-0.361615	0.301139	-1.20082	0.229819	0.997622
ENSSSCG00000001769	1		7	48050045	48075796	100154823	mortality factor 4 like 1		protein_coding	255.677	0.47424	0.352719	1.34453	0.178778	1	255.677	-0.0211143	0.336855	-0.0626807	0.950021	1	255.677	-0.495354	0.35211	-1.40682	0.159482	0.997622
ENSSSCG00000001770	-1	CTSH	7	48083569	48106041	396969	cathepsin H		protein_coding	448.221	0.0528495	0.263619	0.200476	0.841108	1	448.221	-0.319363	0.251624	-1.26921	0.204367	1	448.221	-0.372213	0.263522	-1.41246	0.157816	0.997622
ENSSSCG00000001771	-1	RASGRF1	7	48121419	48246749	100157221	Ras protein specific guanine nucleotide releasing factor 1		protein_coding	2281.89	0.119916	0.229687	0.522086	0.601611	1	2281.89	0.00620613	0.219	0.0283385	0.977392	1	2281.89	-0.11371	0.229583	-0.495289	0.620396	0.997622
ENSSSCG00000001773	1	TMED3	7	48431318	48442645	100155219	transmembrane p24 trafficking protein 3		protein_coding	179.741	0.43077	0.29286	1.47091	0.141315	1	179.741	-0.163012	0.280374	-0.581409	0.560965	1	179.741	-0.593782	0.292207	-2.03206	0.042148	0.997622
ENSSSCG00000001775	1	MINAR1	7	48501078	48539315	100622753	membrane integral NOTCH2 associated receptor 1		protein_coding	588.698	-0.0764397	0.254128	-0.300792	0.763573	1	588.698	-0.139954	0.242249	-0.577727	0.563448	1	588.698	-0.0635143	0.253902	-0.250153	0.802469	0.997622
ENSSSCG00000001776	-1		7	48560753	48562039				protein_coding	20.5306	0.955353	0.838511	1.13934	0.25456	1	20.5306	0.538872	0.802024	0.67189	0.501653	1	20.5306	-0.41648	0.830208	-0.501657	0.615908	0.997622
ENSSSCG00000001779	1	ZFAND6	7	48967566	49034703	100155656	zinc finger AN1-type containing 6		protein_coding	384.767	0.0750143	0.477768	0.15701	0.875237	1	384.767	-0.0418275	0.455541	-0.0918193	0.926842	1	384.767	-0.116842	0.477509	-0.24469	0.806696	0.997622
ENSSSCG00000001780	1	FAH	7	49047983	49105598	100623036	fumarylacetoacetate hydrolase		protein_coding	681.705	-0.114909	0.207582	-0.55356	0.57988	1	681.705	-0.023784	0.197728	-0.120287	0.904256	1	681.705	0.0911253	0.207246	0.439696	0.660157	0.997622
ENSSSCG00000001782	1	ABHD17C	7	49540602	49599321	100522555	abhydrolase domain containing 17C, depalmitoylase		protein_coding	686.177	-0.27004	0.197739	-1.36564	0.172052	1	686.177	-0.157428	0.188289	-0.836097	0.403101	1	686.177	0.112612	0.197514	0.570145	0.56858	0.997622
ENSSSCG00000001786	1	CFAP161	7	49912211	49940707	100156420	cilia and flagella associated protein 161		protein_coding	321.586	0.10508	0.279678	0.375718	0.707126	1	321.586	-0.220633	0.266956	-0.826478	0.408533	1	321.586	-0.325713	0.279404	-1.16574	0.243718	0.997622
ENSSSCG00000001787	1	IL16	7	49974068	50102332	396589	interleukin 16		protein_coding	1965.13	-0.0143056	0.155494	-0.0920012	0.926697	1	1965.13	-0.131523	0.148257	-0.88713	0.375009	1	1965.13	-0.117217	0.155378	-0.754403	0.450608	0.997622
ENSSSCG00000001788	-1	STARD5	7	50107035	50118629	100523317	StAR related lipid transfer domain containing 5		protein_coding	268.097	0.0514844	0.359283	0.143298	0.886055	1	268.097	0.0485863	0.342427	0.141888	0.887168	1	268.097	-0.00289805	0.358676	-0.00807984	0.993553	1
ENSSSCG00000001789	-1	TMC3	7	50124860	50263705	100152791	transmembrane channel like 3		protein_coding	1551.85	0.0254736	0.135685	0.18774	0.851081	1	1551.85	-0.104276	0.129379	-0.805977	0.420256	1	1551.85	-0.12975	0.1355	-0.957561	0.338284	0.997622
ENSSSCG00000001792	-1	EFL1	7	50839725	50977070	100155652	elongation factor like GTPase 1		protein_coding	1208	-0.161784	0.248003	-0.652346	0.514178	1	1208	0.077511	0.236307	0.32801	0.742904	1	1208	0.239295	0.247804	0.965663	0.334213	0.997622
ENSSSCG00000001793	-1	ADAMTSL3	7	51006355	51363621	100157238	ADAMTS like 3		protein_coding	3903.2	-0.0487536	0.191437	-0.254672	0.798976	1	3903.2	-0.0990903	0.182516	-0.542913	0.58719	1	3903.2	-0.0503367	0.191384	-0.263014	0.79254	0.997622
ENSSSCG00000001795	-1	SH3GL3	7	51377618	51540296	100157660	SH3 domain containing GRB2 like 3, endophilin A3		protein_coding	1497.01	-0.0436245	0.225983	-0.193043	0.846925	1	1497.01	0.00216904	0.215406	0.0100695	0.991966	1	1497.01	0.0457936	0.22583	0.202779	0.839308	0.997622
ENSSSCG00000001798	1	BNC1	7	51651172	51679776	100156444	basonuclin 1		protein_coding	254.085	0.156985	0.327667	0.479098	0.631869	1	254.085	0.196148	0.312224	0.628227	0.529855	1	254.085	0.0391628	0.326729	0.119863	0.904592	0.998058
ENSSSCG00000001800	-1	TM6SF1	7	51815530	51845163	100155238	transmembrane 6 superfamily member 1		protein_coding	409.787	0.208613	0.329109	0.633872	0.526164	1	409.787	-0.0501359	0.313938	-0.1597	0.873117	1	409.787	-0.258749	0.328755	-0.787058	0.431248	0.997622
ENSSSCG00000001801	1	BTBD1	7	51877354	51924869	100154013	BTB domain containing 1		protein_coding	325.723	0.0220063	0.340236	0.0646797	0.948429	1	325.723	0.112764	0.32418	0.347845	0.727957	1	325.723	0.0907579	0.33964	0.267218	0.789302	0.997622
ENSSSCG00000001804	1	HOMER2	7	52001578	52096847	100156419	homer scaffold protein 2		protein_coding	1893.66	0.0138978	0.212724	0.0653327	0.947909	1	1893.66	0.0496042	0.20278	0.244621	0.80675	1	1893.66	0.0357064	0.212579	0.167967	0.866609	0.997622
ENSSSCG00000001805	-1	WHAMM	7	52108868	52140302	100153988	WASP homolog associated with actin, golgi membranes and microtubules		protein_coding	277.484	-0.405663	0.228384	-1.77623	0.0756946	1	277.484	-0.173553	0.216929	-0.800045	0.423685	1	277.484	0.23211	0.227948	1.01826	0.308556	0.997622
ENSSSCG00000001806	1	FSD2	7	52144506	52194139	100513991	fibronectin type III and SPRY domain containing 2		protein_coding	560.462	0.0898044	0.192568	0.466351	0.640965	1	560.462	-0.00439975	0.183588	-0.0239653	0.98088	1	560.462	-0.0942041	0.192088	-0.490421	0.623836	0.997622
ENSSSCG00000001807	1	AP3B2	7	52202778	52294152	100154412	adaptor related protein complex 3 subunit beta 2		protein_coding	1379.04	-0.0710584	0.195896	-0.362735	0.716803	1	1379.04	-0.120445	0.186745	-0.644968	0.518948	1	1379.04	-0.0493862	0.195762	-0.252277	0.800827	0.997622
ENSSSCG00000001808	1	CPEB1	7	52304472	52383734	100048944	cytoplasmic polyadenylation element binding protein 1		protein_coding	871.927	-0.115331	0.200572	-0.57501	0.565284	1	871.927	-0.182976	0.191193	-0.957022	0.338556	1	871.927	-0.0676446	0.200411	-0.33753	0.735717	0.997622
ENSSSCG00000001810	-1	PDE8A	7	52410779	52556884	100514527	phosphodiesterase 8A		protein_coding	1514.78	-0.196837	0.156735	-1.25586	0.209168	1	1514.78	-0.173487	0.149354	-1.16158	0.245406	1	1514.78	0.0233503	0.156613	0.149096	0.881478	0.997622
ENSSSCG00000001814	1	IQGAP1	7	52958106	53129960	100157656	IQ motif containing GTPase activating protein 1		protein_coding	1872.32	0.124135	0.173972	0.713537	0.475513	1	1872.32	0.0338494	0.165871	0.20407	0.838299	1	1872.32	-0.0902861	0.173795	-0.519498	0.603414	0.997622
ENSSSCG00000001816	1	BLM	7	53317540	53412647	100141304	BLM RecQ like helicase		protein_coding	825.688	-0.0708832	0.192798	-0.367656	0.71313	1	825.688	0.0453814	0.183639	0.247123	0.804813	1	825.688	0.116265	0.192443	0.604152	0.545743	0.997622
ENSSSCG00000001817	1	FURIN	7	53460017	53472790	100156882	furin, paired basic amino acid cleaving enzyme		protein_coding	232.587	0.140099	0.470867	0.297533	0.766059	1	232.587	-0.551193	0.449645	-1.22584	0.220259	1	232.587	-0.691292	0.471055	-1.46754	0.142229	0.997622
ENSSSCG00000001818	1	FES	7	53472946	53485082	100155631	FES proto-oncogene, tyrosine kinase		protein_coding	331.481	0.415764	0.453772	0.916241	0.35954	1	331.481	-0.16327	0.433054	-0.377021	0.706158	1	331.481	-0.579035	0.453541	-1.2767	0.201709	0.997622
ENSSSCG00000001819	1	MAN2A2	7	53498963	53519688	100154397	mannosidase alpha class 2A member 2		protein_coding	426.023	0.194878	0.324311	0.600899	0.547907	1	426.023	-0.0429056	0.309341	-0.1387	0.889687	1	426.023	-0.237784	0.323959	-0.733992	0.462953	0.997622
ENSSSCG00000001820	-1	HDDC3	7	53525987	53527896	100153189	HD domain containing 3		protein_coding	29.8191	0.490548	0.718764	0.682489	0.49493	1	29.8191	0.00233213	0.687529	0.00339205	0.997294	1	29.8191	-0.488216	0.716097	-0.681774	0.495382	0.997622
ENSSSCG00000001821	1	UNC45A	7	53529605	53545960	100151986	unc-45 myosin chaperone A		protein_coding	67.7649	0.688138	0.684584	1.00519	0.314805	1	67.7649	-0.43396	0.655541	-0.661987	0.507979	1	67.7649	-1.1221	0.68468	-1.63886	0.101242	0.997622
ENSSSCG00000001822	1	RCCD1	7	53531274	53558128	100155673	RCC1 domain containing 1		protein_coding	286.741	0.331913	0.393511	0.843466	0.398968	1	286.741	-0.0502025	0.375512	-0.133691	0.893647	1	286.741	-0.382116	0.393076	-0.972117	0.330992	0.997622
ENSSSCG00000001823	1	UROC1	7	53590776	53637714	100157217	urocanate hydratase 1		protein_coding	1259.7	0.372699	0.323551	1.1519	0.249362	1	1259.7	-0.107235	0.308612	-0.347476	0.728233	1	1259.7	-0.479934	0.323448	-1.48381	0.13786	0.997622
ENSSSCG00000001824	1	ZXDC	7	53640123	53672579	100156021	ZXD family zinc finger C		protein_coding	520.652	-0.572151	0.260945	-2.19261	0.0283356	1	520.652	-0.438165	0.248484	-1.76336	0.0778402	1	520.652	0.133985	0.260974	0.513405	0.607668	0.997622
ENSSSCG00000001825	-1	SLC41A3	7	53672130	53784882	100154393	solute carrier family 41 member 3		protein_coding	1143.38	0.107535	0.240316	0.447475	0.654532	1	1143.38	-0.17334	0.22921	-0.756247	0.449501	1	1143.38	-0.280875	0.240203	-1.16932	0.242273	0.997622
ENSSSCG00000001826	1	CFAP100	7	53909425	53949630	100155072	cilia and flagella associated protein 100		protein_coding	908.937	0.0406394	0.254542	0.159657	0.873151	1	908.937	-0.129093	0.242727	-0.531846	0.594833	1	908.937	-0.169733	0.254385	-0.667226	0.504627	0.997622
ENSSSCG00000001830	-1		7	54322505	54322966	100153863	myeloid-associated differentiation marker-like		protein_coding	13.6287	0.381367	1.0168	0.375066	0.707612	1	13.6287	-0.562389	0.977154	-0.575537	0.564928	1	13.6287	-0.943756	1.01845	-0.926656	0.354105	0.997622
ENSSSCG00000001832	1	ACAN	7	54449588	54520153	397255	aggrecan		protein_coding	1327.09	-0.00384049	0.204294	-0.0187988	0.985002	1	1327.09	0.0424244	0.194714	0.21788	0.827522	1	1327.09	0.0462648	0.204083	0.226696	0.82066	0.997622
ENSSSCG00000001834	-1	MFGE8	7	54539614	54571637	397545	milk fat globule EGF and factor V/VIII domain containing		protein_coding	568.553	0.130701	0.329516	0.396646	0.691629	1	568.553	-0.0613852	0.314239	-0.195346	0.845122	1	568.553	-0.192086	0.329273	-0.583366	0.559647	0.997622
ENSSSCG00000001835	1	ABHD2	7	54655726	54837484	100153434	abhydrolase domain containing 2, acylglycerol lipase		protein_coding	1804.53	-0.160207	0.229454	-0.69821	0.485046	1	1804.53	-0.288873	0.218775	-1.32041	0.186698	1	1804.53	-0.128665	0.229418	-0.560834	0.57491	0.997622
ENSSSCG00000001837	1	FANCI	7	54744742	54890997	100156260	FA complementation group I		protein_coding	4.07385	-2.33769	1.73049	-1.35088	0.176734	1	4.07385	2.17933	1.42932	1.52473	0.127327	1	4.07385	4.51701	1.68212	2.68531	0.00724615	0.997622
ENSSSCG00000001838	-1	POLG	7	54889153	54906856	100157469	DNA polymerase gamma, catalytic subunit		protein_coding	307.142	0.390938	0.408902	0.956068	0.339038	1	307.142	0.0594543	0.390111	0.152403	0.878869	1	307.142	-0.331484	0.408389	-0.811688	0.416971	0.997622
ENSSSCG00000001840	-1	KIF7	7	55200593	55220497	100624604	kinesin family member 7		protein_coding	480.494	0.380976	0.386591	0.985475	0.324391	1	480.494	0.118324	0.368718	0.320907	0.748281	1	480.494	-0.262651	0.386202	-0.680088	0.496449	0.997622
ENSSSCG00000001841	-1	RHCG	7	55046245	55072218	733644	Rh family C glycoprotein		protein_coding	527.056	0.000779868	0.306548	0.00254403	0.99797	1	527.056	0.190094	0.292056	0.65088	0.515124	1	527.056	0.189314	0.306083	0.618504	0.536243	0.997622
ENSSSCG00000001844	-1	PLIN1	7	55235426	55250797	654411	perilipin 1		protein_coding	316.482	-0.0754524	0.302812	-0.249173	0.803227	1	316.482	-0.0541181	0.288529	-0.187566	0.851217	1	316.482	0.0213343	0.30235	0.0705617	0.943747	0.998715
ENSSSCG00000001847	-1	MESP1	7	55322010	55325732	100155863	mesoderm posterior bHLH transcription factor 1		protein_coding	77.8964	0.444873	0.477541	0.93159	0.351549	1	77.8964	0.406961	0.455244	0.89394	0.371354	1	77.8964	-0.0379117	0.47459	-0.0798831	0.93633	0.998058
ENSSSCG00000001848	1	MESP2	7	55343134	55345904	100153433	mesoderm posterior bHLH transcription factor 2		protein_coding	46.9326	0.305223	0.753893	0.404863	0.685578	1	46.9326	1.0089	0.71639	1.40831	0.159039	1	46.9326	0.703675	0.748601	0.939987	0.347224	0.997622
ENSSSCG00000001849	-1	ANPEP	7	55351083	55373881	397520	alanyl aminopeptidase, membrane		protein_coding	500.354	-0.181916	0.299016	-0.608382	0.542934	1	500.354	-0.0578013	0.284881	-0.202896	0.839216	1	500.354	0.124115	0.298728	0.415477	0.677792	0.997622
ENSSSCG00000001850	-1		7	55394189	55483995	100689297	actin related protein 2/3 complex inhibitor		protein_coding	325.514	0.0767591	0.266868	0.287629	0.773631	1	325.514	0.0777259	0.254296	0.305652	0.75987	1	325.514	0.000966781	0.266154	0.00363242	0.997102	1
ENSSSCG00000001852	-1	IDH2	7	55651606	55681426	397603	isocitrate dehydrogenase (NADP(+)) 2		protein_coding	472.644	0.430696	0.247143	1.7427	0.0813861	1	472.644	0.0271022	0.235969	0.114855	0.90856	1	472.644	-0.403594	0.246625	-1.63647	0.101742	0.997622
ENSSSCG00000001858	-1	CIB1	7	55794834	55798590	100157484	calcium and integrin binding 1		protein_coding	88.3699	0.923427	0.474459	1.94627	0.0516218	1	88.3699	0.685391	0.452996	1.51302	0.130275	1	88.3699	-0.238036	0.470537	-0.505882	0.61294	0.997622
ENSSSCG00000001862	-1	ETFA	7	56440620	56540253	396615	electron transfer flavoprotein subunit alpha		protein_coding	778.104	-0.151527	0.253724	-0.597214	0.550365	1	778.104	-0.121053	0.241812	-0.500608	0.616647	1	778.104	0.0304745	0.253543	0.120195	0.904329	0.998058
ENSSSCG00000001863	1	TMEM266	7	56311530	56439909	100152648	transmembrane protein 266		protein_coding	2410.72	-0.0453344	0.182106	-0.248946	0.803403	1	2410.72	-0.0448856	0.173597	-0.258562	0.795973	1	2410.72	0.000448769	0.182001	0.00246575	0.998033	1
ENSSSCG00000001865	-1	SCAPER	7	56583151	57012312	100154669	S-phase cyclin A associated protein in the ER		protein_coding	2482.77	-0.168749	0.265161	-0.636402	0.524514	1	2482.77	0.0278196	0.252759	0.110064	0.912359	1	2482.77	0.196569	0.265079	0.741547	0.458362	0.997622
ENSSSCG00000001866	1	RCN2	7	57041003	57059331	100153840	reticulocalbin 2		protein_coding	152.95	-0.311668	0.468441	-0.66533	0.505839	1	152.95	-0.182259	0.446131	-0.408532	0.682883	1	152.95	0.12941	0.46806	0.276481	0.782179	0.997622
ENSSSCG00000001867	1	PSTPIP1	7	57102756	57146754	100152628	proline-serine-threonine phosphatase interacting protein 1		protein_coding	1135.11	0.396482	0.359337	1.10337	0.269865	1	1135.11	0.115131	0.342674	0.335978	0.736887	1	1135.11	-0.281351	0.359159	-0.783361	0.433415	0.997622
ENSSSCG00000001868	-1	TSPAN3	7	57159465	57187409	100157865	tetraspanin 3		protein_coding	347.023	-0.232773	0.343485	-0.677681	0.497974	1	347.023	-0.30811	0.327428	-0.941001	0.346704	1	347.023	-0.0753365	0.343382	-0.219396	0.826342	0.997622
ENSSSCG00000001869	-1	PEAK1	7	57223851	57503639	100152646	pseudopodium enriched atypical kinase 1		protein_coding	2119.14	-0.346901	0.340084	-1.02005	0.307707	1	2119.14	0.00373272	0.324166	0.0115148	0.990813	1	2119.14	0.350634	0.340015	1.03123	0.302433	0.997622
ENSSSCG00000001871	1	HMG20A	7	57504464	57570024	100156673	high mobility group 20A		protein_coding	462.922	-0.0474688	0.268202	-0.176989	0.859517	1	462.922	0.0981664	0.255458	0.384276	0.700774	1	462.922	0.145635	0.267693	0.544039	0.586415	0.997622
ENSSSCG00000001872	-1	LINGO1	7	57684589	57890126	100155465	leucine rich repeat and Ig domain containing 1		protein_coding	5243.79	0.0374245	0.233218	0.16047	0.872511	1	5243.79	0.00834097	0.222357	0.0375117	0.970077	1	5243.79	-0.0290836	0.233174	-0.124729	0.900738	0.998058
ENSSSCG00000001873	1	CSPG4	7	57949455	57988337	733676	chondroitin sulfate proteoglycan 4		protein_coding	948.99	0.186032	0.333488	0.557837	0.576956	1	948.99	0.0975586	0.317967	0.30682	0.75898	1	948.99	-0.0884734	0.333277	-0.265465	0.790651	0.997622
ENSSSCG00000001875	-1	SNX33	7	57991790	58014972	100153032	sorting nexin 33		protein_coding	660.674	0.360729	0.309041	1.16725	0.243109	1	660.674	0.019682	0.29481	0.0667616	0.946771	1	660.674	-0.341047	0.308752	-1.1046	0.269335	0.997622
ENSSSCG00000001877	1	SNUPN	7	58038953	58071277	100157075	snurportin 1		protein_coding	444.502	-0.00374128	0.250296	-0.0149474	0.988074	1	444.502	0.00693965	0.238506	0.0290963	0.976788	1	444.502	0.0106809	0.249824	0.0427537	0.965898	1
ENSSSCG00000001878	1	PTPN9	7	58078389	58164405	100513481	protein tyrosine phosphatase non-receptor type 9		protein_coding	743.475	-0.12726	0.239596	-0.531145	0.595319	1	743.475	0.0307887	0.228245	0.134893	0.892696	1	743.475	0.158049	0.239291	0.660488	0.508941	0.997622
ENSSSCG00000001879	-1	ODF3L1	7	57935607	57938958	100155878	outer dense fiber of sperm tails 3 like 1		protein_coding	55.997	-0.878326	0.737553	-1.19086	0.233707	1	55.997	-0.0315472	0.699486	-0.0451006	0.964027	1	55.997	0.846778	0.73655	1.14965	0.250286	0.997622
ENSSSCG00000001880	1	SIN3A	7	58176166	58245762	100621221	SIN3 transcription regulator family member A		protein_coding	653.484	-0.0312264	0.251424	-0.124198	0.901158	1	653.484	0.110201	0.23953	0.460071	0.645465	1	653.484	0.141427	0.251028	0.563393	0.573168	0.997622
ENSSSCG00000001881	1	MAN2C1	7	58248384	58261203	100156538	mannosidase alpha class 2C member 1		protein_coding	283.794	0.408456	0.413229	0.988449	0.322933	1	283.794	-0.0152938	0.394347	-0.0387826	0.969064	1	283.794	-0.42375	0.412762	-1.02662	0.304599	0.997622
ENSSSCG00000001882	-1	NEIL1	7	58261761	58283092	100155341	nei like DNA glycosylase 1		protein_coding	263.058	0.535193	0.335772	1.59392	0.110955	1	263.058	0.0713137	0.320668	0.222391	0.82401	1	263.058	-0.46388	0.335	-1.38472	0.16614	0.997622
ENSSSCG00000001885	-1	C15orf39	7	58379554	58390104	100154113	chromosome 7 C15orf39 homolog		protein_coding	290.089	0.59965	0.464335	1.29142	0.196559	1	290.089	0.0793058	0.443123	0.17897	0.857961	1	290.089	-0.520344	0.463809	-1.12189	0.261908	0.997622
ENSSSCG00000001887	-1	SCAMP5	7	58550197	58608056	100156508	secretory carrier membrane protein 5		protein_coding	832.523	-0.0397346	0.188984	-0.210254	0.833469	1	832.523	-0.191961	0.180212	-1.0652	0.286786	1	832.523	-0.152227	0.188809	-0.806247	0.4201	0.997622
ENSSSCG00000001888	1	RPP25	7	58608543	58610078	100157338	ribonuclease P and MRP subunit p25		protein_coding	40.3784	-0.680451	0.715544	-0.950955	0.341627	1	40.3784	-1.11503	0.683637	-1.63103	0.102884	1	40.3784	-0.43458	0.71875	-0.604633	0.545423	0.997622
ENSSSCG00000001892	1	SCAMP2	7	58672664	58699142	100154517	secretory carrier membrane protein 2		protein_coding	440.882	-0.3055	0.297428	-1.02714	0.304356	1	440.882	-0.355039	0.283486	-1.2524	0.210423	1	440.882	-0.0495396	0.29738	-0.166587	0.867695	0.997622
ENSSSCG00000001895	-1	CPLX3	7	58712744	58716997	100520917	complexin 3		protein_coding	76.0417	0.463296	0.473564	0.978318	0.327917	1	76.0417	-0.0294392	0.452863	-0.065007	0.948168	1	76.0417	-0.492736	0.472098	-1.04371	0.296618	0.997622
ENSSSCG00000001898	1	ULK3	7	58699984	58707188	100520750	unc-51 like kinase 3		protein_coding	210.386	0.776662	0.369266	2.10326	0.035443	1	210.386	0.508605	0.352428	1.44315	0.148979	1	210.386	-0.268056	0.36754	-0.729326	0.465803	0.997622
ENSSSCG00000001899	-1	LMAN1L	7	58717821	58730196	100158128	lectin, mannose binding 1 like		protein_coding	257.929	-0.0751804	0.426849	-0.176129	0.860193	1	257.929	-0.551209	0.407404	-1.35298	0.176062	1	257.929	-0.476029	0.427026	-1.11475	0.264956	0.997622
ENSSSCG00000001900	-1	CSK	7	58736529	58755260	100154110	C-terminal Src kinase		protein_coding	485.08	0.623454	0.335236	1.85974	0.0629219	1	485.08	0.29354	0.319833	0.917791	0.358728	1	485.08	-0.329914	0.334616	-0.985946	0.32416	0.997622
ENSSSCG00000001901	-1	CYP1A2	7	58779475	58786100	100152910	cytochrome P450, family 1, subfamily A, polypeptide 2		protein_coding	7.73289	2.12285	1.51324	1.40285	0.16066	1	7.73289	1.09695	1.45318	0.754861	0.450332	1	7.73289	-1.0259	1.48603	-0.690364	0.489966	0.997622
ENSSSCG00000001903	1	EDC3	7	58828726	58897923	100156966	enhancer of mRNA decapping 3		protein_coding	802.976	0.0355924	0.192265	0.185122	0.853134	1	802.976	0.0451123	0.183221	0.246218	0.805514	1	802.976	0.00951984	0.191892	0.0496105	0.960433	0.999064
ENSSSCG00000001904	-1	CLK3	7	58895416	58909548	100155768	CDC like kinase 3		protein_coding	278.202	-0.297899	0.41175	-0.723495	0.469376	1	278.202	0.102596	0.391976	0.261741	0.793521	1	278.202	0.400495	0.411216	0.973928	0.330092	0.997622
ENSSSCG00000001905	-1	ARID3B	7	58929453	58998681	100521805	AT-rich interaction domain 3B		protein_coding	887.308	0.0400142	0.193652	0.206629	0.836299	1	887.308	-0.124594	0.184676	-0.67466	0.499892	1	887.308	-0.164608	0.193439	-0.850952	0.394796	0.997622
ENSSSCG00000001906	1	CYP1A1	7	58780105	58809755	403103	cytochrome P450 1A1		protein_coding	478.078	0.454425	0.203834	2.22939	0.0257879	1	478.078	0.13961	0.194634	0.717297	0.473191	1	478.078	-0.314815	0.20306	-1.55036	0.121056	0.997622
ENSSSCG00000001907	1	UBL7	7	59070709	59243740	100157747	ubiquitin like 7		protein_coding	1619.04	-0.0217952	0.180633	-0.12066	0.90396	1	1619.04	-0.138617	0.172225	-0.804858	0.420901	1	1619.04	-0.116822	0.180515	-0.64716	0.517528	0.997622
ENSSSCG00000001908	-1	CCDC33	7	59190179	59291021	100622018	coiled-coil domain containing 33		protein_coding	1027.36	0.248525	0.238583	1.04167	0.297565	1	1027.36	0.193737	0.227465	0.851723	0.394368	1	1027.36	-0.0547871	0.238258	-0.229949	0.818132	0.997622
ENSSSCG00000001909	1	STRA6	7	59318010	59347267	100153335	signaling receptor and transporter of retinol STRA6		protein_coding	821.025	0.123703	0.32753	0.377684	0.705665	1	821.025	-0.0919979	0.312338	-0.294546	0.768341	1	821.025	-0.215701	0.327375	-0.65888	0.509973	0.997622
ENSSSCG00000001910	-1	ISLR	7	59349674	59352807	100152082	immunoglobulin superfamily containing leucine rich repeat		protein_coding	73.8905	-0.31752	0.573437	-0.553713	0.579775	1	73.8905	0.148881	0.544894	0.27323	0.784677	1	73.8905	0.466401	0.571889	0.815545	0.414761	0.997622
ENSSSCG00000001912	-1	PML	7	59405048	59450150	100157336	PML nuclear body scaffold		protein_coding	957.04	0.356796	0.269137	1.32571	0.184937	1	957.04	0.152056	0.25667	0.592418	0.553571	1	957.04	-0.20474	0.26884	-0.761568	0.446318	0.997622
ENSSSCG00000001913	1	STOML1	7	59452117	59462615	100156113	stomatin like 1		protein_coding	322.597	0.574879	0.463619	1.23998	0.214981	1	322.597	-0.100032	0.442526	-0.226047	0.821165	1	322.597	-0.674911	0.463315	-1.4567	0.145199	0.997622
ENSSSCG00000001914	-1	LOXL1	7	59481412	59505149	100154899	lysyl oxidase like 1		protein_coding	558.594	0.122106	0.392257	0.311291	0.75558	1	558.594	-0.0901441	0.374063	-0.240986	0.809566	1	558.594	-0.21225	0.392066	-0.541363	0.588257	0.997622
ENSSSCG00000001916	1	INSYN1	7	59503316	59677107	100156505	inhibitory synaptic factor 1		protein_coding	2453.01	-8.0778e-05	0.17804	-0.000453707	0.999638	1	2453.01	-0.000627161	0.169722	-0.00369522	0.997052	1	2453.01	-0.000546383	0.177921	-0.00307093	0.99755	1
ENSSSCG00000001917	-1	CD276	7	59629638	59733778	100153704	CD276 molecule		protein_coding	632.324	-0.329645	0.25076	-1.31458	0.18865	1	632.324	-0.121309	0.238795	-0.508005	0.61145	1	632.324	0.208336	0.250543	0.83154	0.405669	0.997622
ENSSSCG00000001918	1	NPTN	7	59713204	59840594	100155307	neuroplastin		protein_coding	998.041	-0.0651012	0.1817	-0.358289	0.720127	1	998.041	0.117196	0.173038	0.677283	0.498226	1	998.041	0.182297	0.18134	1.00528	0.314763	0.997622
ENSSSCG00000001920	1	HCN4	7	60010482	60053823	100156534	hyperpolarization activated cyclic nucleotide gated potassium channel 4		protein_coding	1336.81	0.157476	0.265576	0.592959	0.553209	1	1336.81	0.0276746	0.253228	0.109287	0.912975	1	1336.81	-0.129801	0.265414	-0.489051	0.624806	0.997622
ENSSSCG00000001921	-1	NEO1	7	60064994	60300562	100510914	neogenin 1		protein_coding	1502.08	-0.17635	0.307222	-0.574016	0.565957	1	1502.08	0.0305024	0.292832	0.104163	0.91704	1	1502.08	0.206853	0.307105	0.673557	0.500593	0.997622
ENSSSCG00000001924	-1		7	60631913	60823865	100511268	ariadne RBR E3 ubiquitin protein ligase 1		protein_coding	1383.39	-0.0240728	0.218378	-0.110235	0.912223	1	1383.39	0.0956531	0.20812	0.459606	0.645799	1	1383.39	0.119726	0.218167	0.54878	0.583157	0.997622
ENSSSCG00000001925	1	ADPGK	7	60584051	60627850	100623786	ADP dependent glucokinase		protein_coding	505.186	-0.236143	0.219897	-1.07388	0.282876	1	505.186	-0.349664	0.209627	-1.66803	0.0953105	1	505.186	-0.113521	0.219834	-0.516393	0.60558	0.997622
ENSSSCG00000001926	-1	TMEM202	7	60853871	60884441	100153702	transmembrane protein 202		protein_coding	201.029	-0.314697	0.425864	-0.738961	0.459931	1	201.029	-0.207959	0.405652	-0.512653	0.608194	1	201.029	0.106738	0.42558	0.250805	0.801965	0.997622
ENSSSCG00000001927	1		7	60877889	60913340	100142664	hexosaminidase subunit alpha		protein_coding	437.478	-0.179184	0.274837	-0.651967	0.514423	1	437.478	0.0693856	0.261646	0.265189	0.790864	1	437.478	0.24857	0.274352	0.906026	0.364922	0.997622
ENSSSCG00000001928	1		7	60930311	60960158	100511645	CUGBP Elav-like family member 6		protein_coding	528.979	-0.198026	0.2156	-0.918486	0.358364	1	528.979	-0.129328	0.205333	-0.629845	0.528796	1	528.979	0.0686973	0.2153	0.319077	0.749668	0.997622
ENSSSCG00000001930	1		7	60971823	61033803	100158154	pyruvate kinase, muscle		protein_coding	1056.16	0.153432	0.180053	0.852151	0.39413	1	1056.16	-0.0496718	0.171738	-0.28923	0.772405	1	1056.16	-0.203104	0.179805	-1.12958	0.258653	0.997622
ENSSSCG00000001931	1		7	61033856	61078507	100158151	GRAM domain containing 2A		protein_coding	796.474	0.356115	0.268382	1.3269	0.184543	1	796.474	0.107503	0.255986	0.419958	0.674516	1	796.474	-0.248612	0.268052	-0.927474	0.353681	0.997622
ENSSSCG00000001932	-1		7	61098946	61108699				protein_coding	186.611	-0.164659	0.290428	-0.566954	0.570745	1	186.611	0.0992173	0.275994	0.359491	0.719228	1	186.611	0.263876	0.289298	0.912127	0.361702	0.997622
ENSSSCG00000001934	1	SEC23A	7	61113802	61193258	100155766	Sec23 homolog A, COPII coat complex component		protein_coding	539.67	-0.184141	0.254645	-0.723127	0.469602	1	539.67	-0.0220944	0.24252	-0.0911035	0.92741	1	539.67	0.162046	0.2543	0.637224	0.523979	0.997622
ENSSSCG00000001938	-1	SSTR1	7	61890563	61894978	397004	somatostatin receptor 1		protein_coding	88.5017	0.0702691	0.483858	0.145227	0.884532	1	88.5017	-0.527219	0.462786	-1.13923	0.254607	1	88.5017	-0.597488	0.484246	-1.23385	0.217258	0.997622
ENSSSCG00000001939	-1	TTC6	7	62228449	62443707	100625559	tetratricopeptide repeat domain 6		protein_coding	1321.23	-0.245273	0.287637	-0.852716	0.393817	1	1321.23	0.00485714	0.27412	0.017719	0.985863	1	1321.23	0.25013	0.287505	0.870002	0.384299	0.997622
ENSSSCG00000001942	-1	PAX9	7	63324710	63346310	100156821	paired box 9		protein_coding	302.812	-0.0915703	0.268691	-0.340802	0.733253	1	302.812	-0.390939	0.256451	-1.52442	0.127404	1	302.812	-0.299369	0.268666	-1.11428	0.26516	0.997622
ENSSSCG00000001944	1	NKX2-8	7	63423058	63425513	100155618	NK2 homeobox 8		protein_coding	74.729	0.209593	0.527643	0.397225	0.691201	1	74.729	-0.428441	0.504779	-0.848768	0.39601	1	74.729	-0.638034	0.527722	-1.20903	0.22665	0.997622
ENSSSCG00000001945	1		7	63487807	63491575	100154384	NK2 homeobox 1		protein_coding	153.291	-0.0788974	0.46634	-0.169184	0.865652	1	153.291	-0.836716	0.445863	-1.87662	0.0605701	1	153.291	-0.757818	0.467191	-1.62207	0.104788	0.997622
ENSSSCG00000001946	1	MBIP	7	63659270	63687555	100516143	MAP3K12 binding inhibitory protein 1		protein_coding	165.286	-0.313413	0.380087	-0.82458	0.40961	1	165.286	-0.210408	0.361869	-0.581449	0.560938	1	165.286	0.103004	0.379708	0.271273	0.786181	0.997622
ENSSSCG00000001947	-1	BRMS1L	7	64083286	64123857	100156007	BRMS1 like transcriptional repressor		protein_coding	216.4	-0.0798451	0.331089	-0.241159	0.809432	1	216.4	0.200847	0.31499	0.63763	0.523715	1	216.4	0.280692	0.330043	0.850472	0.395063	0.997622
ENSSSCG00000001950	-1	PSMA6	7	64578241	64763281	100519610	protein only RNase P catalytic subunit		protein_coding	1582.55	-0.010481	0.229329	-0.0457029	0.963547	1	1582.55	-0.0198068	0.218621	-0.0905989	0.927811	1	1582.55	-0.00932579	0.229193	-0.0406897	0.967543	1
ENSSSCG00000001952	1	NFKBIA	7	64508016	64558057	406188	NFKB inhibitor alpha		protein_coding	726.054	0.371406	0.261457	1.42053	0.155454	1	726.054	0.132951	0.249389	0.533105	0.593961	1	726.054	-0.238455	0.261067	-0.913388	0.361038	0.997622
ENSSSCG00000001955	-1	SRP54	7	64828874	64877193	100154361	signal recognition particle 54		protein_coding	297.447	-0.174791	0.428349	-0.408057	0.683232	1	297.447	0.154787	0.407961	0.379415	0.704379	1	297.447	0.329577	0.427809	0.770385	0.441072	0.997622
ENSSSCG00000001958	1	BAZ1A	7	64877674	65069889	100151954	bromodomain adjacent to zinc finger domain 1A		protein_coding	1212.86	0.299363	0.265927	1.12573	0.260278	1	1212.86	0.246273	0.253543	0.971325	0.331386	1	1212.86	-0.0530906	0.265656	-0.199847	0.8416	0.997622
ENSSSCG00000001959	1	CFL2	7	65090277	65094519	497233	cofilin 2		protein_coding	24.5174	-1.20452	1.04715	-1.15028	0.250027	1	24.5174	-0.870652	0.994725	-0.875269	0.381428	1	24.5174	0.333863	1.04926	0.318188	0.750342	0.997622
ENSSSCG00000001960	1	EAPP	7	65240123	65263198	100153549	E2F associated phosphoprotein		protein_coding	179.294	0.205665	0.360122	0.571099	0.567932	1	179.294	0.146778	0.343297	0.427555	0.668975	1	179.294	-0.0588868	0.358996	-0.164032	0.869706	0.997622
ENSSSCG00000001963	1	EGLN3	7	65805500	65833536	100152368	egl-9 family hypoxia inducible factor 3		protein_coding	279.147	0.156049	0.297587	0.524382	0.600013	1	279.147	0.415511	0.283243	1.46698	0.142382	1	279.147	0.259462	0.296318	0.875619	0.381237	0.997622
ENSSSCG00000001964	-1	NPAS3	7	65928075	66801611	100621114	neuronal PAS domain protein 3		protein_coding	5830.61	-0.142655	0.267838	-0.532617	0.594299	1	5830.61	0.0403968	0.255349	0.158202	0.874297	1	5830.61	0.183052	0.267803	0.683533	0.49427	0.997622
ENSSSCG00000001966	-1	ARHGAP5	7	67494941	67631431	100520849	Rho GTPase activating protein 5		protein_coding	734.532	0.0391008	0.305861	0.127838	0.898277	1	734.532	0.281789	0.291441	0.966883	0.333603	1	734.532	0.242689	0.305473	0.794469	0.426922	0.997622
ENSSSCG00000001968	-1	NUBPL	7	67784639	68028552	100736652	nucleotide binding protein like		protein_coding	1613.41	-0.134474	0.269745	-0.498521	0.618117	1	1613.41	-0.123996	0.257151	-0.48219	0.629671	1	1613.41	0.0104779	0.269663	0.0388555	0.969006	1
ENSSSCG00000001970	1		7	68239324	68259804				protein_coding	117.506	0.330818	0.419847	0.78795	0.430726	1	117.506	0.0531317	0.400764	0.132576	0.894529	1	117.506	-0.277686	0.418581	-0.663399	0.507075	0.997622
ENSSSCG00000001971	1	HECTD1	7	68318417	68422396	100152212	HECT domain E3 ubiquitin protein ligase 1		protein_coding	542.638	-0.041192	0.274665	-0.149972	0.880787	1	542.638	0.272151	0.261533	1.0406	0.298061	1	542.638	0.313343	0.274098	1.14318	0.252963	0.997622
ENSSSCG00000001972	-1	AP4S1	7	68419211	68471658	100154615	adaptor related protein complex 4 subunit sigma 1		protein_coding	273.582	-0.0962059	0.325016	-0.296003	0.767228	1	273.582	0.375606	0.309076	1.21526	0.224268	1	273.582	0.471812	0.323938	1.45649	0.145258	0.997622
ENSSSCG00000001973	-1	SCFD1	7	68691239	68851008	100157840	sec1 family domain containing 1		protein_coding	853.753	-0.0269917	0.30315	-0.0890374	0.929052	1	853.753	0.0506527	0.28895	0.175299	0.860845	1	853.753	0.0776444	0.302926	0.256315	0.797708	0.997622
ENSSSCG00000001974	-1	G2E3	7	68852774	68917029	100153402	G2/M-phase specific E3 ubiquitin protein ligase		protein_coding	334.947	-0.456046	0.34534	-1.32057	0.186645	1	334.947	-0.229719	0.328814	-0.698629	0.484784	1	334.947	0.226326	0.345158	0.655718	0.512005	0.997622
ENSSSCG00000001975	1	PRKD1	7	69527910	69872865	102165436	protein kinase D1		protein_coding	2128.71	-0.23252	0.285761	-0.813688	0.415824	1	2128.71	-0.00208044	0.272385	-0.00763785	0.993906	1	2128.71	0.23044	0.285679	0.806638	0.419875	0.997622
ENSSSCG00000001977	1	STXBP6	7	74294948	74552433	100514852	syntaxin binding protein 6		protein_coding	2290.28	-0.174245	0.227011	-0.767562	0.442747	1	2290.28	-0.142558	0.216406	-0.658753	0.510054	1	2290.28	0.0316868	0.226947	0.139622	0.888959	0.998058
ENSSSCG00000001978	1	GZMH	7	74705409	74727437	100152450	granzyme H (cathepsin G-like 2, protein h-CCPX)		protein_coding	383.979	-0.0285469	0.218574	-0.130605	0.896088	1	383.979	-0.0451384	0.208245	-0.216756	0.828398	1	383.979	-0.0165915	0.218031	-0.0760969	0.939342	0.998058
ENSSSCG00000001979	-1		7	74775346	74778347	100739080	mast cell protease 3		protein_coding	82.1137	1.27533	0.436466	2.92194	0.00347861	1	82.1137	0.105459	0.419804	0.25121	0.801652	1	82.1137	-1.16987	0.433975	-2.69571	0.00702395	0.997622
ENSSSCG00000001982	1		7	74826875	74830017				protein_coding	156.504	0.133744	0.295383	0.452779	0.650708	1	156.504	-0.00997208	0.281723	-0.0353967	0.971763	1	156.504	-0.143716	0.294279	-0.488365	0.625291	0.997622
ENSSSCG00000001983	1	SDR39U1	7	74851202	74858943	100152844	short chain dehydrogenase/reductase family 39U member 1		protein_coding	76.7776	1.50032	0.611683	2.45277	0.014176	1	76.7776	0.758807	0.585021	1.29706	0.194611	1	76.7776	-0.741513	0.607265	-1.22107	0.22206	0.997622
ENSSSCG00000001984	-1	KHNYN	7	74854379	74874882	100158093	KH and NYN domain containing		protein_coding	179.225	0.319547	0.289006	1.10568	0.268867	1	179.225	0.202846	0.275627	0.735944	0.461765	1	179.225	-0.116701	0.287448	-0.405991	0.684749	0.997622
ENSSSCG00000001986	-1	NFATC4	7	74918982	74931348	100154469	nuclear factor of activated T cells 4		protein_coding	326.816	-0.195615	0.422771	-0.462698	0.643581	1	326.816	0.117042	0.402689	0.29065	0.771319	1	326.816	0.312657	0.422307	0.740354	0.459085	0.997622
ENSSSCG00000001987	1	RIPK3	7	74951060	74955192	100153263	receptor interacting serine/threonine kinase 3		protein_coding	52.5467	-1.23111	0.965009	-1.27575	0.202044	1	52.5467	0.535487	0.913479	0.586206	0.557737	1	52.5467	1.7666	0.963027	1.83442	0.0665918	0.997622
ENSSSCG00000001988	1	ADCY4	7	74952038	74974201	100152067	adenylate cyclase 4		protein_coding	412.464	0.248164	0.379073	0.654659	0.512687	1	412.464	-0.0481315	0.361589	-0.133111	0.894106	1	412.464	-0.296295	0.378762	-0.782272	0.434055	0.997622
ENSSSCG00000001989	1	CIDEB	7	74982306	74985775	100127160	cell death inducing DFFA like effector b		protein_coding	63.9847	0.151045	0.559358	0.270032	0.787136	1	63.9847	-0.034277	0.533594	-0.0642379	0.948781	1	63.9847	-0.185321	0.558003	-0.332116	0.739802	0.997622
ENSSSCG00000001990	-1	NOP9	7	74985753	74992946	100154880	NOP9 nucleolar protein		protein_coding	168.649	0.506831	0.492174	1.02978	0.303114	1	168.649	0.280681	0.469501	0.597828	0.549955	1	168.649	-0.22615	0.491017	-0.460575	0.645103	0.997622
ENSSSCG00000001991	1	DHRS1	7	74992115	75002148	100519262	dehydrogenase/reductase 1		protein_coding	211.877	0.616715	0.418667	1.47304	0.140739	1	211.877	-0.0859895	0.400032	-0.214957	0.829801	1	211.877	-0.702705	0.41813	-1.68059	0.0928425	0.997622
ENSSSCG00000001993	1	TGM1	7	75021761	75047300	100156489	transglutaminase 1		protein_coding	464.961	0.198988	0.317541	0.626654	0.530886	1	464.961	-0.247247	0.303052	-0.815857	0.414582	1	464.961	-0.446235	0.317394	-1.40594	0.159743	0.997622
ENSSSCG00000001994	1	TINF2	7	75056798	75072899	100155296	TERF1 interacting nuclear factor 2		protein_coding	116.973	0.137307	0.501355	0.273873	0.784182	1	116.973	0.0767871	0.477938	0.160663	0.872359	1	116.973	-0.0605203	0.500286	-0.120972	0.903714	0.998058
ENSSSCG00000002000	1	IPO4	7	75100272	75118741	100520918	transmembrane 9 superfamily member 1		protein_coding	350.877	-0.346609	0.322406	-1.07507	0.282343	1	350.877	-0.181047	0.307031	-0.589669	0.555413	1	350.877	0.165563	0.322165	0.513907	0.607317	0.997622
ENSSSCG00000002001	-1	REC8	7	75118744	75139630	100152822	REC8 meiotic recombination protein		protein_coding	195.108	-0.238941	0.387193	-0.61711	0.537162	1	195.108	-0.109123	0.368711	-0.295958	0.767262	1	195.108	0.129818	0.38671	0.335697	0.737099	0.997622
ENSSSCG00000002002	-1	IRF9	7	75126609	75139639	780415	interferon regulatory factor 9		protein_coding	2.32283	5.25497	3.70423	1.41864			2.32283	0	3.63063	0			2.32283	-5.6532	3.70428	-1.52613
ENSSSCG00000002003	-1		7	75140207	75160661				protein_coding	154.85	0.361254	0.347378	1.03994	0.298366	1	154.85	0.545121	0.330692	1.64842	0.099266	1	154.85	0.183867	0.345042	0.532883	0.594115	0.997622
ENSSSCG00000002006	-1	PSME1	7	75148754	75171146	397572	proteasome activator subunit 1		protein_coding	0.722787	-1.1407	2.49231	-0.457688	0.647176	1	0.722787	-0.214327	2.31044	-0.0927646	0.926091	1	0.722787	0.926372	2.48309	0.373072	0.709095	0.997622
ENSSSCG00000002008	-1		7	75168988	75180953	100157270	DDB1 and CUL4 associated factor 11		protein_coding	289.567	0.373651	0.362525	1.03069	0.302687	1	289.567	0.146395	0.345822	0.423326	0.672058	1	289.567	-0.227255	0.361806	-0.628113	0.52993	0.997622
ENSSSCG00000002009	-1	PCK2	7	75187194	75197733	403165	phosphoenolpyruvate carboxykinase 2, mitochondrial		protein_coding	224.952	0.419681	0.376079	1.11594	0.264448	1	224.952	0.247634	0.358718	0.69033	0.489987	1	224.952	-0.172048	0.37502	-0.45877	0.6464	0.997622
ENSSSCG00000002010	1	NRL	7	75199196	75210529	100156487	neural retina leucine zipper		protein_coding	297.585	0.338005	0.290502	1.16352	0.244618	1	297.585	-0.187397	0.277589	-0.675089	0.499619	1	297.585	-0.525403	0.290148	-1.81081	0.0701706	0.997622
ENSSSCG00000002011	-1	CPNE6	7	75213643	75219031	100155292	copine 6		protein_coding	125.29	0.0328387	0.435057	0.0754813	0.939832	1	125.29	-0.45156	0.415668	-1.08635	0.277325	1	125.29	-0.484399	0.43517	-1.11313	0.265654	0.997622
ENSSSCG00000002012	-1	CARMIL3	7	75222528	75241243	100154847	capping protein regulator and myosin 1 linker 3		protein_coding	539.758	-0.28215	0.419113	-0.673207	0.500815	1	539.758	-0.411659	0.3996	-1.03018	0.302926	1	539.758	-0.129509	0.419116	-0.309006	0.757317	0.997622
ENSSSCG00000002013	-1	DHRS4	7	75242121	75255600	397082	dehydrogenase/reductase (SDR family) member 4		protein_coding	256.08	0.248132	0.23696	1.04715	0.295032	1	256.08	-0.00166386	0.226227	-0.00735483	0.994132	1	256.08	-0.249796	0.236073	-1.05813	0.289997	0.997622
ENSSSCG00000002014	1	JPH4	7	75522630	75549490	100152448	junctophilin 4		protein_coding	328.332	0.223512	0.363265	0.615288	0.538365	1	328.332	0.146134	0.346347	0.421929	0.673077	1	328.332	-0.0773783	0.362652	-0.213368	0.83104	0.997622
ENSSSCG00000002016	-1	THTPA	7	75545951	75552904	396635	thiamine triphosphatase		protein_coding	63.027	0.23902	0.723059	0.330568	0.740971	1	63.027	0.34343	0.688932	0.498497	0.618134	1	63.027	0.10441	0.720905	0.144832	0.884843	0.997622
ENSSSCG00000002020	-1		7	75618988	75629431	100513213	neuroguidin		protein_coding	171.405	0.31592	0.402078	0.785717	0.432033	1	171.405	-0.160651	0.384041	-0.418318	0.675715	1	171.405	-0.476571	0.401584	-1.18673	0.235335	0.997622
ENSSSCG00000002023	-1	PABPN1	7	75751760	75770737	100155260	poly(A) binding protein nuclear 1		protein_coding	680.092	0.577357	0.379197	1.52258	0.127865	1	680.092	-0.234825	0.361901	-0.648866	0.516425	1	680.092	-0.812182	0.379097	-2.14241	0.0321603	0.997622
ENSSSCG00000002025	1	SLC22A17	7	75734867	75741112	100152841	solute carrier family 22 member 17		protein_coding	217.511	0.220018	0.364988	0.60281	0.546635	1	217.511	-0.128324	0.348382	-0.368342	0.712618	1	217.511	-0.348342	0.364516	-0.955628	0.33926	0.997622
ENSSSCG00000002026	1	EFS	7	75722181	75731613	100158092	embryonal Fyn-associated substrate		protein_coding	276.585	0.108233	0.393364	0.275147	0.783203	1	276.585	-0.317788	0.375423	-0.846478	0.397286	1	276.585	-0.426021	0.393254	-1.08332	0.278666	0.997622
ENSSSCG00000002028	-1	CMTM5	7	75694644	75709871	100514659	CKLF like MARVEL transmembrane domain containing 5		protein_coding	18.6102	-0.00101128	0.866586	-0.00116697	0.999069	1	18.6102	0.203806	0.823864	0.247379	0.804615	1	18.6102	0.204818	0.861929	0.237627	0.81217	0.997622
ENSSSCG00000002029	1	MYH7	7	75650445	75709232	396860	myosin heavy chain 7		protein_coding	1644.52	0.163845	0.303952	0.539049	0.589853	1	1644.52	-0.15643	0.289861	-0.539673	0.589423	1	1644.52	-0.320275	0.303884	-1.05394	0.291912	0.997622
ENSSSCG00000002032	1	SLC7A8	7	75854882	75921931	100522330	solute carrier family 7 member 8		protein_coding	1000.63	0.00319589	0.175165	0.0182451	0.985443	1	1000.63	-0.0416745	0.166962	-0.249605	0.802893	1	1000.63	-0.0448703	0.174899	-0.256551	0.797526	0.997622
ENSSSCG00000002033	1	CEBPE	7	75927662	75929771	100157564	CCAAT enhancer binding protein epsilon		protein_coding	97.2357	1.02617	0.616215	1.66529	0.0958555	1	97.2357	0.105267	0.589236	0.178649	0.858213	1	97.2357	-0.920908	0.614821	-1.49785	0.134173	0.997622
ENSSSCG00000002034	1	ACIN1	7	75951203	75989231	100156353	apoptotic chromatin condensation inducer 1		protein_coding	769.216	0.664809	0.298723	2.2255	0.0260474	1	769.216	0.156019	0.28505	0.547338	0.584147	1	769.216	-0.50879	0.298361	-1.70528	0.0881422	0.997622
ENSSSCG00000002035	-1	C14orf119	7	75947769	75950956	100522881	chromosome 7 C14orf119 homolog		protein_coding	30.7713	0.148064	0.686274	0.21575	0.829182	1	30.7713	0.528638	0.651756	0.811098	0.417309	1	30.7713	0.380574	0.680722	0.559074	0.576111	0.997622
ENSSSCG00000002037	1	CDH24	7	75990217	76001130	100156315	cadherin 24		protein_coding	445.969	0.442553	0.367859	1.20305	0.228956	1	445.969	-0.0150523	0.351016	-0.042882	0.965796	1	445.969	-0.457605	0.367521	-1.24511	0.21309	0.997622
ENSSSCG00000002038	-1	PSMB11	7	76005612	76006703	100153926	proteasome subunit beta 11		protein_coding	49.1426	0.90369	0.662275	1.36452	0.172403	1	49.1426	0.629772	0.632351	0.995922	0.319288	1	49.1426	-0.273917	0.657495	-0.416607	0.676966	0.997622
ENSSSCG00000002041	1	SLC7A7	7	76144113	76236873	100037972	solute carrier family 7 member 7		protein_coding	1020.1	0.234144	0.203818	1.14879	0.250643	1	1020.1	0.245614	0.194278	1.26424	0.206144	1	1020.1	0.0114703	0.203405	0.0563916	0.95503	0.998755
ENSSSCG00000002042	-1	OXA1L	7	76230997	76266413	100154992	OXA1L mitochondrial inner membrane protein		protein_coding	280.614	-0.215796	0.420369	-0.513349	0.607707	1	280.614	0.0403457	0.400382	0.100768	0.919735	1	280.614	0.256142	0.419905	0.609999	0.541862	0.997622
ENSSSCG00000002045	1		7	76362992	76363747				protein_coding	98.7646	0.347972	0.505788	0.68798	0.491465	1	98.7646	0.292059	0.482206	0.605672	0.544733	1	98.7646	-0.0559135	0.503918	-0.110958	0.91165	0.998058
ENSSSCG00000002050	1	DAD1	7	76432029	76457192	396984	defender against cell death 1		protein_coding	203.95	0.037978	0.409018	0.0928516	0.926021	1	203.95	0.330784	0.389412	0.849443	0.395635	1	203.95	0.292806	0.407906	0.717825	0.472865	0.997622
ENSSSCG00000002051	-1	ABHD4	7	76397028	76431809	100154266	abhydrolase domain containing 4, N-acyl phospholipase B		protein_coding	448.394	0.239735	0.205793	1.16493	0.244046	1	448.394	-0.0784094	0.196501	-0.399028	0.689873	1	448.394	-0.318144	0.205315	-1.54954	0.121252	0.997622
ENSSSCG00000002052	1	OR6J1	7	76392243	76393295	100151899	olfactory receptor 6J1-like		protein_coding	25.8014	0.382902	0.724895	0.528217	0.597348	1	25.8014	-0.780268	0.698613	-1.11688	0.264045	1	25.8014	-1.16317	0.727949	-1.59787	0.110071	0.997622
ENSSSCG00000002081	-1		7	77266565	77268291				protein_coding	44.1816	-0.369599	0.493006	-0.749685	0.453445	1	44.1816	-0.127401	0.46765	-0.272428	0.785293	1	44.1816	0.242198	0.491503	0.49277	0.622175	0.997622
ENSSSCG00000002084	-1		7	77287819	77288881				protein_coding	7.8784	0.612124	0.981999	0.623344	0.533058	1	7.8784	-0.148442	0.946472	-0.156837	0.875373	1	7.8784	-0.760565	0.977154	-0.778348	0.436364	0.997622
ENSSSCG00000002097	-1		7	77405563	77407439				protein_coding	17.4439	-1.9456	1.0889	-1.78676	0.0739759	1	17.4439	-0.369278	1.01828	-0.362649	0.716867	1	17.4439	1.57633	1.08871	1.44789	0.147648	0.997622
ENSSSCG00000002099	-1		7	77419751	77420416				protein_coding	6.4034	-1.19123	1.72069	-0.692297	0.488751	1	6.4034	-1.22086	1.63765	-0.745491	0.455975	1	6.4034	-0.0296259	1.72972	-0.0171276	0.986335	1
ENSSSCG00000002105	1	OR4E1	7	77517460	77518359	100526116	olfactory receptor 4E1		protein_coding	12.0994	-1.84506	1.33249	-1.38467	0.166154	1	12.0994	0.362623	1.23844	0.292806	0.76967	1	12.0994	2.20768	1.32766	1.66283	0.0963463	0.997622
ENSSSCG00000002106	-1	OR4E2	7	77528181	77529122	100510915	olfactory receptor 4E2		protein_coding	13.1547	0.319658	1.17083	0.273018	0.784839	1	13.1547	0.195811	1.11664	0.175357	0.860799	1	13.1547	-0.123847	1.16565	-0.106247	0.915386	0.998058
ENSSSCG00000002127	1	CHD8	7	77719554	77780147	100156733	chromodomain helicase DNA binding protein 8		protein_coding	673.44	-0.0767635	0.198617	-0.386489	0.699135	1	673.44	-0.199065	0.189369	-1.0512	0.293166	1	673.44	-0.122301	0.19842	-0.616377	0.537645	0.997622
ENSSSCG00000002129	-1	RPGRIP1	7	77814708	77903928	100155563	RPGR interacting protein 1		protein_coding	715.015	-0.367696	0.273929	-1.3423	0.179498	1	715.015	0.10896	0.260763	0.417851	0.676056	1	715.015	0.476656	0.273617	1.74206	0.0814986	0.997622
ENSSSCG00000002130	1	OR6S1	7	78307070	78308065	100154303	olfactory receptor 6S1		protein_coding	13.6202	-1.49434	1.11153	-1.34439	0.178821	1	13.6202	-0.148284	1.04123	-0.142412	0.886755	1	13.6202	1.34605	1.10978	1.2129	0.225168	0.997622
ENSSSCG00000002131	1	RNASE12	7	78339347	78340898	100153086	ribonuclease A family member 12 (inactive)		protein_coding	21.9735	0.567775	0.941695	0.602928	0.546556	1	21.9735	-0.300958	0.902518	-0.333465	0.738783	1	21.9735	-0.868733	0.940929	-0.923272	0.355866	0.997622
ENSSSCG00000002134	-1	RNASE10	7	78391458	78396857	396701	ribonuclease A family member 10 (inactive)		protein_coding	57.4851	1.60284	0.789624	2.02988	0.0423691	1	57.4851	-0.524554	0.759225	-0.690907	0.489624	1	57.4851	-2.12739	0.790213	-2.69218	0.00709874	0.997622
ENSSSCG00000002135	-1	PNP	7	78424740	78446997	100157138	purine nucleoside phosphorylase		protein_coding	284.676	-0.524831	0.410526	-1.27843	0.201096	1	284.676	-0.263565	0.390916	-0.674226	0.500168	1	284.676	0.261266	0.410381	0.636641	0.524359	0.997622
ENSSSCG00000002138	1	OSGEP	7	78454666	78462260	100153498	O-sialoglycoprotein endopeptidase		protein_coding	103.932	0.0303309	0.522137	0.05809	0.953677	1	103.932	-0.230585	0.498167	-0.462867	0.64346	1	103.932	-0.260916	0.521713	-0.500114	0.616995	0.997622
ENSSSCG00000002140	1	KLHL33	7	78470321	78479963	100154698	kelch like family member 33		protein_coding	225.683	0.216122	0.27722	0.779603	0.435624	1	225.683	-0.0416786	0.264618	-0.157505	0.874847	1	225.683	-0.2578	0.276445	-0.932553	0.351051	0.997622
ENSSSCG00000002142	1	TEP1	7	78491053	78530184	100152287	telomerase associated protein 1		protein_coding	649.5	0.0640813	0.186179	0.344191	0.730702	1	649.5	0.187388	0.177286	1.05698	0.290519	1	649.5	0.123307	0.185557	0.664522	0.506356	0.997622
ENSSSCG00000002143	-1	PARP2	7	78535073	78551393	100518917	poly(ADP-ribose) polymerase 2		protein_coding	132.854	0.220865	0.64304	0.343471	0.731244	1	132.854	0.427932	0.612723	0.69841	0.484921	1	132.854	0.207066	0.641763	0.322652	0.746959	0.997622
ENSSSCG00000002144	1	CCNB1IP1	7	78553764	78575516				protein_coding	121.071	-0.350731	0.527852	-0.664449	0.506403	1	121.071	-0.233681	0.502725	-0.464828	0.642054	1	121.071	0.11705	0.527522	0.221886	0.824402	0.997622
ENSSSCG00000002145	1	TTC5	7	78578009	78600592	100157553	tetratricopeptide repeat domain 5		protein_coding	213.488	0.401589	0.391175	1.02662	0.304599	1	213.488	0.0852891	0.373306	0.22847	0.819281	1	213.488	-0.3163	0.390363	-0.810269	0.417785	0.997622
ENSSSCG00000002148	-1	OR11H4	7	78624867	78625841	100156306	olfactory receptor 11H4		protein_coding	13.5287	-0.738655	1.19406	-0.618606	0.536176	1	13.5287	0.431953	1.12654	0.383432	0.7014	1	13.5287	1.17061	1.18833	0.985087	0.324581	0.997622
ENSSSCG00000002170	-1		AEMK02000410.1	285349	286281	100153496	olfactory receptor 4M1-like		protein_coding	21.0021	-2.33799	1.14052	-2.04994	0.0403705	1	21.0021	-0.626839	1.06762	-0.587136	0.557112	1	21.0021	1.71115	1.14145	1.49911	0.133846	0.997622
ENSSSCG00000002175	1		7	79524951	79525889	100152708	olfactory receptor 4F6-like		protein_coding	10.2098	-0.40918	1.5258	-0.268174	0.788565	1	10.2098	1.44929	1.43633	1.00903	0.312961	1	10.2098	1.85847	1.51077	1.23015	0.218642	0.997622
ENSSSCG00000002187	-1	OR4K17	7	79340236	79345411				protein_coding	89.2046	0.224266	0.518872	0.432218	0.665583	1	89.2046	0.041118	0.49495	0.083075	0.933792	1	89.2046	-0.183148	0.517585	-0.353851	0.723451	0.997622
ENSSSCG00000002188	1		7	79305173	79306110				pseudogene	35.6776	-0.287824	0.980682	-0.293494	0.769144	1	35.6776	0.236386	0.932604	0.253469	0.799906	1	35.6776	0.52421	0.978486	0.535736	0.592141	0.997622
ENSSSCG00000002190	-1		7	79857854	79873867				protein_coding	120.387	-0.799094	0.741498	-1.07767	0.281179	1	120.387	-0.197631	0.705694	-0.280052	0.779438	1	120.387	0.601463	0.741233	0.811435	0.417116	0.997622
ENSSSCG00000002191	-1		7	79901029	79901928	100516720	olfactory receptor 4L1-like		protein_coding	23.687	-1.02804	0.90613	-1.13454	0.256566	1	23.687	-0.00409331	0.855108	-0.00478689	0.996181	1	23.687	1.02395	0.904111	1.13255	0.257403	0.997622
ENSSSCG00000002202	-1		AEMK02000410.1	221321	222292	100524094	olfactory receptor 4K15-like		protein_coding	17.8763	-1.04101	0.921428	-1.12978	0.258571	1	17.8763	0.284452	0.864074	0.329198	0.742006	1	17.8763	1.32546	0.916962	1.44549	0.148321	0.997622
ENSSSCG00000002235	1	LPCAT4	7	79965467	80152314	100152542	lysophosphatidylcholine acyltransferase 4		protein_coding	1484.75	-0.053329	0.250595	-0.212809	0.831476	1	1484.75	0.0252637	0.238867	0.105765	0.915769	1	1484.75	0.0785927	0.250448	0.313808	0.753667	0.997622
ENSSSCG00000002241	-1	NUTM1	7	80149851	80159413	100154145	NUT midline carcinoma family member 1		protein_coding	161.579	0.410127	0.336103	1.22024	0.222373	1	161.579	0.223885	0.320699	0.698116	0.485105	1	161.579	-0.186242	0.334526	-0.556735	0.577708	0.997622
ENSSSCG00000002243	1	SLC12A6	7	80161495	80268323	100156993	solute carrier family 12 member 6		protein_coding	785.233	-0.0753328	0.36742	-0.205032	0.837547	1	785.233	0.0752209	0.350205	0.214791	0.82993	1	785.233	0.150554	0.36721	0.409993	0.681811	0.997622
ENSSSCG00000002245	1	KATNBL1	7	80288066	80383040	100154146	katanin regulatory subunit B1 like 1		protein_coding	538.675	-0.0985878	0.354286	-0.278272	0.780804	1	538.675	0.058922	0.337615	0.174524	0.861453	1	538.675	0.15751	0.353981	0.444967	0.656344	0.997622
ENSSSCG00000002251	1		7	81257492	81270308	100518318	transmembrane and coiled-coil domain-containing protein 5B-like		protein_coding	137.058	0.117135	0.450536	0.25999	0.794872	1	137.058	0.172571	0.429265	0.402016	0.687672	1	137.058	0.0554368	0.449329	0.123377	0.901809	0.998058
ENSSSCG00000002252	-1	ARRDC4	7	81656763	81669494	100155895	arrestin domain containing 4		protein_coding	133.64	0.0204664	0.352724	0.0580239	0.95373	1	133.64	-0.572411	0.337601	-1.69553	0.0899755	1	133.64	-0.592878	0.353203	-1.67858	0.0932348	0.997622
ENSSSCG00000002254	-1	NR2F2	7	83076144	83090536	100153983	nuclear receptor subfamily 2 group F member 2		protein_coding	228.558	0.207841	0.334024	0.622232	0.533789	1	228.558	0.0369977	0.318595	0.116128	0.907551	1	228.558	-0.170843	0.333256	-0.512647	0.608198	0.997622
ENSSSCG00000002257	-1	MCTP2	7	84723932	84962686	100155210	multiple C2 and transmembrane domain containing 2		protein_coding	1937.32	-0.20372	0.246821	-0.825377	0.409158	1	1937.32	0.076064	0.235225	0.323367	0.746417	1	1937.32	0.279785	0.246697	1.13412	0.256744	0.997622
ENSSSCG00000002258	-1	KLHL25	7	88262385	88264691				protein_coding	18.2823	-0.441609	0.972861	-0.453928	0.64988	1	18.2823	-0.278437	0.925114	-0.300976	0.763433	1	18.2823	0.163173	0.972009	0.167872	0.866684	0.997622
ENSSSCG00000002259	1		7	88105580	88219075	397631	A-kinase anchoring protein 13		protein_coding	1339.92	0.160267	0.273235	0.586551	0.557505	1	1339.92	-0.0374149	0.260553	-0.143598	0.885818	1	1339.92	-0.197681	0.273101	-0.723839	0.469164	0.997622
ENSSSCG00000002260	1		7	87889409	88032098				protein_coding	1118.26	-0.0567294	0.315679	-0.179706	0.857383	1	1118.26	0.156277	0.300873	0.519412	0.603474	1	1118.26	0.213006	0.315479	0.675184	0.499559	0.997622
ENSSSCG00000002262	-1	SV2B	7	87567379	87766911	100157784	synaptic vesicle glycoprotein 2B		protein_coding	2253.06	-0.129318	0.168389	-0.767972	0.442504	1	2253.06	-0.0280362	0.160476	-0.174706	0.86131	1	2253.06	0.101282	0.168264	0.60192	0.547227	0.997622
ENSSSCG00000002263	-1	SLCO3A1	7	86777920	87103309	100156054	solute carrier organic anion transporter family member 3A1		protein_coding	4573.93	0.0221963	0.101703	0.218246	0.827237	1	4573.93	0.0048252	0.0969451	0.0497726	0.960304	1	4573.93	-0.0173711	0.10159	-0.170993	0.864229	0.997622
ENSSSCG00000002265	1	FAM174B	7	86268959	86304979	102162743	family with sequence similarity 174 member B		protein_coding	554.013	0.00272935	0.204906	0.01332	0.989373	1	554.013	-0.207909	0.195468	-1.06365	0.287489	1	554.013	-0.210638	0.20468	-1.02911	0.303428	0.997622
ENSSSCG00000002266	-1		7	85980759	86107859	100156869	chromodomain helicase DNA binding protein 2		protein_coding	1037.14	0.553847	0.289174	1.91527	0.0554578	1	1037.14	0.230149	0.27582	0.834418	0.404046	1	1037.14	-0.323698	0.288871	-1.12056	0.262474	0.997622
ENSSSCG00000002267	1	RGMA	7	85921586	85968888	100156429	repulsive guidance molecule BMP co-receptor a		protein_coding	776.574	-0.210544	0.19169	-1.09836	0.272048	1	776.574	-0.105122	0.182558	-0.575826	0.564733	1	776.574	0.105422	0.19144	0.550678	0.581855	0.997622
ENSSSCG00000002269	1	MTHFD1	7	88471414	88537600	414382	methylenetetrahydrofolate dehydrogenase, cyclohydrolase and formyltetrahydrofolate synthetase 1		protein_coding	781.248	-0.0377159	0.198285	-0.190211	0.849144	1	781.248	-0.176967	0.18907	-0.935986	0.34928	1	781.248	-0.139251	0.198094	-0.702952	0.482085	0.997622
ENSSSCG00000002270	-1		7	88416030	88464973	100522152	coiled-coil domain-containing protein 170-like		protein_coding	246.046	0.153357	0.46251	0.331577	0.740209	1	246.046	0.310375	0.440727	0.704234	0.481287	1	246.046	0.157018	0.461694	0.34009	0.733789	0.997622
ENSSSCG00000002275	1	PPP1R36	7	88614891	88654039	100157071	protein phosphatase 1 regulatory subunit 36		protein_coding	369.445	-0.500788	0.271881	-1.84194	0.0654837	1	369.445	-0.0120372	0.25835	-0.0465928	0.962838	1	369.445	0.488751	0.271424	1.80069	0.0717513	0.997622
ENSSSCG00000002276	1	PLEKHG3	7	88764471	88810994	100155870	pleckstrin homology and RhoGEF domain containing G3		protein_coding	742.537	0.09823	0.252001	0.389799	0.696685	1	742.537	0.0262936	0.240253	0.109441	0.912852	1	742.537	-0.0719364	0.251701	-0.285801	0.77503	0.997622
ENSSSCG00000002277	-1	SPTB	7	88812715	88954306	100154659	spectrin beta, erythrocytic		protein_coding	2521.85	-0.045919	0.210436	-0.218209	0.827267	1	2521.85	-0.141136	0.200637	-0.703436	0.481784	1	2521.85	-0.0952166	0.210372	-0.45261	0.650829	0.997622
ENSSSCG00000002279	-1	GPX2	7	89007369	89011620	767625	glutathione peroxidase 2		protein_coding	125.248	-0.0126483	0.516403	-0.024493	0.980459	1	125.248	-0.0115164	0.492144	-0.0234004	0.981331	1	125.248	0.0011319	0.515628	0.00219519	0.998248	1
ENSSSCG00000002280	-1	RAB15	7	89015042	89039484	100512115	RAB15, member RAS oncogene family		protein_coding	622.445	0.0557921	0.270228	0.206463	0.836429	1	622.445	0.00356493	0.257611	0.0138384	0.988959	1	622.445	-0.0522272	0.269914	-0.193496	0.846571	0.997622
ENSSSCG00000002281	1		7	89052504	89131073	100512293	farnesyltransferase, CAAX box, beta		protein_coding	790.908	0.115911	0.199147	0.582036	0.560543	1	790.908	0.0801439	0.189828	0.422193	0.672884	1	790.908	-0.035767	0.198747	-0.179962	0.857182	0.997622
ENSSSCG00000002283	1	FUT8	7	89211549	89692888	396933	fucosyltransferase 8		protein_coding	3189.04	-0.2522	0.240924	-1.0468	0.29519	1	3189.04	-0.0658629	0.229657	-0.286787	0.774275	1	3189.04	0.186337	0.24087	0.773602	0.439166	0.997622
ENSSSCG00000002284	1	CCDC196	7	90198337	90335338				protein_coding	1025.15	-0.235231	0.298072	-0.789176	0.430009	1	1025.15	-0.148666	0.284105	-0.523279	0.60078	1	1025.15	0.0865649	0.297967	0.290518	0.77142	0.997622
ENSSSCG00000002285	1	GPHN	7	90346590	91041189	100153443	gephyrin		protein_coding	2583.6	-0.428686	0.338803	-1.26529	0.205766	1	2583.6	0.067327	0.322937	0.208483	0.834852	1	2583.6	0.496013	0.338739	1.46429	0.143114	0.997622
ENSSSCG00000002287	1	MPP5	7	90955680	91055620	100152635	membrane palmitoylated protein 5		protein_coding	66.3986	-0.0901393	0.750302	-0.120137	0.904374	1	66.3986	0.190499	0.71439	0.26666	0.789731	1	66.3986	0.280639	0.74882	0.374774	0.707828	0.997622
ENSSSCG00000002290	-1	PLEK2	7	91109455	91132843	100154251	pleckstrin 2		protein_coding	353.117	-0.247626	0.263477	-0.939839	0.3473	1	353.117	-0.0902395	0.250799	-0.359808	0.71899	1	353.117	0.157386	0.263062	0.598286	0.549649	0.997622
ENSSSCG00000002292	1	PLEKHH1	7	91247866	91370481				protein_coding	1252.11	0.0255495	0.184028	0.138835	0.889581	1	1252.11	0.00681597	0.175413	0.0388566	0.969005	1	1252.11	-0.0187335	0.183798	-0.101924	0.918817	0.998058
ENSSSCG00000002294	1	ARG2	7	91343987	91385911	100155893	arginase 2		protein_coding	29.2718	-0.416767	0.755096	-0.551939	0.58099	1	29.2718	-0.944249	0.72237	-1.30715	0.19116	1	29.2718	-0.527482	0.758308	-0.695604	0.486677	0.997622
ENSSSCG00000002295	-1	VTI1B	7	91374625	91413607	404692	vesicle transport through interaction with t-SNAREs 1B		protein_coding	301.712	0.726493	0.334216	2.17373	0.0297257	1	301.712	0.37342	0.319015	1.17054	0.241783	1	301.712	-0.353073	0.333081	-1.06002	0.289136	0.997622
ENSSSCG00000002296	-1		7	91415042	91452405	100154684	retinol dehydrogenase 11		protein_coding	326.705	-0.170731	0.253041	-0.674715	0.499857	1	326.705	0.0463575	0.24073	0.19257	0.847296	1	326.705	0.217088	0.252372	0.860191	0.389684	0.997622
ENSSSCG00000002297	1	RDH12	7	91481273	91494923	100153020	retinol dehydrogenase 12		protein_coding	171.385	0.118566	0.387259	0.306167	0.759477	1	171.385	0.0823683	0.369114	0.223152	0.823417	1	171.385	-0.0361976	0.386309	-0.0937013	0.925346	0.998058
ENSSSCG00000002298	-1	ZFYVE26	7	91518451	91591047	100155869	zinc finger FYVE-type containing 26		protein_coding	1034.67	0.00546349	0.160029	0.0341405	0.972765	1	1034.67	0.0847764	0.152439	0.556134	0.578119	1	1034.67	0.0793129	0.159655	0.496778	0.619346	0.997622
ENSSSCG00000002305	1	EXD2	7	92848116	92913771	100155300	exonuclease 3'-5' domain containing 2		protein_coding	695.841	-0.189112	0.191351	-0.988297	0.323007	1	695.841	-0.17736	0.182301	-0.972895	0.330605	1	695.841	0.0117517	0.191137	0.0614829	0.950975	0.998755
ENSSSCG00000002306	1	GALNT16	7	92929069	93041442	100513992	polypeptide N-acetylgalactosaminyltransferase 16		protein_coding	1913.25	-0.0479789	0.208491	-0.230125	0.817995	1	1913.25	0.00729953	0.198734	0.0367302	0.9707	1	1913.25	0.0552784	0.208359	0.265304	0.790776	0.997622
ENSSSCG00000002307	-1	ERH	7	93068250	93083981	100152505	ERH mRNA splicing and mitosis factor		protein_coding	225.043	0.54248	0.381659	1.42137	0.155208	1	225.043	-0.511193	0.365337	-1.39924	0.161742	1	225.043	-1.05367	0.38185	-2.75939	0.00579097	0.997622
ENSSSCG00000002309	1	PLEKHD1	7	93152942	93187599	100156934	pleckstrin homology and coiled-coil domain containing D1		protein_coding	753.522	0.130683	0.335005	0.390092	0.696469	1	753.522	-0.0651364	0.31946	-0.203895	0.838436	1	753.522	-0.195819	0.334826	-0.584838	0.558657	0.997622
ENSSSCG00000002310	-1	CCDC177	7	93224130	93226226	102160932	coiled-coil domain containing 177		protein_coding	94.6365	0.19513	0.72295	0.269908	0.787231	1	94.6365	-1.1073	0.691859	-1.60047	0.109495	1	94.6365	-1.30243	0.724601	-1.79744	0.0722659	0.997622
ENSSSCG00000002311	1	SUSD6	7	93253757	93344187	100155733	sushi domain containing 6		protein_coding	1509.1	-0.118751	0.179039	-0.663269	0.507158	1	1509.1	-0.0782869	0.170628	-0.458816	0.646366	1	1509.1	0.040464	0.178886	0.2262	0.821046	0.997622
ENSSSCG00000002313	-1	SLC10A1	7	93397602	93421985	100153302	solute carrier family 10 member 1		protein_coding	241.65	-0.470831	0.328117	-1.43495	0.151302	1	241.65	-0.492684	0.312597	-1.5761	0.115003	1	241.65	-0.0218537	0.328251	-0.066576	0.946919	0.998755
ENSSSCG00000002314	1	SMOC1	7	93475973	93628330	100157351	SPARC related modular calcium binding 1		protein_coding	2701.48	-0.171551	0.191104	-0.897684	0.369354	1	2701.48	-0.147179	0.182171	-0.807913	0.419141	1	2701.48	0.0243722	0.191041	0.127576	0.898485	0.998058
ENSSSCG00000002315	-1	SLC8A3	7	93643613	93797254	100152101	solute carrier family 8 member A3		protein_coding	2397.74	-0.059194	0.170205	-0.347781	0.728005	1	2397.74	-0.044835	0.162243	-0.276345	0.782283	1	2397.74	0.0143591	0.170092	0.0844192	0.932723	0.998058
ENSSSCG00000002316	-1	COX16	7	93861141	93882600	100525232	cytochrome c oxidase assembly factor COX16		protein_coding	3.8998	-0.254147	1.99955	-0.127102	0.89886	1	3.8998	-0.414298	1.90667	-0.217289	0.827983	1	3.8998	-0.160151	1.99968	-0.0800881	0.936167	0.998058
ENSSSCG00000002321	1		7	94025655	94028015	100525409	disintegrin and metalloproteinase domain-containing protein 20-like		protein_coding	123.728	-0.889171	0.342366	-2.59713	0.00940053	1	123.728	-0.74784	0.325182	-2.29976	0.0214618	1	123.728	0.141331	0.343312	0.411669	0.680582	0.997622
ENSSSCG00000002322	1	ADAM21	7	94067011	94086963				protein_coding	166.319	0.299651	0.416122	0.720103	0.471461	1	166.319	-0.131484	0.397346	-0.330905	0.740716	1	166.319	-0.431135	0.415575	-1.03744	0.29953	0.997622
ENSSSCG00000002329	-1	MAP3K9	7	94303085	94380296	100155753	mitogen-activated protein kinase kinase kinase 9		protein_coding	1210.92	0.0814057	0.177772	0.457921	0.647009	1	1210.92	0.14093	0.169407	0.831902	0.405464	1	1210.92	0.0595247	0.177446	0.335452	0.737284	0.997622
ENSSSCG00000002330	1	PCNX1	7	94445001	94618521	100154536	pecanex 1		protein_coding	1037.34	-0.243418	0.270091	-0.901246	0.367457	1	1037.34	0.0497542	0.257324	0.193352	0.846683	1	1037.34	0.293173	0.269892	1.08626	0.277365	0.997622
ENSSSCG00000002332	1	SIPA1L1	7	94789887	95171117	100157762	signal induced proliferation associated 1 like 1		protein_coding	3397.54	-0.106427	0.179729	-0.592155	0.553747	1	3397.54	0.106948	0.171296	0.624346	0.5324	1	3397.54	0.213375	0.179624	1.1879	0.234873	0.997622
ENSSSCG00000002333	-1	DPF3	7	95982739	96254303	100156555	double PHD fingers 3		protein_coding	4029.46	-0.0156972	0.109852	-0.142895	0.886373	1	4029.46	-0.0628642	0.10472	-0.60031	0.5483	1	4029.46	-0.0471669	0.109752	-0.429758	0.667371	0.997622
ENSSSCG00000002337	-1	ZFYVE1	7	96323262	96380271	100154908	zinc finger FYVE-type containing 1		protein_coding	720.444	-0.0238282	0.169865	-0.140277	0.888441	1	720.444	-0.127704	0.16194	-0.788589	0.430352	1	720.444	-0.103876	0.169575	-0.612566	0.540163	0.997622
ENSSSCG00000002340	1	PSEN1	7	96478181	96569132	780411	presenilin 1		protein_coding	808.548	0.0660472	0.219595	0.300769	0.763591	1	808.548	0.155091	0.209243	0.741203	0.45857	1	808.548	0.0890443	0.21919	0.406242	0.684565	0.997622
ENSSSCG00000002341	1	PAPLN	7	96586451	96625054	100523451	papilin, proteoglycan like sulfated glycoprotein		protein_coding	800.877	-0.118186	0.335743	-0.352012	0.724829	1	800.877	0.0266926	0.319993	0.0834162	0.933521	1	800.877	0.144878	0.335542	0.431774	0.665906	0.997622
ENSSSCG00000002348	1	ACOT6	7	96984716	96992873	100152868	acyl-CoA thioesterase 6		protein_coding	110.46	-0.326585	0.376085	-0.86838	0.385186	1	110.46	-0.109937	0.357421	-0.307585	0.758398	1	110.46	0.216648	0.375231	0.577371	0.563689	0.997622
ENSSSCG00000002349	1	ACOT4	7	96868157	96949358	110255331	acyl-coenzyme A thioesterase 1-like		protein_coding	444.91	-0.205559	0.369787	-0.555885	0.578289	1	444.91	-0.107958	0.352396	-0.306355	0.759334	1	444.91	0.097601	0.369562	0.264099	0.791704	0.997622
ENSSSCG00000002350	-1	MIDEAS	7	97052426	97122966	100623005	mitotic deacetylase associated SANT domain protein		protein_coding	1463.9	0.31819	0.265141	1.20008	0.230108	1	1463.9	-0.037567	0.252886	-0.148553	0.881906	1	1463.9	-0.355757	0.26501	-1.34243	0.179456	0.997622
ENSSSCG00000002351	1		7	97174219	97195597	100156930	prostaglandin reductase 2		protein_coding	87.6777	0.185504	0.542216	0.342122	0.732259	1	87.6777	0.406365	0.51622	0.787194	0.431169	1	87.6777	0.220862	0.539999	0.409003	0.682537	0.997622
ENSSSCG00000002352	1	ZNF410	7	97185797	97270560	100512059	zinc finger protein 410		protein_coding	377.338	-0.10656	0.337695	-0.31555	0.752344	1	377.338	-0.103642	0.321851	-0.32202	0.747437	1	377.338	0.0029173	0.337396	0.00864651	0.993101	1
ENSSSCG00000002355	-1	ENTPD5	7	97262305	97316571	100154506	ectonucleoside triphosphate diphosphohydrolase 5 (inactive)		protein_coding	92.6031	0.236705	0.46392	0.510227	0.609892	1	92.6031	0.0638022	0.442545	0.144171	0.885365	1	92.6031	-0.172902	0.462465	-0.373872	0.7085	0.997622
ENSSSCG00000002356	1	BBOF1	7	97316711	97368755	100152098	basal body orientation factor 1		protein_coding	315.972	-0.332226	0.423164	-0.785101	0.432395	1	315.972	0.339093	0.402684	0.842083	0.399742	1	315.972	0.671319	0.422503	1.58891	0.112081	0.997622
ENSSSCG00000002357	-1	ALDH6A1	7	97357952	97381841	100153301	aldehyde dehydrogenase 6 family member A1		protein_coding	106.724	0.0104429	0.380295	0.0274599	0.978093	1	106.724	-0.175266	0.362786	-0.483112	0.629016	1	106.724	-0.185709	0.379564	-0.48927	0.624651	0.997622
ENSSSCG00000002361	1	VRTN	7	97614707	97624273	100157734	vertebrae development associated		protein_coding	200.521	-0.777572	0.441485	-1.76126	0.078194	1	200.521	-0.331865	0.419891	-0.79036	0.429318	1	200.521	0.445707	0.441389	1.00978	0.3126	0.997622
ENSSSCG00000002363	1	VSX2	7	97532059	97551032	100152921	visual system homeobox 2		protein_coding	329.517	-0.0656484	0.32809	-0.200092	0.841408	1	329.517	-0.492387	0.313184	-1.5722	0.115905	1	329.517	-0.426739	0.328197	-1.30025	0.193515	0.997622
ENSSSCG00000002366	-1	NPC2	7	97730514	97740331	397410	NPC intracellular cholesterol transporter 2		protein_coding	126.82	0.13032	0.416661	0.312772	0.754454	1	126.82	-0.0729102	0.397491	-0.183426	0.854464	1	126.82	-0.20323	0.415831	-0.488733	0.625031	0.997622
ENSSSCG00000002367	1	ISCA2	7	97740490	97743911	100738266	iron-sulfur cluster assembly 2		protein_coding	41.4309	1.48967	0.766971	1.94228	0.0521033	1	41.4309	0.991175	0.733196	1.35186	0.176421	1	41.4309	-0.498497	0.759231	-0.656582	0.51145	0.997622
ENSSSCG00000002368	-1	LTBP2	7	97745396	97852502	100514300	latent transforming growth factor beta binding protein 2		protein_coding	2639	0.116791	0.265339	0.440157	0.659824	1	2639	0.0800274	0.25298	0.316339	0.751745	1	2639	-0.0367634	0.265248	-0.1386	0.889766	0.998058
ENSSSCG00000002370	-1	AREL1	7	97875220	97940902	100622552	apoptosis resistant E3 ubiquitin protein ligase 1		protein_coding	947.458	0.17268	0.183814	0.939429	0.34751	1	947.458	0.233646	0.175155	1.33394	0.182223	1	947.458	0.060966	0.183337	0.332535	0.739485	0.997622
ENSSSCG00000002372	1	YLPM1	7	97976144	98042231	100152380	YLP motif containing 1		protein_coding	629.634	-0.0948077	0.239749	-0.395446	0.692514	1	629.634	-0.0747304	0.228469	-0.327092	0.743598	1	629.634	0.0200773	0.239472	0.0838398	0.933184	0.998058
ENSSSCG00000002373	-1	PROX2	7	98065323	98074822	100155976	prospero homeobox 2		protein_coding	209.279	0.470608	0.326503	1.44136	0.149484	1	209.279	-0.296727	0.312524	-0.949453	0.34239	1	209.279	-0.767335	0.326269	-2.35185	0.0186805	0.997622
ENSSSCG00000002374	1	DLST	7	98091123	98111572	397690	dihydrolipoamide S-succinyltransferase		protein_coding	184.868	0.236937	0.520574	0.455146	0.649004	1	184.868	0.159667	0.496335	0.321692	0.747686	1	184.868	-0.0772702	0.519793	-0.148656	0.881825	0.997622
ENSSSCG00000002375	-1	RPS6KL1	7	98109892	98131874	100152357	ribosomal protein S6 kinase like 1		protein_coding	347.679	-0.27801	0.30946	-0.89837	0.368988	1	347.679	-0.496798	0.295149	-1.68321	0.0923348	1	347.679	-0.218788	0.309568	-0.706751	0.479721	0.997622
ENSSSCG00000002377	1	EIF2B2	7	98203814	98259183	100515216	eukaryotic translation initiation factor 2B subunit beta		protein_coding	158.289	-0.253941	0.338342	-0.750546	0.452926	1	158.289	-0.25949	0.322251	-0.805241	0.42068	1	158.289	-0.005549	0.338004	-0.016417	0.986902	1
ENSSSCG00000002379	-1	ACYP1	7	98249703	98265153	100155997	acylphosphatase 1		protein_coding	63.1398	-0.280639	0.779641	-0.35996	0.718877	1	63.1398	0.357688	0.741345	0.482486	0.629461	1	63.1398	0.638328	0.777791	0.820693	0.411821	0.997622
ENSSSCG00000002380	1	ZC2HC1C	7	98265274	98273353	100153971	zinc finger C2HC-type containing 1C		protein_coding	95.1617	-1.06858	0.712418	-1.49993	0.133632	1	95.1617	0.0701406	0.676152	0.103735	0.91738	1	95.1617	1.13872	0.71166	1.60009	0.109579	0.997622
ENSSSCG00000002381	-1	NEK9	7	98275976	98322469	100152772	NIMA related kinase 9		protein_coding	368.951	0.0365063	0.316934	0.115186	0.908298	1	368.951	-0.0749057	0.302182	-0.247883	0.804225	1	368.951	-0.111412	0.316567	-0.351938	0.724885	0.997622
ENSSSCG00000002383	1	FOS	7	98449349	98455554	100144486	Fos proto-oncogene, AP-1 transcription factor subunit		protein_coding	130.637	0.182092	0.414103	0.439727	0.660135	1	130.637	0.393442	0.394185	0.998115	0.318224	1	130.637	0.21135	0.412208	0.512727	0.608142	0.997622
ENSSSCG00000002385	-1	TGFB3	7	99133511	99162232	397400	transforming growth factor beta 3		protein_coding	544.405	0.177509	0.260971	0.680185	0.496387	1	544.405	0.12161	0.248793	0.488798	0.624984	1	544.405	-0.0558991	0.260485	-0.214597	0.830082	0.997622
ENSSSCG00000002386	1		7	99158891	99375342	100516026	intraflagellar transport 43		protein_coding	2774.05	-0.154626	0.162738	-0.950156	0.342033	1	2774.05	-0.15554	0.155128	-1.00266	0.316025	1	2774.05	-0.000913773	0.162668	-0.00561741	0.995518	1
ENSSSCG00000002387	1	GPATCH2L	7	99325569	99375433	100153141	G-patch domain containing 2 like		protein_coding	0.567652	-2.49497	3.76788	-0.662167	0.507865	1	0.567652	-1.73107	3.58871	-0.482366	0.629546	1	0.567652	0.763897	3.80789	0.200609	0.841004	0.997622
ENSSSCG00000002388	1	ESRRB	7	99514168	99699011	100151940	estrogen related receptor beta		protein_coding	3671.85	0.188386	0.230615	0.816885	0.413994	1	3671.85	-0.00130982	0.219897	-0.00595651	0.995247	1	3671.85	-0.189696	0.230551	-0.822793	0.410626	0.997622
ENSSSCG00000002389	1	VASH1	7	99910496	99929774	100511141	vasohibin 1		protein_coding	550.722	-0.08732	0.324664	-0.268955	0.787964	1	550.722	-0.00457312	0.309411	-0.0147801	0.988208	1	550.722	0.0827469	0.324381	0.255092	0.798652	0.997622
ENSSSCG00000002390	-1	ANGEL1	7	99930677	99973775	100154390	angel homolog 1		protein_coding	364.191	-0.0751511	0.275502	-0.272779	0.785023	1	364.191	-0.128735	0.262589	-0.490252	0.623955	1	364.191	-0.0535838	0.275152	-0.194743	0.845594	0.997622
ENSSSCG00000002391	1	LRRC74A	7	99961003	100005794	100153134	leucine rich repeat containing 74A		protein_coding	709.791	0.0539922	0.258859	0.208578	0.834778	1	709.791	0.0619681	0.246735	0.251152	0.801696	1	709.791	0.00797591	0.258531	0.0308509	0.975388	1
ENSSSCG00000002397	-1	POMT2	7	100350460	100417173	100155173	protein O-mannosyltransferase 2		protein_coding	815.342	0.0847654	0.201646	0.420367	0.674217	1	815.342	0.138083	0.192146	0.718634	0.472366	1	815.342	0.0533174	0.201222	0.264969	0.791034	0.997622
ENSSSCG00000002398	1	TMEM63C	7	100263484	100334296	102158165	transmembrane protein 63C		protein_coding	1558.45	0.0941288	0.235329	0.399989	0.689165	1	1558.45	0.109028	0.224339	0.485999	0.626968	1	1558.45	0.0148996	0.235147	0.0633628	0.949478	0.998755
ENSSSCG00000002399	-1	NGB	7	100340939	100346438	414438	neuroglobin		protein_coding	99.3183	0.62751	0.546082	1.14911	0.250509	1	99.3183	0.314615	0.521219	0.603614	0.5461	1	99.3183	-0.312895	0.544187	-0.574978	0.565306	0.997622
ENSSSCG00000002400	1		7	100449583	100463614	100152746	sterile alpha motif domain containing 15		protein_coding	115.539	-0.293721	0.413676	-0.710025	0.477688	1	115.539	-0.172441	0.393684	-0.438019	0.661372	1	115.539	0.121279	0.413081	0.293597	0.769066	0.997622
ENSSSCG00000002403	-1	VIPAS39	7	100462773	100506302	100626440	VPS33B interacting protein, apical-basolateral polarity regulator, spe-39 homolog		protein_coding	2.66475	-1.41109	2.30164	-0.613083	0.539821	1	2.66475	0.968038	2.11298	0.458138	0.646853	1	2.66475	2.37913	2.27745	1.04465	0.296186	0.997622
ENSSSCG00000002404	-1	SPTLC2	7	100544478	100638907	100158010	serine palmitoyltransferase long chain base subunit 2		protein_coding	752.706	-0.0254265	0.277129	-0.0917498	0.926897	1	752.706	0.123639	0.264077	0.468192	0.639647	1	752.706	0.149065	0.276808	0.538514	0.590222	0.997622
ENSSSCG00000002405	-1		7	100524777	100541570	100518382	isthmin 2		protein_coding	283.474	0.0377231	0.328145	0.114958	0.908478	1	283.474	-0.0350335	0.31282	-0.111992	0.910829	1	283.474	-0.0727565	0.327633	-0.222067	0.824262	0.997622
ENSSSCG00000002406	1	AHSA1	7	100510301	100520348	100626607	activator of HSP90 ATPase activity 1		protein_coding	134.14	-0.145232	0.370907	-0.391559	0.695384	1	134.14	0.114242	0.352663	0.32394	0.745983	1	134.14	0.259473	0.369627	0.701988	0.482687	0.997622
ENSSSCG00000002408	1	ADCK1	7	100777204	100902949	100154765	aarF domain containing kinase 1		protein_coding	2131.96	-0.110867	0.149416	-0.742001	0.458087	1	2131.96	-0.0454193	0.142387	-0.318985	0.749738	1	2131.96	0.0654476	0.149274	0.438439	0.661068	0.997622
ENSSSCG00000002410	-1	CEP128	7	103345985	103761113	100520033	centrosomal protein 128		protein_coding	1941.82	-0.327143	0.347436	-0.941593	0.346401	1	1941.82	0.0197922	0.331172	0.0597641	0.952343	1	1941.82	0.346936	0.34736	0.998779	0.317902	0.997622
ENSSSCG00000002411	-1	GTF2A1	7	103963248	104009104	100154605	general transcription factor IIA subunit 1		protein_coding	189.626	-0.215603	0.432473	-0.498536	0.618106	1	189.626	0.479375	0.41108	1.16614	0.24356	1	189.626	0.694978	0.431171	1.61184	0.106997	0.997622
ENSSSCG00000002412	-1	STON2	7	104032725	104189687	100157426	stonin 2		protein_coding	1491.56	-0.105191	0.216459	-0.485962	0.626994	1	1491.56	-0.0109519	0.206301	-0.0530871	0.957662	1	1491.56	0.0942391	0.216306	0.435676	0.663072	0.997622
ENSSSCG00000002414	-1	SEL1L	7	104218301	104283244	100520751	SEL1L adaptor subunit of ERAD E3 ubiquitin ligase		protein_coding	373.696	-0.0265772	0.350775	-0.0757671	0.939604	1	373.696	0.0546297	0.334265	0.163432	0.870178	1	373.696	0.0812069	0.35033	0.231801	0.816692	0.997622
ENSSSCG00000002423	-1	KCNK10	7	110118067	110271481	100155276	potassium two pore domain channel subfamily K member 10		protein_coding	2059.21	-0.051679	0.130845	-0.394962	0.692871	1	2059.21	0.0308646	0.124663	0.247585	0.804456	1	2059.21	0.0825436	0.130641	0.631834	0.527495	0.997622
ENSSSCG00000002424	1	SPATA7	7	110309435	110364033	100153278	spermatogenesis associated 7		protein_coding	275.025	-1.00775	0.509903	-1.97636	0.0481137	1	275.025	0.0097944	0.484831	0.0202017	0.983882	1	275.025	1.01755	0.509579	1.99684	0.0458425	0.997622
ENSSSCG00000002425	-1	PTPN21	7	110373528	110453813	100152076	protein tyrosine phosphatase non-receptor type 21		protein_coding	845.363	-0.103216	0.221003	-0.467037	0.640473	1	845.363	0.024227	0.210549	0.115066	0.908393	1	845.363	0.127443	0.220715	0.577412	0.563661	0.997622
ENSSSCG00000002426	1	ZC3H14	7	110463517	110513272	100157303	zinc finger CCCH-type containing 14		protein_coding	363.762	0.322337	0.322614	0.99914	0.317727	1	363.762	0.1456	0.307696	0.473194	0.636075	1	363.762	-0.176737	0.321979	-0.548909	0.583068	0.997622
ENSSSCG00000002427	-1	EML5	7	110512079	110705441	100153276	EMAP like 5		protein_coding	945.492	-0.313668	0.269973	-1.16185	0.245296	1	945.492	0.0319752	0.25716	0.12434	0.901046	1	945.492	0.345644	0.269766	1.28127	0.200098	0.997622
ENSSSCG00000002428	1	TTC8	7	110731668	110784855	100156057	tetratricopeptide repeat domain 8		protein_coding	416.783	-0.219695	0.309348	-0.710189	0.477587	1	416.783	-0.118319	0.294712	-0.401472	0.688072	1	416.783	0.101377	0.309072	0.328004	0.742909	0.997622
ENSSSCG00000002429	-1	FOXN3	7	111039633	111451893	733584	forkhead box N3		protein_coding	5462.77	0.0850093	0.117511	0.723414	0.469426	1	5462.77	0.0402716	0.112031	0.359468	0.719245	1	5462.77	-0.0447377	0.117421	-0.381002	0.703201	0.997622
ENSSSCG00000002430	-1		7	111576666	111766223	100738763	EF-hand calcium binding domain 11		protein_coding	2058.88	-0.0226468	0.152045	-0.148948	0.881595	1	2058.88	-0.0225508	0.144922	-0.155606	0.876344	1	2058.88	9.59867e-05	0.151889	0.000631955	0.999496	1
ENSSSCG00000002431	1	TDP1	7	111767089	111853257	100153247	tyrosyl-DNA phosphodiesterase 1		protein_coding	1432.14	-0.123744	0.171989	-0.719491	0.471838	1	1432.14	-0.1805	0.163947	-1.10097	0.27091	1	1432.14	-0.056756	0.171873	-0.330221	0.741233	0.997622
ENSSSCG00000002432	1	KCNK13	7	111866983	111980663	100623906	potassium two pore domain channel subfamily K member 13		protein_coding	1334.8	-0.240991	0.16537	-1.45728	0.145039	1	1334.8	-0.194044	0.157563	-1.23153	0.218125	1	1334.8	0.0469469	0.165251	0.284094	0.776338	0.997622
ENSSSCG00000002433	1	PSMC1	7	112027921	112041489	100155274	proteasome 26S subunit, ATPase 1		protein_coding	161.427	0.0118471	0.33605	0.0352541	0.971877	1	161.427	-0.350086	0.320964	-1.09073	0.27539	1	161.427	-0.361933	0.335914	-1.07746	0.281275	0.997622
ENSSSCG00000002434	-1	NRDE2	7	112038234	112090511	100154479	NRDE-2, necessary for RNA interference, domain containing		protein_coding	569.436	0.148216	0.199397	0.743317	0.45729	1	569.436	0.0501325	0.190113	0.263699	0.792012	1	569.436	-0.0980831	0.198874	-0.493193	0.621876	0.997622
ENSSSCG00000002436	-1	TTC7B	7	112270161	112519208	100154890	tetratricopeptide repeat domain 7B		protein_coding	3839.53	0.0634324	0.128862	0.492252	0.622541	1	3839.53	0.00342608	0.122853	0.0278877	0.977752	1	3839.53	-0.0600063	0.128754	-0.466053	0.641177	0.997622
ENSSSCG00000002438	1		7	112831659	112836629				protein_coding	128.276	0.64183	0.424845	1.51074	0.130855	1	128.276	0.2771	0.405725	0.682973	0.494624	1	128.276	-0.36473	0.423043	-0.862159	0.3886	0.997622
ENSSSCG00000002440	-1	CCDC88C	7	112917448	113045686	100152429	coiled-coil domain containing 88C		protein_coding	2904.27	0.345826	0.26982	1.28169	0.199951	1	2904.27	-0.022555	0.257307	-0.0876578	0.930149	1	2904.27	-0.368381	0.269752	-1.36563	0.172056	0.997622
ENSSSCG00000002441	-1	PPP4R3A	7	113111300	113148954	100157672	protein phosphatase 4 regulatory subunit 3A		protein_coding	308.02	0.598555	0.411954	1.45296	0.146234	1	308.02	0.11652	0.39317	0.296359	0.766956	1	308.02	-0.482035	0.411355	-1.17182	0.241268	0.997622
ENSSSCG00000002442	-1	CATSPERB	7	113199762	113288711	100512175	cation channel sperm associated auxiliary subunit beta		protein_coding	573.892	-0.445189	0.275328	-1.61694	0.105891	1	573.892	0.0987936	0.261924	0.377184	0.706037	1	573.892	0.543983	0.274953	1.97846	0.0478771	0.997622
ENSSSCG00000002443	-1	TC2N	7	113337035	113389588	100156455	tandem C2 domains, nuclear		protein_coding	119.264	-0.391436	0.566388	-0.69111	0.489496	1	119.264	-0.214836	0.539371	-0.398307	0.690404	1	119.264	0.176601	0.566045	0.311991	0.755048	0.997622
ENSSSCG00000002444	-1	FBLN5	7	113423629	113522069	100155248	fibulin 5		protein_coding	1412.53	-0.182868	0.149197	-1.22569	0.220317	1	1412.53	0.0495711	0.142034	0.349009	0.727083	1	1412.53	0.232439	0.148932	1.56071	0.118592	0.997622
ENSSSCG00000002445	-1	TRIP11	7	113524430	113600084	100154452	thyroid hormone receptor interactor 11		protein_coding	599.449	-0.195773	0.263683	-0.742453	0.457813	1	599.449	-0.0698585	0.251201	-0.278099	0.780937	1	599.449	0.125914	0.26342	0.477997	0.632652	0.997622
ENSSSCG00000002446	-1	ATXN3L	7	113608783	113645784	100144422	ataxin 3		protein_coding	304.156	0.147899	0.300592	0.492028	0.6227	1	304.156	0.134912	0.28649	0.470915	0.637701	1	304.156	-0.0129871	0.299823	-0.0433158	0.96545	1
ENSSSCG00000002447	1	CPSF2	7	113659905	113693764	106507753	cleavage and polyadenylation specific factor 2		protein_coding	329.442	-0.420551	0.274524	-1.53193	0.12554	1	329.442	-0.309134	0.261342	-1.18287	0.23686	1	329.442	0.111416	0.274394	0.406044	0.68471	0.997622
ENSSSCG00000002449	-1		7	113652769	113659612				protein_coding	47.8781	-0.573091	0.469397	-1.22091	0.22212	1	47.8781	-0.0378835	0.443237	-0.0854701	0.931888	1	47.8781	0.535208	0.467541	1.14473	0.252321	0.997622
ENSSSCG00000002450	1	SLC24A4	7	113836189	114011301	100156914	solute carrier family 24 member 4		protein_coding	2759.74	0.0649589	0.156144	0.41602	0.677396	1	2759.74	-0.0848891	0.148889	-0.57015	0.568576	1	2759.74	-0.149848	0.156046	-0.960279	0.336915	0.997622
ENSSSCG00000002451	1	RIN3	7	114035353	114166543	100155709	Ras and Rab interactor 3		protein_coding	2612.64	0.335236	0.290099	1.15559	0.247848	1	2612.64	-0.0568438	0.276648	-0.205474	0.837202	1	2612.64	-0.39208	0.290035	-1.35184	0.176428	0.997622
ENSSSCG00000002452	-1	LGMN	7	114173693	114217103	100154477	legumain		protein_coding	700.414	0.0828625	0.234236	0.353757	0.723521	1	700.414	-0.0360087	0.223343	-0.161226	0.871915	1	700.414	-0.118871	0.233942	-0.508122	0.611368	0.997622
ENSSSCG00000002455	1	GOLGA5	7	114237145	114273917	100151911	golgin A5		protein_coding	307.825	-0.580348	0.271937	-2.13413	0.0328322	1	307.825	-0.097558	0.258201	-0.377838	0.705551	1	307.825	0.48279	0.271511	1.77816	0.0753774	0.997622
ENSSSCG00000002456	1	CHGA	7	114345091	114358571	397540	chromogranin A		protein_coding	346.701	0.546459	0.347676	1.57175	0.116008	1	346.701	0.470217	0.331526	1.41834	0.156091	1	346.701	-0.0762429	0.346662	-0.219935	0.825922	0.997622
ENSSSCG00000002457	-1	ITPK1	7	114361968	114520793	100152339	inositol-tetrakisphosphate 1-kinase		protein_coding	3196.09	0.193111	0.27264	0.708299	0.47876	1	3196.09	0.0629559	0.259958	0.242177	0.808643	1	3196.09	-0.130155	0.272569	-0.477513	0.632997	0.997622
ENSSSCG00000002458	1	TMEM251	7	114574136	114575885	414384	transmembrane protein 251		protein_coding	36.9691	-1.80445	0.82455	-2.1884	0.0286402	1	36.9691	-1.99027	0.785779	-2.53286	0.0113136	1	36.9691	-0.185821	0.831799	-0.223396	0.823227	0.997622
ENSSSCG00000002459	-1		7	114583724	114591292				protein_coding	89.2877	0.177091	0.515004	0.343863	0.730949	1	89.2877	-0.287176	0.491999	-0.583691	0.559428	1	89.2877	-0.464266	0.514652	-0.902098	0.367005	0.997622
ENSSSCG00000002460	1		7	114590945	114609864	100153874	ubiquitin protein ligase E3 component n-recognin 7		protein_coding	206.044	0.612843	0.296648	2.06589	0.0388385	1	206.044	0.226965	0.283453	0.800714	0.423297	1	206.044	-0.385879	0.29517	-1.30731	0.191107	0.997622
ENSSSCG00000002461	-1	BTBD7	7	114617497	114707053	100152664	BTB domain containing 7		protein_coding	609.257	-0.549176	0.313089	-1.75406	0.0794201	1	609.257	-0.108233	0.29808	-0.3631	0.71653	1	609.257	0.440944	0.312906	1.40919	0.158779	0.997622
ENSSSCG00000002462	1		7	114727914	114729097	100157935	cytochrome c oxidase subunit 8C, mitochondrial		protein_coding	14.6401	0.506596	1.06444	0.475929	0.634125	1	14.6401	-0.0826429	1.01873	-0.0811238	0.935343	1	14.6401	-0.589239	1.06149	-0.555106	0.578822	0.997622
ENSSSCG00000002464	-1		7	115038628	115101022	102167492	proline rich membrane anchor 1		protein_coding	1596.99	0.0982115	0.254457	0.385965	0.699523	1	1596.99	-0.0740303	0.242635	-0.305109	0.760283	1	1596.99	-0.172242	0.254349	-0.677186	0.498288	0.997622
ENSSSCG00000002467	-1	ASB2	7	115207557	115258654	100153068	ankyrin repeat and SOCS box containing 2		protein_coding	1002.33	0.31409	0.299618	1.0483	0.294501	1	1002.33	-0.0100383	0.28577	-0.0351273	0.971978	1	1002.33	-0.324128	0.299437	-1.08246	0.279049	0.997622
ENSSSCG00000002469	1	OTUB2	7	115304870	115327056	100151873	OTU deubiquitinase, ubiquitin aldehyde binding 2		protein_coding	493.739	0.140743	0.358005	0.393131	0.694222	1	493.739	0.0976482	0.341306	0.286101	0.774801	1	493.739	-0.0430947	0.357632	-0.1205	0.904087	0.998058
ENSSSCG00000002470	-1	DDX24	7	115325619	115352929	100157901	DEAD-box helicase 24		protein_coding	406.949	-0.0148248	0.239117	-0.0619981	0.950564	1	406.949	-0.323315	0.228229	-1.41663	0.156592	1	406.949	-0.308491	0.239005	-1.29073	0.196798	0.997622
ENSSSCG00000002474	1	PPP4R4	7	115412448	115522688	100737576	protein phosphatase 4 regulatory subunit 4		protein_coding	845.606	-0.263858	0.275696	-0.95706	0.338537	1	845.606	-0.0563849	0.262672	-0.214659	0.830033	1	845.606	0.207473	0.275512	0.753042	0.451424	0.997622
ENSSSCG00000002475	-1	SERPINA6	7	115535694	115554570	396736	serpin family A member 6		protein_coding	313.23	-0.367066	0.332483	-1.10401	0.269587	1	313.23	-0.385369	0.316834	-1.21631	0.223866	1	313.23	-0.0183025	0.332459	-0.0550518	0.956097	0.998856
ENSSSCG00000002478	-1	SERPINA12	7	115720677	115734816	106504546	serpin A12		protein_coding	221.393	0.178744	0.320148	0.558317	0.576628	1	221.393	0.434222	0.304685	1.42515	0.154114	1	221.393	0.255478	0.318629	0.801805	0.422666	0.997622
ENSSSCG00000002479	-1	SERPINA11	7	115666067	115682082	100155953	serpin family A member 11		protein_coding	243.267	0.0147634	0.272757	0.0541266	0.956834	1	243.267	0.175968	0.25956	0.677947	0.497805	1	243.267	0.161204	0.271655	0.593416	0.552903	0.997622
ENSSSCG00000002481	1	SERPINA5	7	115799444	115810824	100153513	serpin family A member 5		protein_coding	233.86	0.592896	0.448502	1.32195	0.186186	1	233.86	0.239249	0.427957	0.559049	0.576128	1	233.86	-0.353647	0.447621	-0.79006	0.429493	0.997622
ENSSSCG00000002494	-1	CLMN	7	116476791	116590265	100511700	calmin		protein_coding	2184.05	-0.157136	0.223334	-0.70359	0.481688	1	2184.05	-0.109183	0.212894	-0.51285	0.608056	1	2184.05	0.0479528	0.223258	0.214787	0.829934	0.997622
ENSSSCG00000002495	-1	SYNE3	7	116665430	116770309	100525411	spectrin repeat containing nuclear envelope family member 3		protein_coding	2068.19	0.0531602	0.221183	0.240344	0.810063	1	2068.19	-0.0254665	0.210882	-0.120762	0.90388	1	2068.19	-0.0786267	0.221075	-0.355656	0.722098	0.997622
ENSSSCG00000002496	1	GLRX5	7	116787432	116800554	100154744	glutaredoxin 5		protein_coding	261.132	-0.285853	0.347377	-0.82289	0.41057	1	261.132	-0.531617	0.331358	-1.60436	0.108635	1	261.132	-0.245764	0.347555	-0.707124	0.479489	0.997622
ENSSSCG00000002497	1	TCL1B	7	116912976	116917934	100525932	TCL1 family AKT coactivator B		protein_coding	83.9434	-0.501787	0.5434	-0.92342	0.355788	1	83.9434	0.46222	0.514785	0.897889	0.369245	1	83.9434	0.964007	0.541206	1.78122	0.0748765	0.997622
ENSSSCG00000002498	-1		7	116934948	116935685	100156364	TCL1 family AKT coactivator A		protein_coding	12.5952	-2.05089	1.28418	-1.59704	0.110257	1	12.5952	0.038351	1.19289	0.0321497	0.974353	1	12.5952	2.08924	1.2815	1.63031	0.103036	0.997622
ENSSSCG00000002501	1	BDKRB1	7	117491350	117492410	100127469	bradykinin receptor B1		pseudogene	10.7808	0.956303	1.23991	0.771267	0.440549	1	10.7808	-0.342474	1.19353	-0.286943	0.774156	1	10.7808	-1.29878	1.23911	-1.04816	0.294566	0.997622
ENSSSCG00000002502	-1	ATG2B	7	117506301	117586357	100462716	autophagy related 2B		protein_coding	620.527	-0.266464	0.250996	-1.06162	0.288407	1	620.527	0.0229249	0.23896	0.0959361	0.923571	1	620.527	0.289388	0.250662	1.15449	0.248297	0.997622
ENSSSCG00000002504	1	AK7	7	117609840	117667456	100152573	adenylate kinase 7		protein_coding	632.815	-0.0524382	0.227994	-0.229998	0.818093	1	632.815	0.213407	0.217059	0.983177	0.32552	1	632.815	0.265845	0.22746	1.16876	0.242502	0.997622
ENSSSCG00000002505	1	PAPOLA	7	117676398	117741911	100156323	poly(A) polymerase alpha		protein_coding	405.864	-0.00229267	0.349877	-0.00655278	0.994772	1	405.864	-0.00350047	0.333496	-0.0104963	0.991625	1	405.864	-0.0012078	0.349514	-0.00345566	0.997243	1
ENSSSCG00000002506	1	VRK1	7	117942949	118028925	100157930	VRK serine/threonine kinase 1		protein_coding	849.754	-0.244962	0.217325	-1.12717	0.259671	1	849.754	-0.178877	0.207065	-0.863865	0.387662	1	849.754	0.0660857	0.217173	0.304299	0.7609	0.997622
ENSSSCG00000002507	-1	BCL11B	7	120205008	120295815	100154158	BAF chromatin remodeling complex subunit BCL11B		protein_coding	1943.28	0.32814	0.26593	1.23393	0.217228	1	1943.28	0.0097808	0.253609	0.0385664	0.969236	1	1943.28	-0.318359	0.265819	-1.19765	0.231052	0.997622
ENSSSCG00000002508	-1	SETD3	7	120412544	120486686	100152552	SET domain containing 3, actin histidine methyltransferase		protein_coding	1193.59	0.229304	0.171645	1.33592	0.181576	1	1193.59	-0.0550421	0.163768	-0.336098	0.736797	1	1193.59	-0.284346	0.171414	-1.65882	0.0971517	0.997622
ENSSSCG00000002509	1	CCNK	7	120487206	120514014	100157799	cyclin K		protein_coding	474.518	-0.0457035	0.244023	-0.187292	0.851432	1	474.518	-0.14413	0.232639	-0.619543	0.535559	1	474.518	-0.0984261	0.243733	-0.403827	0.68634	0.997622
ENSSSCG00000002510	1	CYP46A1	7	120661111	120695019	100512793	cholesterol 24-hydroxylase		protein_coding	646.182	0.191104	0.364272	0.524619	0.599848	1	646.182	0.173575	0.347283	0.499809	0.61721	1	646.182	-0.0175289	0.363948	-0.0481633	0.961586	0.999064
ENSSSCG00000002512	-1	DEGS2	7	121058101	121076329	100739329	delta 4-desaturase, sphingolipid 2		protein_coding	466.821	0.220411	0.385061	0.572405	0.567047	1	466.821	0.262571	0.367058	0.71534	0.474399	1	466.821	0.0421602	0.384571	0.109629	0.912704	0.998058
ENSSSCG00000002515	1	SLC25A47	7	121192433	121210377	100515556	solute carrier family 25 member 47		protein_coding	451.413	0.531425	0.393511	1.35047	0.176865	1	451.413	-0.157868	0.375615	-0.420292	0.674272	1	451.413	-0.689293	0.393305	-1.75257	0.0796763	0.997622
ENSSSCG00000002516	-1	WARS1	7	121212980	121238113	100515390	tryptophanyl-tRNA synthetase 1		protein_coding	520.823	0.268013	0.275037	0.974461	0.329828	1	520.823	0.0234007	0.262367	0.089191	0.92893	1	520.823	-0.244612	0.274633	-0.89069	0.373096	0.997622
ENSSSCG00000002517	1	WDR25	7	121238268	121384293	100513744	WD repeat domain 25		protein_coding	3004.4	0.0426312	0.186608	0.228453	0.819294	1	3004.4	-0.0307468	0.177916	-0.172816	0.862796	1	3004.4	-0.073378	0.186521	-0.393403	0.694022	0.997622
ENSSSCG00000002520	-1	SLC25A29	7	121178161	121192278	100513936	solute carrier family 25 member 29		protein_coding	287.134	0.52152	0.430479	1.21149	0.225708	1	287.134	0.257933	0.410636	0.62813	0.529919	1	287.134	-0.263587	0.429722	-0.613389	0.539619	0.997622
ENSSSCG00000002523	-1	CDC42BPB	AEMK02000452.1	1650031	1752433	100156588	CDC42 binding protein kinase beta		protein_coding	1957.46	-0.212806	0.257981	-0.824893	0.409432	1	1957.46	-0.0659787	0.245903	-0.268312	0.788459	1	1957.46	0.146828	0.257897	0.569327	0.569134	0.997622
ENSSSCG00000002524	1	AMN	AEMK02000452.1	1630525	1639342	100157003	amnion associated transmembrane protein		protein_coding	187.612	-0.108223	0.442607	-0.244512	0.806834	1	187.612	0.106346	0.421501	0.252304	0.800806	1	187.612	0.214569	0.441842	0.485624	0.627234	0.997622
ENSSSCG00000002525	1	TRAF3	AEMK02000452.1	1512629	1627277	100156979	TNF receptor associated factor 3		protein_coding	1959.58	0.153813	0.186999	0.822531	0.410775	1	1959.58	-0.0859531	0.178343	-0.481954	0.629838	1	1959.58	-0.239766	0.186883	-1.28298	0.199501	0.997622
ENSSSCG00000002526	1	RCOR1	AEMK02000452.1	1330140	1469614	100155804	REST corepressor 1		protein_coding	1595.31	-0.0851787	0.168897	-0.504324	0.614034	1	1595.31	-0.12905	0.160998	-0.801561	0.422807	1	1595.31	-0.0438714	0.168766	-0.259954	0.794899	0.997622
ENSSSCG00000002528	1		AEMK02000452.1	1153343	1254898	100158172	tectonin beta-propeller repeat containing 2		protein_coding	1291.52	-0.00417722	0.246398	-0.0169531	0.986474	1	1291.52	-0.177407	0.234954	-0.755072	0.450206	1	1291.52	-0.17323	0.246305	-0.703315	0.48186	0.997622
ENSSSCG00000002530	-1	CINP	AEMK02000452.1	1141194	1154106	100155781	cyclin dependent kinase 2 interacting protein		protein_coding	197.024	0.186214	0.350116	0.531862	0.594821	1	197.024	-0.213792	0.334349	-0.639428	0.522545	1	197.024	-0.400006	0.349738	-1.14373	0.252737	0.997622
ENSSSCG00000002531	-1	MOK	AEMK02000452.1	1040359	1099121	100520316	MOK protein kinase		protein_coding	923.402	0.0508402	0.231516	0.219597	0.826185	1	923.402	-0.0530365	0.220738	-0.24027	0.810121	1	923.402	-0.103877	0.231301	-0.449097	0.653362	0.997622
ENSSSCG00000002532	1		AEMK02000452.1	1125652	1137318	100152925	zinc finger protein 839		protein_coding	196.976	0.706535	0.313957	2.25042	0.0244222	1	196.976	0.161963	0.300248	0.539431	0.58959	1	196.976	-0.544572	0.312607	-1.74203	0.0815026	0.997622
ENSSSCG00000002533	1	WDR20	AEMK02000452.1	978438	1045339	100516626	WD repeat domain 20		protein_coding	1068.22	-0.214077	0.255005	-0.839499	0.401189	1	1068.22	-0.19748	0.243065	-0.812456	0.41653	1	1068.22	0.0165972	0.25491	0.0651102	0.948086	0.998755
ENSSSCG00000002535	-1	HSP90AA1	AEMK02000452.1	917074	978230	397028	heat shock protein 90 alpha family class A member 1		protein_coding	1472.62	0.236021	0.245579	0.96108	0.336512	1	1472.62	0.0165636	0.234194	0.0707261	0.943616	1	1472.62	-0.219458	0.245422	-0.894206	0.371212	0.997622
ENSSSCG00000002536	-1		AEMK02000452.1	890192	894014	100736929	uncharacterized LOC100736929		protein_coding	66.0114	1.14464	0.530109	2.15926	0.0308298	1	66.0114	0.675545	0.506923	1.33264	0.18265	1	66.0114	-0.469099	0.52518	-0.893215	0.371742	0.997622
ENSSSCG00000002540	1	PPP2R5C	AEMK02000452.1	659990	799619	100620346	protein phosphatase 2 regulatory subunit B'gamma		protein_coding	2552.48	0.174634	0.211502	0.825683	0.408984	1	2552.48	-0.173958	0.201716	-0.86239	0.388473	1	2552.48	-0.348592	0.211444	-1.64862	0.0992245	0.997622
ENSSSCG00000002544	-1	PPP1R13B	AEMK02000452.1	2237705	2331418	100521849	protein phosphatase 1 regulatory subunit 13B		protein_coding	1355.2	-0.16126	0.165614	-0.973715	0.330198	1	1355.2	-0.0468633	0.157767	-0.297041	0.766435	1	1355.2	0.114397	0.165415	0.691577	0.489203	0.997622
ENSSSCG00000002546	-1	XRCC3	AEMK02000452.1	2217693	2230321	100522195	X-ray repair cross complementing 3		protein_coding	181.471	0.0146342	0.39585	0.0369691	0.97051	1	181.471	0.199184	0.37693	0.528438	0.597195	1	181.471	0.18455	0.39479	0.467464	0.640168	0.997622
ENSSSCG00000002547	1	KLC1	AEMK02000452.1	2109641	2220597	100523621	kinesin light chain 1		protein_coding	1896.68	0.140158	0.241982	0.579207	0.562449	1	1896.68	-0.169187	0.230776	-0.73312	0.463485	1	1896.68	-0.309345	0.241913	-1.27874	0.200987	0.997622
ENSSSCG00000002552	1	TDRD9	AEMK02000452.1	2394154	2478763	100522382	tudor domain containing 9		protein_coding	1558.06	0.139305	0.215659	0.64595	0.518311	1	1558.06	-0.0228711	0.205645	-0.111217	0.911445	1	1558.06	-0.162176	0.215508	-0.752529	0.451733	0.997622
ENSSSCG00000002554	1	PLD4	AEMK02000452.1	3137043	3144290	100524095	phospholipase D family member 4		protein_coding	165.126	0.292246	0.453111	0.644977	0.518942	1	165.126	-0.0464512	0.432421	-0.107421	0.914455	1	165.126	-0.338697	0.452455	-0.748576	0.454113	0.997622
ENSSSCG00000002555	-1	JAG2	AEMK02000452.1	3262244	3284867	100522743	jagged canonical Notch ligand 2		protein_coding	565.765	-0.125431	0.451055	-0.278083	0.780949	1	565.765	0.0254512	0.429928	0.0591989	0.952794	1	565.765	0.150882	0.450843	0.334666	0.737877	0.997622
ENSSSCG00000002557	-1	NUDT14	AEMK02000452.1	3289576	3296907	397008	nudix hydrolase 14		protein_coding	207.757	-0.524544	0.549525	-0.95454	0.33981	1	207.757	-0.0712988	0.523213	-0.136271	0.891607	1	207.757	0.453245	0.549182	0.825309	0.409196	0.997622
ENSSSCG00000002558	1	CEP170B	AEMK02000452.1	3105819	3130949	100521503	centrosomal protein 170B		protein_coding	726.675	0.312557	0.456756	0.684296	0.493788	1	726.675	-0.0533093	0.435602	-0.122381	0.902597	1	726.675	-0.365866	0.456609	-0.801266	0.422977	0.997622
ENSSSCG00000002559	-1	CDCA4	AEMK02000452.1	3182839	3196125	100523127	cell division cycle associated 4		protein_coding	152.826	-0.0260767	0.452591	-0.0576164	0.954054	1	152.826	0.281852	0.430787	0.654271	0.512937	1	152.826	0.307928	0.451349	0.68224	0.495087	0.997622
ENSSSCG00000002573	-1	RTL1	7	121707122	121711414	100187562	retrotransposon Gag like 1		protein_coding	109.683	-0.247293	0.598332	-0.413303	0.679384	1	109.683	-0.00481773	0.56974	-0.00845602	0.993253	1	109.683	0.242475	0.597588	0.405756	0.684922	0.997622
ENSSSCG00000002585	-1		7	79424013	79424951	100513411	olfactory receptor 4L1-like		protein_coding	36.093	-1.75311	0.797138	-2.19925	0.02786	1	36.093	-0.567041	0.750329	-0.755723	0.449815	1	36.093	1.18607	0.797723	1.48682	0.137064	0.997622
ENSSSCG00000002589	-1		AEMK02000336.1	50781	51710	100154979	olfactory receptor 4Q2-like		protein_coding	36.6003	-0.242822	1.02795	-0.236218	0.813263	1	36.6003	-0.115344	0.979195	-0.117795	0.90623	1	36.6003	0.127478	1.02701	0.124126	0.901216	0.998058
ENSSSCG00000002594	-1		AEMK02000410.1	197902	198870	100156304	olfactory receptor 4K5-like		protein_coding	8.77748	0.100777	1.37098	0.0735076	0.941402	1	8.77748	-0.195451	1.30905	-0.149308	0.881311	1	8.77748	-0.296229	1.36865	-0.216439	0.828646	0.997622
ENSSSCG00000002600	1		7	78987645	78988584				pseudogene	18.9728	0.364506	0.914141	0.398742	0.690083	1	18.9728	0.0472807	0.873155	0.0541493	0.956816	1	18.9728	-0.317226	0.910588	-0.348375	0.727559	0.997622
ENSSSCG00000002601	1		7	78966748	78967686	100155381	olfactory receptor 4S2-like		protein_coding	16.6255	0.743406	1.10197	0.674618	0.499919	1	16.6255	-0.00138278	1.055	-0.00131069	0.998954	1	16.6255	-0.744788	1.09864	-0.677919	0.497823	0.997622
ENSSSCG00000002608	-1		7	78856587	78857570	100523076	olfactory receptor 11H12-like		protein_coding	26.4645	-2.46119	1.05	-2.34398	0.0190792	1	26.4645	-1.59289	0.989988	-1.609	0.107616	1	26.4645	0.868298	1.0551	0.822955	0.410534	0.997622
ENSSSCG00000002610	-1		7	78810435	78811403	100158192	olfactory receptor 11H6-like		protein_coding	16.9726	-1.29583	1.03677	-1.24986	0.21135	1	16.9726	-0.00356602	0.974229	-0.00366035	0.997079	1	16.9726	1.29226	1.0344	1.24928	0.211563	0.997622
ENSSSCG00000002613	-1		7	78825435	78826388	100523452	olfactory receptor 11G2-like		protein_coding	29.8096	-0.100656	0.860315	-0.116999	0.906861	1	29.8096	-0.141879	0.81984	-0.173057	0.862606	1	29.8096	-0.0412234	0.859022	-0.0479887	0.961725	0.999064
ENSSSCG00000002620	1	EFHC1	7	46239230	46320256	100152550	EF-hand domain containing 1		protein_coding	735.495	0.00622382	0.312559	0.0199125	0.984113	1	735.495	0.0923364	0.297908	0.309949	0.7566	1	735.495	0.0861125	0.312283	0.275752	0.782739	0.997622
ENSSSCG00000002622	1	TMEM14A	7	46509777	46517732	100512176	transmembrane protein 14A		protein_coding	99.289	-0.837113	0.395536	-2.1164	0.0343105	1	99.289	-0.332145	0.374487	-0.886935	0.375114	1	99.289	0.504967	0.395323	1.27735	0.201477	0.997622
ENSSSCG00000002623	-1	GSTA1	7	46538032	46567728	397682	glutathione S-transferase alpha 1		protein_coding	991.903	-0.005811	0.279503	-0.0207905	0.983413	1	991.903	0.111354	0.266394	0.418004	0.675944	1	991.903	0.117165	0.279266	0.419546	0.674817	0.997622
ENSSSCG00000002627	-1	GSTA4	7	46610467	46656451	100152951	glutathione S-transferase alpha 4		protein_coding	292.851	0.112595	0.224389	0.501783	0.61582	1	292.851	-0.065562	0.214067	-0.306269	0.7594	1	292.851	-0.178157	0.223718	-0.796346	0.425831	0.997622
ENSSSCG00000002628	-1	CILK1	7	46658681	46723585	100511822	ciliogenesis associated kinase 1		protein_coding	903.804	-0.113748	0.191872	-0.592831	0.553294	1	903.804	-0.276765	0.182966	-1.51266	0.130367	1	903.804	-0.163017	0.191776	-0.850039	0.395303	0.997622
ENSSSCG00000002629	1	FBXO9	7	46723593	46761484	100152568	F-box protein 9		protein_coding	360.347	-0.432253	0.417635	-1.035	0.300668	1	360.347	-0.239842	0.397884	-0.602793	0.546646	1	360.347	0.192411	0.417502	0.460863	0.644897	0.997622
ENSSSCG00000002633	-1	GAS8	6	64714	105993	100522374	growth arrest specific 8		protein_coding	633.163	0.489661	0.357125	1.37112	0.170338	1	633.163	0.260182	0.340592	0.763911	0.44492	1	633.163	-0.229479	0.356712	-0.643317	0.520018	0.997622
ENSSSCG00000002635	-1	SPIRE2	6	211487	243636	100621354	spire type actin nucleation factor 2		protein_coding	601.194	0.0205668	0.296776	0.0693009	0.94475	1	601.194	0.0230313	0.282885	0.0814156	0.935111	1	601.194	0.00246447	0.296467	0.00831281	0.993367	1
ENSSSCG00000002637	1	DBNDD1	6	114740	119069	100738701	dysbindin domain containing 1		protein_coding	101.691	0.17983	0.52378	0.34333	0.73135	1	101.691	-0.241096	0.500135	-0.482063	0.629761	1	101.691	-0.420926	0.523361	-0.804275	0.421238	0.997622
ENSSSCG00000002639	-1		6	169068	178462				protein_coding	179.99	0.239113	0.450466	0.530812	0.595549	1	179.99	0.476557	0.429054	1.11072	0.26669	1	179.99	0.237444	0.449048	0.528773	0.596963	0.997622
ENSSSCG00000002640	-1	DEF8	6	140897	160884	100523845	differentially expressed in FDCP 8 homolog		protein_coding	325.767	0.447206	0.313918	1.42459	0.154275	1	325.767	0.458649	0.299235	1.53274	0.125341	1	325.767	0.0114432	0.312767	0.036587	0.970814	1
ENSSSCG00000002642	-1	CDH15	6	636350	652165	100523671	cadherin 15		protein_coding	293.234	-0.428448	0.397063	-1.07904	0.280568	1	293.234	-0.334351	0.378289	-0.88385	0.376777	1	293.234	0.0940976	0.396988	0.237029	0.812635	0.997622
ENSSSCG00000002645	1	GALNS	6	869232	890135	397000	galactosamine (N-acetyl)-6-sulfatase		protein_coding	473.359	-0.0289689	0.441745	-0.0655782	0.947714	1	473.359	-0.0473204	0.421129	-0.112366	0.910534	1	473.359	-0.0183515	0.441526	-0.0415639	0.966846	1
ENSSSCG00000002646	-1		6	863802	869226	100524745	trafficking protein particle complex 2 like		protein_coding	165.226	0.426054	0.416624	1.02263	0.306481	1	165.226	-0.605143	0.398998	-1.51666	0.129353	1	165.226	-1.0312	0.417066	-2.4725	0.0134172	0.997622
ENSSSCG00000002648	1	CBFA2T3	6	778967	852821	100525577	CBFA2/RUNX1 partner transcriptional co-repressor 3		protein_coding	2619.26	0.291973	0.431417	0.676776	0.498548	1	2619.26	-0.0918436	0.411372	-0.223262	0.823332	1	2619.26	-0.383816	0.431379	-0.889743	0.373604	0.997622
ENSSSCG00000002650	1		6	890831	893277	100622001	adenine phosphoribosyltransferase		protein_coding	49.6491	-0.837864	0.877679	-0.954635	0.339762	1	49.6491	-1.12205	0.8372	-1.34024	0.180167	1	49.6491	-0.284187	0.879797	-0.323015	0.746684	0.997622
ENSSSCG00000002651	-1		6	893381	898102	100525749	chromatin licensing and DNA replication factor 1		protein_coding	193.262	0.138689	0.612437	0.226455	0.820848	1	193.262	-0.12882	0.584106	-0.220542	0.825449	1	193.262	-0.267509	0.612124	-0.437017	0.662099	0.997622
ENSSSCG00000002652	1	KLHDC4	6	1617651	1677132	100511452	kelch domain containing 4		protein_coding	1185.44	0.239782	0.242789	0.987616	0.323341	1	1185.44	0.0724736	0.231523	0.31303	0.754258	1	1185.44	-0.167309	0.242566	-0.689745	0.490355	0.997622
ENSSSCG00000002653	-1		6	1677133	1766849	100512414	junctophilin 3		protein_coding	1967.73	0.229134	0.368134	0.62242	0.533666	1	1967.73	-0.22644	0.351063	-0.645011	0.51892	1	1967.73	-0.455573	0.368099	-1.23764	0.215851	0.997622
ENSSSCG00000002654	1	FBXO31	6	1949254	1995464	100512607	F-box protein 31		protein_coding	853.594	0.224459	0.28266	0.794094	0.427141	1	853.594	0.0260082	0.269559	0.0964844	0.923136	1	853.594	-0.198451	0.28242	-0.702678	0.482256	0.997622
ENSSSCG00000002655	-1	MAP1LC3B	6	1915387	1941077	100462754	microtubule associated protein 1 light chain 3 beta		protein_coding	223.465	0.306961	0.288945	1.06235	0.288077	1	223.465	0.182351	0.27557	0.661725	0.508148	1	223.465	-0.12461	0.287733	-0.433075	0.66496	0.997622
ENSSSCG00000002656	1	ZCCHC14	6	1849979	1918719	100512105	zinc finger CCHC-type containing 14		protein_coding	1187.34	0.155651	0.268128	0.580509	0.561571	1	1187.34	-0.0366355	0.255685	-0.143284	0.886066	1	1187.34	-0.192286	0.267973	-0.717557	0.473031	0.997622
ENSSSCG00000002657	1		6	2003704	2013759	106510445	chromosome 6 C16orf95 homolog		protein_coding	293.281	0.45205	0.378053	1.19573	0.231801	1	293.281	-0.0489205	0.360913	-0.135547	0.89218	1	293.281	-0.500971	0.377595	-1.32674	0.184594	0.997622
ENSSSCG00000002658	-1	FOXL1	6	2542675	2543691	100511634	forkhead box L1		protein_coding	15.6286	-1.1982	0.96126	-1.24648	0.212587	1	15.6286	-0.0794575	0.9022	-0.0880708	0.92982	1	15.6286	1.11874	0.958982	1.16659	0.243377	0.997622
ENSSSCG00000002660	1	MTHFSD	6	2561212	2586630	100511815	methenyltetrahydrofolate synthetase domain containing		protein_coding	496.293	0.338341	0.34288	0.986762	0.323759	1	496.293	0.111616	0.327025	0.341306	0.732873	1	496.293	-0.226726	0.342465	-0.66204	0.507946	0.997622
ENSSSCG00000002664	-1	GSE1	6	3246731	3424495	100513153	Gse1 coiled-coil protein		protein_coding	4632.78	0.359329	0.330912	1.08587	0.277535	1	4632.78	-0.0208159	0.315536	-0.0659701	0.947402	1	4632.78	-0.380145	0.330877	-1.1489	0.250598	0.997622
ENSSSCG00000002666	-1	KIAA0513	6	3724786	3786241	100515140	KIAA0513		protein_coding	1194.52	0.22265	0.289883	0.768068	0.442447	1	1194.52	0.0958363	0.276406	0.346723	0.728799	1	1194.52	-0.126814	0.28969	-0.437757	0.661562	0.997622
ENSSSCG00000002667	1	ZDHHC7	6	3786325	3899139	100514104	zinc finger DHHC-type palmitoyltransferase 7		protein_coding	1851.74	0.164499	0.289273	0.568664	0.569584	1	1851.74	-0.068651	0.275842	-0.248878	0.803455	1	1851.74	-0.23315	0.289189	-0.806221	0.420115	0.997622
ENSSSCG00000002668	1	CIBAR2	6	3710213	3720198	100514288	CBY1 interacting BAR domain containing 2		protein_coding	269.047	-0.386864	0.422347	-0.915987	0.359674	1	269.047	-0.0553348	0.402128	-0.137605	0.890553	1	269.047	0.331529	0.421978	0.785656	0.432069	0.997622
ENSSSCG00000002669	-1	CRISPLD2	6	3881725	3944580	100625354	cysteine rich secretory protein LCCL domain containing 2		protein_coding	790.112	-0.145068	0.333388	-0.435133	0.663466	1	790.112	0.0726621	0.317709	0.228707	0.819097	1	790.112	0.21773	0.333163	0.653526	0.513417	0.997622
ENSSSCG00000002670	-1	USP10	6	3977229	4043534	100514462	ubiquitin specific peptidase 10		protein_coding	1065.7	0.20231	0.204797	0.987858	0.323222	1	1065.7	0.0484075	0.195298	0.247864	0.80424	1	1065.7	-0.153902	0.20452	-0.752505	0.451747	0.997622
ENSSSCG00000002671	-1	ATP2C2	6	4237440	4313247	100514770	ATPase secretory pathway Ca2+ transporting 2		protein_coding	1274.34	0.0031548	0.252023	0.0125179	0.990012	1	1274.34	-0.0151347	0.240258	-0.0629934	0.949772	1	1274.34	-0.0182895	0.251867	-0.0726156	0.942112	0.998405
ENSSSCG00000002672	1	MEAK7	6	4204078	4228590	100514962	MTOR associated protein, eak-7 homolog		protein_coding	652.776	0.243222	0.33808	0.719423	0.47188	1	652.776	0.0218247	0.322417	0.0676908	0.946032	1	652.776	-0.221398	0.337818	-0.655374	0.512227	0.997622
ENSSSCG00000002675	-1	DNAAF1	6	4457291	4479828	100517588	dynein axonemal assembly factor 1		protein_coding	472.138	0.645295	0.244036	2.64426	0.00818692	1	472.138	0.384717	0.232891	1.65192	0.0985511	1	472.138	-0.260578	0.243055	-1.07209	0.283678	0.997622
ENSSSCG00000002680	1	TAF1C	6	4448780	4457499	100516196	TATA-box binding protein associated factor, RNA polymerase I subunit C		protein_coding	185.218	0.531952	0.453928	1.17189	0.241243	1	185.218	0.375825	0.432944	0.868068	0.385357	1	185.218	-0.156127	0.45263	-0.344932	0.730145	0.997622
ENSSSCG00000002681	1	HSDL1	6	4479932	4501237	100516372	hydroxysteroid dehydrogenase like 1		protein_coding	342.082	0.262846	0.336553	0.780995	0.434805	1	342.082	-0.0375959	0.321108	-0.117082	0.906795	1	342.082	-0.300442	0.336119	-0.893855	0.371399	0.997622
ENSSSCG00000002682	1	MBTPS1	6	4503573	4558609	100516674	membrane bound transcription factor peptidase, site 1		protein_coding	994.205	-0.120681	0.257904	-0.46793	0.639835	1	994.205	0.0407638	0.245762	0.165867	0.868261	1	994.205	0.161445	0.257687	0.626515	0.530977	0.997622
ENSSSCG00000002684	-1	CDH13	6	4808255	5832188	100126163	cadherin 13		protein_coding	12311.3	-0.179865	0.176291	-1.02028	0.307597	1	12311.3	0.00563916	0.168068	0.0335528	0.973234	1	12311.3	0.185505	0.176267	1.05241	0.292614	0.997622
ENSSSCG00000002688	-1	PLCG2	6	6433153	6603060	100518663	phospholipase C gamma 2		protein_coding	3144.49	0.141345	0.21495	0.657574	0.510812	1	3144.49	0.0303995	0.204949	0.148327	0.882085	1	3144.49	-0.110946	0.214865	-0.516353	0.605608	0.997622
ENSSSCG00000002689	-1	CMIP	6	6654388	6881662	100518307	c-Maf inducing protein		protein_coding	5073.8	0.178999	0.247031	0.724603	0.468696	1	5073.8	-0.0547955	0.235548	-0.232629	0.816049	1	5073.8	-0.233795	0.246993	-0.946563	0.343861	0.997622
ENSSSCG00000002690	-1	GAN	6	6933485	6989653	100518489	gigaxonin		protein_coding	778.104	0.19147	0.182334	1.0501	0.293671	1	778.104	-0.05965	0.173977	-0.342862	0.731702	1	778.104	-0.25112	0.182009	-1.37971	0.167676	0.997622
ENSSSCG00000002696	-1	VAT1L	6	9957763	10120510	100520197	vesicle amine transport 1 like		protein_coding	4626.41	-0.138743	0.350222	-0.396157	0.69199	1	4626.41	-0.151715	0.333914	-0.454354	0.649574	1	4626.41	-0.0129727	0.350202	-0.0370434	0.97045	1
ENSSSCG00000002697	-1	NUDT7	6	10158688	10173980	100738827	nudix hydrolase 7		protein_coding	139.939	0.170459	0.461597	0.36928	0.711919	1	139.939	-0.159949	0.440543	-0.363073	0.71655	1	139.939	-0.330408	0.461087	-0.716585	0.47363	0.997622
ENSSSCG00000002700	-1		6	10699727	10704798	102166907	synaptonemal complex central element protein 1 like		protein_coding	197.694	0.122265	0.334818	0.365167	0.714986	1	197.694	0.0537788	0.319169	0.168496	0.866193	1	197.694	-0.0684859	0.333919	-0.205098	0.837496	0.997622
ENSSSCG00000002701	-1	MON1B	6	10714147	10725444	100520385	MON1 homolog B, secretory trafficking associated		protein_coding	234.05	0.551492	0.348278	1.58348	0.113312	1	234.05	0.150127	0.332547	0.451446	0.651668	1	234.05	-0.401365	0.347309	-1.15564	0.247827	0.997622
ENSSSCG00000002703	-1	TERF2IP	6	12014243	12057445	100521624	TERF2 interacting protein		protein_coding	304.011	-0.132219	0.330158	-0.400472	0.688809	1	304.011	-0.0233583	0.314494	-0.0742727	0.940793	1	304.011	0.108861	0.329683	0.330198	0.74125	0.997622
ENSSSCG00000002704	1	KARS1	6	12056571	12073749	100521452	lysyl-tRNA synthetase 1		protein_coding	230.53	0.474659	0.317725	1.49393	0.135195	1	230.53	0.229181	0.30322	0.755826	0.449754	1	230.53	-0.245478	0.316524	-0.775543	0.438019	0.997622
ENSSSCG00000002706	1	ADAT1	6	12076356	12142488	100521793	adenosine deaminase tRNA specific 1		protein_coding	402.954	-0.00315429	0.288779	-0.0109229	0.991285	1	402.954	0.144259	0.275066	0.524453	0.599963	1	402.954	0.147414	0.288183	0.511529	0.608981	0.997622
ENSSSCG00000002708	1	TMEM231	6	12140687	12164140	100522137	transmembrane protein 231		protein_coding	235.688	0.24949	0.360823	0.691446	0.489285	1	235.688	0.378319	0.343746	1.10058	0.27108	1	235.688	0.128829	0.359615	0.358241	0.720163	0.997622
ENSSSCG00000002709	1		6	12166241	12188854	100522551	carbohydrate sulfotransferase 6		protein_coding	370.187	-0.23898	0.235816	-1.01342	0.310862	1	370.187	-0.180709	0.224542	-0.804788	0.420942	1	370.187	0.058271	0.235499	0.247437	0.80457	0.997622
ENSSSCG00000002712	1	LDHD	6	12548131	12555648	100523064	lactate dehydrogenase D		protein_coding	153.287	0.271732	0.495537	0.548358	0.583446	1	153.287	-0.00675945	0.472772	-0.0142975	0.988593	1	153.287	-0.278491	0.494826	-0.562806	0.573567	0.997622
ENSSSCG00000002714	1	WDR59	6	12681898	12771481	100521092	WD repeat domain 59		protein_coding	1154.62	0.090628	0.164583	0.550651	0.581873	1	1154.62	-0.035854	0.156935	-0.228464	0.819286	1	1154.62	-0.126482	0.16433	-0.769685	0.441487	0.997622
ENSSSCG00000002715	1	RFWD3	6	12952350	12994050	100736590	ring finger and WD repeat domain 3		protein_coding	305.68	-0.257586	0.467593	-0.550876	0.581719	1	305.68	0.0131751	0.445464	0.0295761	0.976405	1	305.68	0.270761	0.467236	0.579495	0.562255	0.997622
ENSSSCG00000002716	1	MLKL	6	12924894	12951173	100736836	mixed lineage kinase domain like pseudokinase		protein_coding	375.474	-0.135163	0.286329	-0.472053	0.636889	1	375.474	-0.0247298	0.272722	-0.0906775	0.927749	1	375.474	0.110433	0.285888	0.38628	0.699289	0.997622
ENSSSCG00000002718	1	FA2H	6	12855421	12910821	100523966	fatty acid 2-hydroxylase		protein_coding	1187.56	-0.212687	0.240839	-0.883109	0.377177	1	1187.56	-0.0471566	0.229496	-0.205479	0.837198	1	1187.56	0.165531	0.240684	0.68775	0.49161	0.997622
ENSSSCG00000002719	-1	EXOSC6	6	13296055	13296873	100737302	exosome component 6		protein_coding	21.0871	0.753094	1.21745	0.618584	0.53619	1	21.0871	-0.0452411	1.16416	-0.0388615	0.969001	1	21.0871	-0.798335	1.2153	-0.656905	0.511242	0.997622
ENSSSCG00000002720	1		6	13266060	13282567	100525922	C-type lectin domain family 18 member C		protein_coding	315.657	-0.0413036	0.307999	-0.134103	0.893321	1	315.657	-0.0292949	0.293496	-0.0998138	0.920492	1	315.657	0.0120087	0.307509	0.0390515	0.968849	1
ENSSSCG00000002722	1	DDX19B	6	13325540	13392110	100524144	DEAD-box helicase 19A		protein_coding	632.149	0.316156	0.222246	1.42255	0.154866	1	632.149	-0.138596	0.212215	-0.653091	0.513697	1	632.149	-0.454752	0.221982	-2.0486	0.0405014	0.997622
ENSSSCG00000002723	-1	AARS1	6	13298348	13321364	100525399	alanyl-tRNA synthetase 1		protein_coding	389.358	0.51392	0.222191	2.31296	0.0207248	1	389.358	0.179259	0.212205	0.844743	0.398255	1	389.358	-0.334661	0.221247	-1.51262	0.130377	0.997622
ENSSSCG00000002724	1	PDPR	6	13187424	13230599	100525224	pyruvate dehydrogenase phosphatase regulatory subunit		protein_coding	922.024	-0.00399894	0.207867	-0.019238	0.984651	1	922.024	0.0801724	0.198066	0.404775	0.685643	1	922.024	0.0841713	0.207545	0.405556	0.685069	0.997622
ENSSSCG00000002729	-1	VAC14	6	13683799	13791241	100513600	VAC14 component of PIKFYVE complex		protein_coding	3532.4	-0.44038	0.242446	-1.81641	0.0693079	1	3532.4	-0.11133	0.231087	-0.481767	0.629972	1	3532.4	0.32905	0.242404	1.35744	0.174641	0.997622
ENSSSCG00000002730	1	CALB2	6	14391146	14420663	100127479	calbindin 2		protein_coding	586.446	0.0224829	0.254317	0.0884048	0.929555	1	586.446	-0.0752466	0.242468	-0.310337	0.756305	1	586.446	-0.0977295	0.254031	-0.384714	0.700449	0.997622
ENSSSCG00000002734	1	MARVELD3	6	14616481	14630794	100511453	MARVEL domain containing 3		protein_coding	179.936	-0.471679	0.317822	-1.4841	0.137783	1	179.936	-0.148387	0.30188	-0.491545	0.623041	1	179.936	0.323292	0.317293	1.01891	0.308247	0.997622
ENSSSCG00000002736	-1	TAT	6	14570587	14583177	100511756	tyrosine aminotransferase		protein_coding	125.999	0.0856267	0.344817	0.248325	0.803883	1	125.999	-0.26703	0.329439	-0.810562	0.417617	1	125.999	-0.352657	0.344394	-1.02399	0.305838	0.997622
ENSSSCG00000002737	1	CHST4	6	14535863	14549890	106510480	carbohydrate sulfotransferase 4		protein_coding	188.187	0.463409	0.381145	1.21583	0.224048	1	188.187	0.0389903	0.363977	0.107123	0.914691	1	188.187	-0.424419	0.380274	-1.11609	0.264384	0.997622
ENSSSCG00000002738	-1	ZNF23	6	14463304	14480864	110255248	zinc finger protein 23		protein_coding	255.473	0.210145	0.300568	0.699161	0.484451	1	255.473	-0.388159	0.287385	-1.35066	0.176805	1	255.473	-0.598304	0.300535	-1.99079	0.0465035	0.997622
ENSSSCG00000002739	-1	PHLPP2	6	14633751	14715892	100628113	PH domain and leucine rich repeat protein phosphatase 2		protein_coding	782.561	-0.3367	0.231637	-1.45357	0.146067	1	782.561	-0.0168604	0.22052	-0.0764575	0.939055	1	782.561	0.31984	0.231379	1.38232	0.166874	0.997622
ENSSSCG00000002740	-1	AP1G1	6	14719954	14809744	100514713	adaptor related protein complex 1 subunit gamma 1		protein_coding	561.5	-0.220156	0.270672	-0.813369	0.416007	1	561.5	-0.119356	0.257873	-0.462849	0.643472	1	561.5	0.1008	0.270439	0.372728	0.709351	0.997622
ENSSSCG00000002743	1	IST1	6	14836749	14911313	100626669	IST1 factor associated with ESCRT-III		protein_coding	397.557	-0.0472446	0.254906	-0.185341	0.852961	1	397.557	0.157413	0.242652	0.648722	0.516518	1	397.557	0.204658	0.254213	0.805066	0.420782	0.997622
ENSSSCG00000002746	1	DHODH	6	14942933	14956000	102157990	dihydroorotate dehydrogenase (quinone)		protein_coding	189.661	0.148321	0.321032	0.462012	0.644073	1	189.661	0.288834	0.305633	0.945036	0.344641	1	189.661	0.140514	0.319573	0.439692	0.66016	0.997622
ENSSSCG00000002747	-1	PMFBP1	6	15016226	15309461	100518840	polyamine modulated factor 1 binding protein 1		protein_coding	2379.38	-0.251272	0.247675	-1.01452	0.310333	1	2379.38	0.0559099	0.236052	0.236854	0.81277	1	2379.38	0.307182	0.247579	1.24074	0.214701	0.997622
ENSSSCG00000002748	1	DHX38	6	14998292	15016378	100518664	DEAH-box helicase 38		protein_coding	473.149	0.0681628	0.265368	0.256861	0.797286	1	473.149	-0.233832	0.253205	-0.923488	0.355753	1	473.149	-0.301995	0.265186	-1.1388	0.254786	0.997622
ENSSSCG00000002749	1		6	14959791	14989753	397061	haptoglobin		protein_coding	252.393	-0.0263582	0.25139	-0.10485	0.916495	1	252.393	-0.147063	0.23968	-0.61358	0.539493	1	252.393	-0.120705	0.250871	-0.481143	0.630415	0.997622
ENSSSCG00000002752	-1	ZFHX3	6	15698176	16023169	100519194	zinc finger homeobox 3		protein_coding	5598.09	-0.0266224	0.164776	-0.161567	0.871647	1	5598.09	-0.0589335	0.157096	-0.375143	0.707554	1	5598.09	-0.0323112	0.164727	-0.196149	0.844493	0.997622
ENSSSCG00000002753	1	NOB1	6	17233858	17245451	100516270	NIN1 (RPN12) binding protein 1 homolog		protein_coding	267.685	-0.0744652	0.374041	-0.199083	0.842198	1	267.685	-0.410159	0.356903	-1.14922	0.250466	1	267.685	-0.335694	0.374046	-0.897466	0.36947	0.997622
ENSSSCG00000002754	1	NQO1	6	17292769	17302590	100286873	NAD(P)H quinone dehydrogenase 1		protein_coding	98.2673	0.876458	0.439144	1.99583	0.0459521	1	98.2673	0.567979	0.419452	1.3541	0.175705	1	98.2673	-0.308479	0.435777	-0.707883	0.479018	0.997622
ENSSSCG00000002755	-1	NFAT5	6	17313388	17434926	100516737	nuclear factor of activated T cells 5		protein_coding	762.251	-0.16814	0.254379	-0.66098	0.508625	1	762.251	0.294519	0.242161	1.21621	0.223905	1	762.251	0.462659	0.253939	1.82193	0.0684655	0.997622
ENSSSCG00000002759	1		6	17645552	17654743	100517220	component of oligomeric golgi complex 8		protein_coding	229.071	-0.0851635	0.378159	-0.225206	0.821819	1	229.071	-0.292812	0.360677	-0.811841	0.416883	1	229.071	-0.207649	0.37799	-0.54935	0.582765	0.997622
ENSSSCG00000002763	1	PRMT7	6	28883158	28945906	100517946	protein arginine methyltransferase 7		protein_coding	977.592	0.122435	0.20564	0.595383	0.551588	1	977.592	0.170549	0.195982	0.870226	0.384177	1	977.592	0.0481143	0.205269	0.234396	0.814677	0.997622
ENSSSCG00000002764	-1	SMPD3	6	28938290	29025357	100518128	sphingomyelin phosphodiesterase 3		protein_coding	1732.86	0.00778576	0.235929	0.0330005	0.973674	1	1732.86	0.0162735	0.224913	0.0723548	0.94232	1	1732.86	0.00848776	0.235796	0.0359961	0.971285	1
ENSSSCG00000002767	1	TSNAXIP1	6	28428883	28456687	100520430	translin associated factor X interacting protein 1		protein_coding	184.742	0.00260196	0.329709	0.00789168	0.993703	1	184.742	0.0438821	0.314045	0.139732	0.888872	1	184.742	0.0412801	0.328775	0.125557	0.900082	0.998058
ENSSSCG00000002769	1	THAP11	6	28465208	28467074	100520959	THAP domain containing 11		protein_coding	50.5822	0.85745	0.705419	1.21552	0.224169	1	50.5822	0.715755	0.673023	1.06349	0.287559	1	50.5822	-0.141695	0.700753	-0.202204	0.839757	0.997622
ENSSSCG00000002771	1	EDC4	6	28489422	28501512	100521132	enhancer of mRNA decapping 4		protein_coding	1.58877	-3.25553	3.27034	-0.995471	0.319507	1	1.58877	-2.54669	3.07254	-0.828855	0.407186	1	1.58877	0.708836	3.32075	0.213457	0.830971	0.997622
ENSSSCG00000002774	1	RIPOR1	6	28132115	28183788	100522138	RHO family interacting cell polarization regulator 1		protein_coding	1173.8	0.0891313	0.236775	0.376439	0.70659	1	1173.8	0.035248	0.225733	0.156149	0.875916	1	1173.8	-0.0538833	0.236568	-0.227771	0.819824	0.997622
ENSSSCG00000002776	-1	ATP6V0D1	6	28090181	28131985	100525048	ATPase H+ transporting V0 subunit d1		protein_coding	1110.74	0.27191	0.322908	0.842067	0.399751	1	1110.74	0.0773142	0.307917	0.251087	0.801747	1	1110.74	-0.194596	0.322726	-0.602976	0.546525	0.997622
ENSSSCG00000002777	1	HSD11B2	6	28083955	28089672	396948	hydroxysteroid 11-beta dehydrogenase 2		protein_coding	237.518	0.0636546	0.507865	0.125338	0.900256	1	237.518	-0.253994	0.484444	-0.524301	0.600069	1	237.518	-0.317649	0.507697	-0.625666	0.531534	0.997622
ENSSSCG00000002779	1	LRRC36	6	27966365	28051797	100524316	leucine rich repeat containing 36		protein_coding	654.075	-0.422347	0.267724	-1.57755	0.11467	1	654.075	0.118389	0.254739	0.464746	0.642113	1	654.075	0.540736	0.267372	2.02241	0.0431336	0.997622
ENSSSCG00000002781	-1	KCTD19	6	27932895	27966264	100521969	potassium channel tetramerization domain containing 19		protein_coding	433.842	-0.15162	0.235345	-0.644246	0.519416	1	433.842	-0.158145	0.224232	-0.705271	0.480642	1	433.842	-0.00652462	0.235041	-0.0277594	0.977854	1
ENSSSCG00000002782	1	PLEKHG4	6	27923816	27932159	100524497	pleckstrin homology and RhoGEF domain containing G4		protein_coding	247.263	0.225515	0.410716	0.549078	0.582952	1	247.263	0.0100455	0.391745	0.0256429	0.979542	1	247.263	-0.21547	0.410168	-0.52532	0.599361	0.997622
ENSSSCG00000002783	1	SLC9A5	6	27884592	27904075	396753	solute carrier family 9 member A5		protein_coding	629.349	0.384927	0.321273	1.19813	0.230866	1	629.349	0.143984	0.306418	0.469894	0.638431	1	629.349	-0.240943	0.320898	-0.750838	0.45275	0.997622
ENSSSCG00000002786	1	ELMO3	6	27841624	27846330	100522492	engulfment and cell motility 3		protein_coding	104.161	0.506742	0.469879	1.07845	0.280832	1	104.161	0.614117	0.447671	1.3718	0.170124	1	104.161	0.107375	0.467025	0.229913	0.818159	0.997622
ENSSSCG00000002787	1	E2F4	6	27833924	27841419	100522677	E2F transcription factor 4		protein_coding	194.509	0.809696	0.406213	1.99328	0.0462309	1	194.509	-0.0234696	0.388462	-0.0604168	0.951824	1	194.509	-0.833166	0.405459	-2.05487	0.0398916	0.997622
ENSSSCG00000002788	-1	EXOC3L1	6	27827357	27832452	100522868	exocyst complex component 3 like 1		protein_coding	4.12953	-1.27648	1.7986	-0.709707	0.477886	1	4.12953	0.434378	1.67078	0.259985	0.794875	1	4.12953	1.71086	1.78683	0.957484	0.338323	0.997622
ENSSSCG00000002790	1	TMEM208	6	27853452	27867226	100523188	transmembrane protein 208		protein_coding	356.353	-0.015549	0.357165	-0.0435344	0.965276	1	356.353	-0.0833	0.340494	-0.244645	0.806732	1	356.353	-0.0677511	0.356839	-0.189864	0.849415	0.997622
ENSSSCG00000002792	1	HSF4	6	27808652	27813404	100523672	heat shock factor protein 4		protein_coding	22.5356	-0.239859	1.07501	-0.223122	0.82344	1	22.5356	-0.248539	1.02426	-0.242653	0.808274	1	22.5356	-0.00868057	1.07421	-0.00808091	0.993552	1
ENSSSCG00000002793	1		6	27803571	27807788	100523967	F-box and leucine rich repeat protein 8		protein_coding	50.9627	0.869774	0.715579	1.21548	0.224182	1	50.9627	0.469174	0.683429	0.686499	0.492398	1	50.9627	-0.4006	0.711965	-0.562669	0.57366	0.997622
ENSSSCG00000002795	-1	CDH11	6	25783595	25933634	100525579	cadherin 11		protein_coding	1477.94	-0.209337	0.253388	-0.826154	0.408717	1	1477.94	0.0864579	0.24145	0.358078	0.720285	1	1477.94	0.295795	0.253226	1.16811	0.242764	0.997622
ENSSSCG00000002799	-1	CNOT1	6	20271596	20372280	100511993	CCR4-NOT transcription complex subunit 1		protein_coding	366.812	0.186096	0.411234	0.452531	0.650886	1	366.812	-0.228152	0.392354	-0.581495	0.560907	1	366.812	-0.414248	0.411073	-1.00772	0.313587	0.997622
ENSSSCG00000002802	1	GINS3	6	20162680	20170263	100512472	GINS complex subunit 3		protein_coding	112.215	0.576384	0.537332	1.07268	0.283416	1	112.215	0.408141	0.512554	0.796288	0.425864	1	112.215	-0.168243	0.535433	-0.314219	0.753355	0.997622
ENSSSCG00000002803	1	CCDC113	6	20052651	20088822	100512660	coiled-coil domain containing 113		protein_coding	259.774	-0.652896	0.353402	-1.84746	0.0646807	1	259.774	0.241097	0.335332	0.718982	0.472152	1	259.774	0.893994	0.352607	2.53538	0.0112324	0.997622
ENSSSCG00000002804	-1	CSNK2A2	6	19976927	20016741	100737256	casein kinase 2 alpha 2		protein_coding	339.563	-0.151075	0.287419	-0.525626	0.599148	1	339.563	0.16627	0.273473	0.607994	0.543191	1	339.563	0.317345	0.286702	1.10688	0.268346	0.997622
ENSSSCG00000002805	-1	CFAP20	6	19854236	19969347	100513209	cilia and flagella associated protein 20		protein_coding	1074.15	-0.00755302	0.216847	-0.034831	0.972214	1	1074.15	-0.103749	0.206745	-0.501824	0.615791	1	1074.15	-0.0961965	0.21668	-0.443956	0.657075	0.997622
ENSSSCG00000002807	1	USB1	6	19852011	19874021	100513409	U6 snRNA biogenesis phosphodiesterase 1		protein_coding	59.3547	0.116136	0.546584	0.212477	0.831735	1	59.3547	-0.329776	0.522428	-0.631236	0.527886	1	59.3547	-0.445912	0.546265	-0.816292	0.414333	0.997622
ENSSSCG00000002808	-1	ZNF319	6	19842582	19851288	102160889	zinc finger protein 319		protein_coding	171.785	-0.0353777	0.438613	-0.080658	0.935714	1	171.785	-0.0711091	0.41806	-0.170093	0.864937	1	171.785	-0.0357315	0.438048	-0.0815698	0.934989	0.998058
ENSSSCG00000002809	1	TEPP	6	19832441	19838181	100170116	testis, prostate and placenta expressed		protein_coding	224.936	-0.256171	0.309106	-0.828748	0.407247	1	224.936	-0.249743	0.294434	-0.848215	0.396318	1	224.936	0.00642792	0.308827	0.020814	0.983394	1
ENSSSCG00000002811	-1		6	19753036	19825631	100627935	cyclic nucleotide gated channel subunit beta 1		protein_coding	1347.11	0.0206363	0.269186	0.0766618	0.938893	1	1347.11	-0.0488649	0.256644	-0.190399	0.848996	1	1347.11	-0.0695012	0.269059	-0.258312	0.796166	0.997622
ENSSSCG00000002812	-1	KIFC3	6	19659987	19730359	100514463	kinesin family member C3		protein_coding	1212.17	0.174685	0.253503	0.689084	0.49077	1	1212.17	-0.251156	0.241836	-1.03854	0.29902	1	1212.17	-0.425841	0.253434	-1.68028	0.0929022	0.997622
ENSSSCG00000002813	1	KATNB1	6	19630350	19667676	100514649	katanin regulatory subunit B1		protein_coding	590.264	-0.0495915	0.313725	-0.158073	0.874399	1	590.264	-0.00926059	0.299018	-0.03097	0.975293	1	590.264	0.0403309	0.313453	0.128666	0.897622	0.998058
ENSSSCG00000002814	1	ADGRG3	6	19574514	19599082	100514842	adhesion G protein-coupled receptor G3		protein_coding	476.145	0.562341	0.290508	1.93572	0.0529024	1	476.145	-0.182687	0.277572	-0.658163	0.510433	1	476.145	-0.745028	0.290268	-2.56669	0.0102674	0.997622
ENSSSCG00000002815	1	ADGRG1	6	19527648	19570893	100515029	adhesion G protein-coupled receptor G1		protein_coding	1048.58	0.359024	0.331836	1.08193	0.279283	1	1048.58	0.0913404	0.316458	0.288633	0.772862	1	1048.58	-0.267683	0.331639	-0.807152	0.419579	0.997622
ENSSSCG00000002817	1	DRC7	6	19603399	19629174	100515380	dynein regulatory complex subunit 7		protein_coding	494.309	-0.0485644	0.311857	-0.155726	0.876249	1	494.309	-0.0185679	0.297223	-0.0624713	0.950188	1	494.309	0.0299965	0.311539	0.096285	0.923294	0.998058
ENSSSCG00000002818	-1	PLLP	6	19211761	19241228	100516614	plasmolipin		protein_coding	350.387	0.0636476	0.324547	0.196112	0.844522	1	350.387	-0.0534241	0.30945	-0.172642	0.862933	1	350.387	-0.117072	0.324144	-0.361172	0.717971	0.997622
ENSSSCG00000002819	1	ARL2BP	6	19207063	19223199	100515548	ADP ribosylation factor like GTPase 2 binding protein		protein_coding	61.3136	-0.246877	0.543261	-0.454436	0.649515	1	61.3136	-0.380693	0.517924	-0.735036	0.462317	1	61.3136	-0.133815	0.543165	-0.246362	0.805402	0.997622
ENSSSCG00000002820	1	RSPRY1	6	19154416	19204825	100515835	ring finger and SPRY domain containing 1		protein_coding	351.675	-0.235553	0.364528	-0.646188	0.518158	1	351.675	-0.193149	0.347378	-0.55602	0.578197	1	351.675	0.0424042	0.364321	0.116392	0.907342	0.998058
ENSSSCG00000002821	1	CCL22	6	19296711	19302000	100516016	C-C motif chemokine ligand 22		protein_coding	104.587	0.0444354	0.528671	0.0840512	0.933016	1	104.587	-0.138402	0.504219	-0.274488	0.78371	1	104.587	-0.182837	0.52804	-0.346257	0.72915	0.997622
ENSSSCG00000002822	1	AMFR	6	29366624	29413703	100516197	autocrine motility factor receptor		protein_coding	548.654	-0.219801	0.264936	-0.829636	0.406745	1	548.654	-0.0240731	0.252314	-0.0954094	0.92399	1	548.654	0.195727	0.264614	0.739671	0.4595	0.997622
ENSSSCG00000002825	-1		6	29884248	29912902	397478	carboxylesterase 1		protein_coding	1488.71	-0.216996	0.279771	-0.775619	0.437974	1	1488.71	-0.135869	0.266684	-0.509476	0.610419	1	1488.71	0.081127	0.279691	0.29006	0.771771	0.997622
ENSSSCG00000002827	-1	SLC6A2	6	29931664	29980823	100517716	solute carrier family 6 member 2		protein_coding	903.811	-0.16934	0.251434	-0.673494	0.500633	1	903.811	-0.259003	0.239708	-1.08049	0.279922	1	903.811	-0.0896635	0.251352	-0.356724	0.721298	0.997622
ENSSSCG00000002828	-1	LPCAT2	6	29998488	30056862	100517894	lysophosphatidylcholine acyltransferase 2		protein_coding	561.867	-0.210349	0.241379	-0.871444	0.383512	1	561.867	-0.0040051	0.229824	-0.0174268	0.986096	1	561.867	0.206344	0.241016	0.856139	0.391921	0.997622
ENSSSCG00000002829	-1	MMP2	6	30058594	30086982	397391	matrix metallopeptidase 2		protein_coding	573.84	0.323235	0.308943	1.04626	0.295441	1	573.84	0.0837933	0.294671	0.284363	0.776132	1	573.84	-0.239441	0.308567	-0.775979	0.437761	0.997622
ENSSSCG00000002830	-1	IRX6	6	30198943	30205535	100518430	iroquois homeobox 6		protein_coding	251.332	0.987882	0.526442	1.87653	0.0605828	1	251.332	0.679783	0.502205	1.3536	0.175865	1	251.332	-0.308099	0.52517	-0.586666	0.557428	0.997622
ENSSSCG00000002831	1	IRX3	6	31046098	31048822	100518611	iroquois homeobox 3		protein_coding	133.648	-0.29042	0.582494	-0.498579	0.618076	1	133.648	-0.0806962	0.554796	-0.145452	0.884354	1	133.648	0.209723	0.581987	0.360358	0.71858	0.997622
ENSSSCG00000002835	1	TOX3	6	32494170	32609928	100519713	TOX high mobility group box family member 3		protein_coding	1158.41	-0.0196189	0.255577	-0.0767633	0.938812	1	1158.41	0.196751	0.243548	0.807853	0.419175	1	1158.41	0.21637	0.25532	0.847443	0.396748	0.997622
ENSSSCG00000002836	1	SALL1	6	33732016	33748704	100519899	spalt like transcription factor 1		protein_coding	258.348	0.0900992	0.338737	0.265986	0.79025	1	258.348	0.013505	0.32293	0.0418201	0.966642	1	258.348	-0.0765943	0.338117	-0.226532	0.820788	0.997622
ENSSSCG00000002838	1	ZNF423	6	34932594	35299692	100520077	zinc finger protein 423		protein_coding	7677.64	0.0227608	0.226991	0.100272	0.920129	1	7677.64	-0.0409658	0.216424	-0.189285	0.849869	1	7677.64	-0.0637266	0.226964	-0.280779	0.77888	0.997622
ENSSSCG00000002839	-1	C16orf78	6	35394373	35409895	100627670	chromosome 6 C16orf78 homolog		protein_coding	211.991	-0.298998	0.256159	-1.16723	0.243116	1	211.991	0.115414	0.24291	0.475131	0.634693	1	211.991	0.414412	0.255024	1.625	0.104164	0.997622
ENSSSCG00000002841	1	N4BP1	6	36122035	36174536	100520431	NEDD4 binding protein 1		protein_coding	529.798	0.0859085	0.265959	0.323014	0.746685	1	529.798	0.0161452	0.25355	0.0636767	0.949228	1	529.798	-0.0697633	0.26557	-0.262693	0.792787	0.997622
ENSSSCG00000002844	-1	PHKB	6	36991241	37193587	100625881	phosphorylase kinase regulatory subunit beta		protein_coding	1122.05	-0.321077	0.324087	-0.990712	0.321826	1	1122.05	0.0387723	0.308824	0.125548	0.90009	1	1122.05	0.359849	0.32394	1.11085	0.266632	0.997622
ENSSSCG00000002846	1	DNAJA2	6	37591913	37608393	100521133	DnaJ heat shock protein family (Hsp40) member A2		protein_coding	174.598	0.236305	0.258559	0.91393	0.360754	1	174.598	0.407176	0.245867	1.65608	0.0977049	1	174.598	0.170871	0.256248	0.666819	0.504888	0.997622
ENSSSCG00000002847	-1	GPT2	6	37625105	37669669	100521318	glutamic--pyruvic transaminase 2		protein_coding	807.785	-0.201631	0.213232	-0.945595	0.344355	1	807.785	-0.293876	0.203274	-1.44572	0.148256	1	807.785	-0.0922452	0.21315	-0.432771	0.665181	0.997622
ENSSSCG00000002849	1	SHCBP1	6	38029572	38063859	100522493	SHC binding and spindle associated 1		protein_coding	250.927	-0.0247484	0.344504	-0.0718378	0.942731	1	250.927	-0.317161	0.32872	-0.964836	0.334627	1	250.927	-0.292413	0.344369	-0.849127	0.395811	0.997622
ENSSSCG00000002850	-1		6	38435729	38436076				protein_coding	41.2777	0.522305	0.684873	0.762631	0.445684	1	41.2777	-0.676349	0.658142	-1.02767	0.304107	1	41.2777	-1.19865	0.686394	-1.74631	0.0807575	0.997622
ENSSSCG00000002852	1	PLEKHF1	6	39786199	39797585	100522869	pleckstrin homology and FYVE domain containing 1		protein_coding	276.149	0.938001	0.391048	2.39868	0.0164542	1	276.149	-0.150807	0.374	-0.403228	0.68678	1	276.149	-1.08881	0.390658	-2.78712	0.00531794	0.997622
ENSSSCG00000002854	1	POP4	6	39734542	39760953	100523065	POP4 homolog, ribonuclease P/MRP subunit		protein_coding	551.257	0.405645	0.330589	1.22704	0.219808	1	551.257	0.180581	0.315303	0.572722	0.566833	1	551.257	-0.225064	0.330145	-0.681714	0.49542	0.997622
ENSSSCG00000002855	1		6	39919624	39933366	100523248	cyclin E1		protein_coding	116.141	0.292316	0.468085	0.624493	0.532304	1	116.141	-0.0568679	0.446867	-0.127259	0.898735	1	116.141	-0.349184	0.46721	-0.747382	0.454833	0.997622
ENSSSCG00000002857	1	TDRD12	6	42589554	42667950	102162257	tudor domain containing 12		protein_coding	932.323	-0.294184	0.197971	-1.486	0.13728	1	932.323	-0.14707	0.18855	-0.780006	0.435387	1	932.323	0.147114	0.1978	0.743752	0.457027	0.997622
ENSSSCG00000002859	-1	ANKRD27	6	42501165	42559912	100524146	ankyrin repeat domain 27		protein_coding	880.328	0.155476	0.250934	0.619589	0.535528	1	880.328	0.0712869	0.239249	0.297961	0.765733	1	880.328	-0.0841894	0.250651	-0.335883	0.736959	0.997622
ENSSSCG00000002860	1	PDCD5	6	42482931	42491591	100523791	programmed cell death 5		protein_coding	127.566	1.08015	0.365317	2.95675	0.00310903	1	127.566	0.516384	0.349623	1.47697	0.139683	1	127.566	-0.563767	0.362181	-1.55659	0.119568	0.997622
ENSSSCG00000002862	1		6	42942184	42971029	100526109	WD repeat domain 88		protein_coding	758.727	-0.222804	0.336181	-0.66275	0.507491	1	758.727	-0.110904	0.320411	-0.34613	0.729245	1	758.727	0.1119	0.336038	0.332999	0.739135	0.997622
ENSSSCG00000002863	1	LRP3	6	42988468	43003256	100524868	LDL receptor related protein 3		protein_coding	302.843	0.375183	0.401917	0.933482	0.350571	1	302.843	-0.0665431	0.383566	-0.173486	0.86227	1	302.843	-0.441726	0.401527	-1.10011	0.271282	0.997622
ENSSSCG00000002864	-1	SLC7A10	6	43002429	43017555	100525049	solute carrier family 7 member 10		protein_coding	284.844	-0.134107	0.373709	-0.358855	0.719703	1	284.844	-0.0557445	0.356071	-0.156555	0.875596	1	284.844	0.0783628	0.373298	0.20992	0.83373	0.997622
ENSSSCG00000002865	1	GPATCH1	6	42895510	42941560	100525924	G-patch domain containing 1		protein_coding	544.086	0.0381826	0.222014	0.171983	0.863451	1	544.086	0.0667448	0.21154	0.315519	0.752368	1	544.086	0.0285622	0.221515	0.12894	0.897405	0.998058
ENSSSCG00000002866	-1	CEBPA	6	43083203	43085836	397307	CCAAT enhancer binding protein alpha		protein_coding	77.9747	0.528782	0.637044	0.830055	0.406508	1	77.9747	-0.694762	0.610419	-1.13817	0.255049	1	77.9747	-1.22354	0.637979	-1.91784	0.0551311	0.997622
ENSSSCG00000002867	1	CEBPG	6	43164918	43175002	100525580	CCAAT enhancer binding protein gamma		protein_coding	168.284	-0.503025	0.390283	-1.28887	0.197443	1	168.284	-0.129148	0.371002	-0.348105	0.727761	1	168.284	0.373878	0.389788	0.959182	0.337467	0.997622
ENSSSCG00000002868	-1	PEPD	6	43177065	43290369	100511084	peptidase D		protein_coding	2522.18	0.115299	0.286138	0.402951	0.686984	1	2522.18	0.0038487	0.272823	0.0141069	0.988745	1	2522.18	-0.111451	0.286063	-0.389602	0.696831	0.997622
ENSSSCG00000002869	1	LSM14A	6	43847700	43903604	100511455	LSM14A mRNA processing body assembly factor		protein_coding	456.766	0.00441383	0.277785	0.0158894	0.987323	1	456.766	0.0337271	0.264717	0.127408	0.898617	1	456.766	0.0293133	0.277343	0.105693	0.915826	0.998058
ENSSSCG00000002873	1	GPI	6	43933759	44069330	397602	glucose-6-phosphate isomerase		protein_coding	880.715	0.249113	0.260458	0.956443	0.338849	1	880.715	0.257114	0.248291	1.03554	0.300419	1	880.715	0.00800078	0.260075	0.0307633	0.975458	1
ENSSSCG00000002875	1		6	44074125	44097065	100512169	programmed cell death 2 like		protein_coding	157.562	0.306578	0.302794	1.0125	0.311301	1	157.562	0.0673019	0.289064	0.232827	0.815896	1	157.562	-0.239276	0.30147	-0.793697	0.427372	0.997622
ENSSSCG00000002879	1	GRAMD1A	6	44569030	44594170	100513658	GRAM domain containing 1A		protein_coding	722.222	0.130107	0.352008	0.369615	0.711669	1	722.222	-0.138972	0.335707	-0.413967	0.678898	1	722.222	-0.269079	0.351868	-0.764716	0.444441	0.997622
ENSSSCG00000002882	-1	KRTDAP	6	44932196	44935596	100515206	keratinocyte differentiation associated protein		protein_coding	85.7816	-0.105864	0.470988	-0.224771	0.822158	1	85.7816	-0.210227	0.448979	-0.468233	0.639618	1	85.7816	-0.104363	0.470377	-0.22187	0.824415	0.997622
ENSSSCG00000002884	1	LSR	6	44759073	44773381	100516738	lipolysis stimulated lipoprotein receptor		protein_coding	274.175	-0.0929239	0.336494	-0.276153	0.782431	1	274.175	-0.267201	0.320897	-0.832669	0.405032	1	274.175	-0.174277	0.336302	-0.518216	0.604308	0.997622
ENSSSCG00000002885	1	USF2	6	44774008	44783593	100515549	upstream transcription factor 2, c-fos interacting		protein_coding	311.806	0.541393	0.386811	1.39963	0.161624	1	311.806	-0.0580344	0.369329	-0.157135	0.875139	1	311.806	-0.599427	0.386391	-1.55135	0.120818	0.997622
ENSSSCG00000002887	1	MAG	6	44794204	44809929	100516913	myelin associated glycoprotein		protein_coding	350.466	-0.0251286	0.371639	-0.0676155	0.946092	1	350.466	-0.316277	0.35451	-0.892153	0.372311	1	350.466	-0.291149	0.371549	-0.783608	0.43327	0.997622
ENSSSCG00000002888	1	GAPDHS	6	44969288	44978884	100517097	glyceraldehyde-3-phosphate dehydrogenase, spermatogenic		protein_coding	6.59365	-0.231236	1.22008	-0.189526	0.849681	1	6.59365	0.0721066	1.15625	0.0623626	0.950274	1	6.59365	0.303343	1.21301	0.250075	0.802529	0.997622
ENSSSCG00000002891	1		6	44837096	44846316	100135676	free fatty acid receptor 1		protein_coding	264.875	-0.350791	0.312517	-1.12247	0.261663	1	264.875	-0.386975	0.297781	-1.29953	0.193763	1	264.875	-0.036184	0.312489	-0.115793	0.907817	0.998058
ENSSSCG00000002893	1	CD22	6	44820683	44835956	102161349	CD22 molecule		protein_coding	377.18	0.288891	0.280887	1.02849	0.303717	1	377.18	0.0845544	0.267946	0.315565	0.752333	1	377.18	-0.204337	0.280265	-0.729084	0.46595	0.997622
ENSSSCG00000002895	1	KMT2B	6	45146846	45166852	100520742	lysine methyltransferase 2B		protein_coding	810.987	0.316214	0.312864	1.01071	0.312157	1	810.987	-0.26716	0.298544	-0.894878	0.370852	1	810.987	-0.583374	0.312787	-1.86509	0.0621693	0.997622
ENSSSCG00000002898	1	LIN37	6	45175500	45181391	100628065	lin-37 DREAM MuvB core complex component		protein_coding	106.126	0.461337	0.423963	1.08815	0.276527	1	106.126	-0.013532	0.405263	-0.0333907	0.973363	1	106.126	-0.474869	0.422737	-1.12332	0.261302	0.997622
ENSSSCG00000002908	1	ZBTB32	6	45141895	45145898	100627119	zinc finger and BTB domain containing 32		protein_coding	164.642	0.641457	0.49262	1.30213	0.192871	1	164.642	0.376244	0.470005	0.800511	0.423415	1	164.642	-0.265213	0.491236	-0.539889	0.589273	0.997622
ENSSSCG00000002910	-1	ALKBH6	6	45384957	45390244	100523906	alkB homolog 6		protein_coding	176.189	-0.300254	0.407292	-0.737196	0.461003	1	176.189	-0.356334	0.388165	-0.917995	0.358622	1	176.189	-0.0560793	0.407206	-0.137717	0.890464	0.998058
ENSSSCG00000002913	-1		6	45213714	45240442	106510519	proline dehydrogenase 2		protein_coding	541.427	0.220202	0.246757	0.892385	0.372187	1	541.427	0.0147741	0.235372	0.0627692	0.94995	1	541.427	-0.205428	0.246337	-0.833932	0.404319	0.997622
ENSSSCG00000002915	1	KIRREL2	6	45275745	45284100	100522140	kirre like nephrin family adhesion molecule 2		protein_coding	237.474	-0.183381	0.390933	-0.469087	0.639007	1	237.474	-0.0266734	0.372342	-0.071637	0.942891	1	237.474	0.156708	0.390429	0.401374	0.688145	0.997622
ENSSSCG00000002916	1	APLP1	6	45285698	45295352	100524259	amyloid beta precursor like protein 1		protein_coding	145.644	1.15725	0.584622	1.97949	0.0477613	1	145.644	0.442171	0.558341	0.791938	0.428397	1	145.644	-0.71508	0.582982	-1.22659	0.219976	0.997622
ENSSSCG00000002918	1		6	45289826	45309051	397267	hematopoietic cell signal transducer		protein_coding	102.141	1.16278	0.42983	2.7052	0.00682623	1	102.141	0.00317619	0.412804	0.00769419	0.993861	1	102.141	-1.1596	0.42823	-2.7079	0.0067711	0.997622
ENSSSCG00000002919	-1	TYROBP	6	45309197	45312537	397405	transmembrane immune signaling adaptor TYROBP		protein_coding	82.0118	0.688491	0.494078	1.39349	0.163473	1	82.0118	-0.372394	0.474066	-0.785531	0.432142	1	82.0118	-1.06088	0.493947	-2.14777	0.0317321	0.997622
ENSSSCG00000002921	-1	CLIP3	6	45390658	45418873	100524809	CAP-Gly domain containing linker protein 3		protein_coding	668.713	0.505613	0.261506	1.93347	0.0531787	1	668.713	0.208284	0.249491	0.834836	0.40381	1	668.713	-0.297329	0.261012	-1.13914	0.254645	0.997622
ENSSSCG00000002923	1	WDR62	6	45419041	45474050	100144885	WD repeat domain 62		protein_coding	918.689	0.206433	0.239314	0.862604	0.388355	1	918.689	-0.0666301	0.228274	-0.291886	0.770373	1	918.689	-0.273063	0.239107	-1.14202	0.253447	0.997622
ENSSSCG00000002926	1	TBCB	6	45482530	45492626	100522808	tubulin folding cofactor B		protein_coding	237.722	0.932207	0.501051	1.8605	0.0628144	1	237.722	0.063052	0.478541	0.131759	0.895175	1	237.722	-0.869155	0.500419	-1.73686	0.0824125	0.997622
ENSSSCG00000002927	1	LRFN3	6	45346637	45351991	100738610	leucine rich repeat and fibronectin type III domain containing 3		protein_coding	108.733	-0.304095	0.446699	-0.680761	0.496023	1	108.733	-0.111939	0.424999	-0.263387	0.792252	1	108.733	0.192156	0.445969	0.430872	0.666562	0.997622
ENSSSCG00000002929	-1	SYNE4	6	45380372	45384671	100521795	spectrin repeat containing nuclear envelope family member 4		protein_coding	116.279	-0.265209	0.486538	-0.545095	0.585689	1	116.279	-0.12893	0.463254	-0.278314	0.780771	1	116.279	0.136279	0.485941	0.280444	0.779137	0.997622
ENSSSCG00000002930	1	ZNF260	6	45812465	45880710	106510533	zinc finger protein 260		protein_coding	307.345	-0.131616	0.304407	-0.432368	0.665474	1	307.345	-0.143295	0.290077	-0.493989	0.621314	1	307.345	-0.0116791	0.304054	-0.0384114	0.96936	1
ENSSSCG00000002932	-1	ZNF567	6	45705030	45737962	100525521	zinc finger protein 567		protein_coding	231.04	-0.158392	0.314561	-0.503534	0.614589	1	231.04	0.317957	0.29889	1.06379	0.287423	1	231.04	0.476349	0.313355	1.52016	0.128471	0.997622
ENSSSCG00000002935	-1		6	46093208	46121451	100511135	zinc finger protein 568		protein_coding	60.363	-0.0113616	0.648967	-0.0175072	0.986032	1	60.363	0.0666883	0.618153	0.107883	0.914088	1	60.363	0.0780499	0.647443	0.120551	0.904047	0.998058
ENSSSCG00000002937	-1		6	46481032	46530351	102164547	zinc finger protein 420		protein_coding	394.221	0.00229058	0.27817	0.00823447	0.99343	1	394.221	0.0124625	0.265082	0.0470138	0.962502	1	394.221	0.010172	0.277684	0.0366315	0.970779	1
ENSSSCG00000002941	1		6	57631279	57658279				protein_coding	336.448	-0.27134	0.273698	-0.991386	0.321497	1	336.448	-0.344756	0.260854	-1.32164	0.186288	1	336.448	-0.0734156	0.273615	-0.268317	0.788455	0.997622
ENSSSCG00000002944	-1	WDR87	6	46889873	46908296	100513154	WD repeat domain 87		protein_coding	412.957	0.0208788	0.299974	0.0696022	0.94451	1	412.957	0.185317	0.285745	0.64854	0.516636	1	412.957	0.164438	0.29937	0.549282	0.582812	0.997622
ENSSSCG00000002950	1		6	46908410	47139543	100514291	signal induced proliferation associated 1 like 3		protein_coding	3663.34	0.045237	0.217785	0.207714	0.835452	1	3663.34	-0.0880235	0.207654	-0.423896	0.671642	1	3663.34	-0.133261	0.217733	-0.612036	0.540514	0.997622
ENSSSCG00000002952	-1	YIF1B	6	47224345	47234533	100514844	Yip1 interacting factor homolog B, membrane trafficking protein		protein_coding	206.945	0.416831	0.392631	1.06164	0.288401	1	206.945	0.271238	0.374468	0.724328	0.468865	1	206.945	-0.145593	0.391493	-0.371892	0.709973	0.997622
ENSSSCG00000002953	1		6	47223352	47226406	100515030	chromosome 6 C19orf33 homolog		protein_coding	44.3434	0.18614	0.724095	0.257066	0.797128	1	44.3434	-0.95777	0.694886	-1.37831	0.168107	1	44.3434	-1.14391	0.726729	-1.57405	0.115475	0.997622
ENSSSCG00000002954	1	SPINT2	6	47181768	47210561	100515207	serine peptidase inhibitor, Kunitz type 2		protein_coding	555.26	0.123861	0.233666	0.530078	0.596058	1	555.26	-0.0996717	0.222901	-0.447156	0.654762	1	555.26	-0.223533	0.233354	-0.957914	0.338106	0.997622
ENSSSCG00000002955	1	CATSPERG	6	47251964	47282831	100516914	cation channel sperm associated auxiliary subunit gamma		protein_coding	579.118	-0.0301657	0.283777	-0.106301	0.915344	1	579.118	-0.282728	0.270672	-1.04454	0.296235	1	579.118	-0.252563	0.283679	-0.89031	0.373299	0.997622
ENSSSCG00000002957	-1	GGN	6	47297572	47301553	100515664	gametogenetin		protein_coding	143.232	0.194444	0.519693	0.374152	0.708292	1	143.232	-0.197507	0.495986	-0.398211	0.690474	1	143.232	-0.391951	0.519313	-0.75475	0.450399	0.997622
ENSSSCG00000002959	1	FAM98C	6	47315354	47319487	100516018	family with sequence similarity 98 member C		protein_coding	177.815	0.799167	0.597587	1.33732	0.181117	1	177.815	-0.582973	0.571388	-1.02028	0.307597	1	177.815	-1.38214	0.597874	-2.31176	0.020791	0.997622
ENSSSCG00000002960	-1	RASGRP4	6	47319464	47333123	100516199	RAS guanyl releasing protein 4		protein_coding	286.313	0.0677882	0.335653	0.201959	0.839949	1	286.313	0.145147	0.319802	0.453865	0.649926	1	286.313	0.0773586	0.33492	0.230976	0.817333	0.997622
ENSSSCG00000002962	-1	MAP4K1	6	47458539	47475815	100516374	mitogen-activated protein kinase kinase kinase kinase 1		protein_coding	124.622	1.01242	0.477776	2.11903	0.0340877	1	124.622	0.349128	0.456747	0.764379	0.444641	1	124.622	-0.663295	0.475764	-1.39417	0.163266	0.997622
ENSSSCG00000002963	1		6	47463095	47488933	100517098	eukaryotic translation initiation factor 3 subunit K		protein_coding	437.304	0.109458	0.342932	0.319183	0.749588	1	437.304	-0.205394	0.327144	-0.62784	0.530109	1	437.304	-0.314852	0.342753	-0.918598	0.358306	0.997622
ENSSSCG00000002965	1	ACTN4	6	47493882	47569609	100517284	actinin alpha 4		protein_coding	1129.09	0.373146	0.287057	1.2999	0.193635	1	1129.09	0.17249	0.273744	0.630113	0.52862	1	1129.09	-0.200656	0.286812	-0.699607	0.484173	0.997622
ENSSSCG00000002968	-1		6	47787570	47791909				protein_coding	97.1702	-0.635661	0.593915	-1.07029	0.284489	1	97.1702	0.36261	0.563456	0.643545	0.519871	1	97.1702	0.99827	0.592411	1.6851	0.0919698	0.997622
ENSSSCG00000002969	-1		6	47797904	47803757				protein_coding	78.7345	0.860028	0.569674	1.50968	0.131124	1	78.7345	0.489543	0.544023	0.899857	0.368196	1	78.7345	-0.370485	0.566689	-0.65377	0.51326	0.997622
ENSSSCG00000002971	1	ACP7	6	47839136	47859150	100621910	acid phosphatase 7, tartrate resistant (putative)		protein_coding	303.311	-0.0696593	0.297276	-0.234326	0.814732	1	303.311	0.0767714	0.283073	0.271207	0.786232	1	303.311	0.146431	0.296608	0.493683	0.62153	0.997622
ENSSSCG00000002977	-1	SPMI	14	132315434	132321592	396758	seminal plasma sperm motility inhibitor/spermadhesin AQN-3-like protein		protein_coding	25.8209	1.75274	1.28333	1.36578	0.172008	1	25.8209	1.91594	1.22397	1.56535	0.117501	1	25.8209	0.163193	1.26975	0.128524	0.897734	0.998058
ENSSSCG00000002978	1	PSP-II	14	132274241	132320855	396818	porcine seminal protein I		protein_coding	801.464	0.114697	0.235232	0.48759	0.62584	1	801.464	0.154156	0.224196	0.687595	0.491708	1	801.464	0.0394591	0.234848	0.16802	0.866567	0.997622
ENSSSCG00000002980	1	AWN	14	132240887	132247816	396783	sperm associated AWN protein		protein_coding	126.442	-0.37849	0.445491	-0.849602	0.395546	1	126.442	0.279145	0.422893	0.660084	0.5092	1	126.442	0.657635	0.444069	1.48093	0.138625	0.997622
ENSSSCG00000002983	-1	LGALS13	6	48205158	48209867	100217392	lectin, galactoside-binding, soluble, 13		protein_coding	74.9734	-0.0840277	0.613528	-0.136958	0.891064	1	74.9734	0.378983	0.583434	0.649573	0.515968	1	74.9734	0.463011	0.611436	0.757252	0.448899	0.997622
ENSSSCG00000002988	1	ZNF546	6	48418747	48432494	100521972	zinc finger protein 546		protein_coding	137.683	0.583905	0.417033	1.40014	0.161471	1	137.683	-0.0390702	0.398756	-0.09798	0.921948	1	137.683	-0.622975	0.416098	-1.49718	0.134346	0.997622
ENSSSCG00000002989	-1	AKT2	6	48555789	48587919	100127478	AKT serine/threonine kinase 2		protein_coding	611.055	0.381716	0.276052	1.38277	0.166737	1	611.055	-0.276384	0.26362	-1.04841	0.294448	1	611.055	-0.658099	0.275942	-2.38492	0.0170828	0.997622
ENSSSCG00000002990	-1		6	48550543	48551887				protein_coding	46.485	1.22989	0.5852	2.10166	0.0355828	1	46.485	0.733131	0.560011	1.30914	0.190488	1	46.485	-0.496764	0.578391	-0.858871	0.390412	0.997622
ENSSSCG00000002993	-1	CYP2A19	6	49056578	49064107	403149	cytochrome P450 2A19		protein_coding	337.703	0.615144	0.472825	1.301	0.193259	1	337.703	0.153313	0.451115	0.339854	0.733967	1	337.703	-0.46183	0.472314	-0.977805	0.328171	0.997622
ENSSSCG00000002994	-1	CYP2F1	6	49017304	49031204	100523190	cytochrome P450 2F3		protein_coding	400.177	0.0821959	0.336893	0.243982	0.807245	1	400.177	-0.113996	0.321294	-0.354801	0.722739	1	400.177	-0.196191	0.336609	-0.582847	0.559996	0.997622
ENSSSCG00000002998	1	SNRPA	6	48971339	48999605	768109	small nuclear ribonucleoprotein polypeptide A		protein_coding	434.225	0.0961804	0.331447	0.290183	0.771676	1	434.225	-0.202959	0.316186	-0.641898	0.520939	1	434.225	-0.29914	0.331259	-0.903038	0.366506	0.997622
ENSSSCG00000003000	1	ITPKC	6	48942974	48961438	100524376	inositol-trisphosphate 3-kinase C		protein_coding	234.657	0.249647	0.247193	1.00993	0.312529	1	234.657	0.12594	0.235747	0.534216	0.593192	1	234.657	-0.123708	0.24599	-0.502897	0.615037	0.997622
ENSSSCG00000003006	-1	CYP2B22	6	49110812	49178413	102165015	cytochrome P450 2B4-like		protein_coding	3683.86	0.159419	0.308432	0.516867	0.605249	1	3683.86	0.0599626	0.294079	0.2039	0.838432	1	3683.86	-0.0994559	0.308378	-0.322513	0.747064	0.997622
ENSSSCG00000003011	-1		6	50104511	50226688	102158679	carcinoembryonic antigen-related cell adhesion molecule 5-like		protein_coding	1020.41	-0.0768244	0.199557	-0.384975	0.700256	1	1020.41	0.204595	0.190028	1.07666	0.281634	1	1020.41	0.281419	0.199185	1.41286	0.157698	0.997622
ENSSSCG00000003013	-1	B9D2	6	49349708	49366012	100511384	B9 domain containing 2		protein_coding	247.297	0.619006	0.368821	1.67834	0.0932814	1	247.297	-0.214725	0.352663	-0.608867	0.542612	1	247.297	-0.833731	0.368503	-2.26248	0.0236678	0.997622
ENSSSCG00000003016	1	CCDC97	6	49318652	49328002	100738128	coiled-coil domain containing 97		protein_coding	334.14	0.50692	0.382117	1.32661	0.184637	1	334.14	0.292561	0.364475	0.802693	0.422152	1	334.14	-0.214359	0.381352	-0.562103	0.574046	0.997622
ENSSSCG00000003017	-1	TGFB1	6	49332169	49349048	397078	transforming growth factor beta 1		protein_coding	1257.85	0.827069	0.582936	1.4188	0.155958	1	1257.85	0.0935897	0.555917	0.168352	0.866307	1	1257.85	-0.733479	0.58283	-1.25848	0.208218	0.997622
ENSSSCG00000003018	1	LIPE	6	49540907	49560126	397583	lipase E, hormone sensitive type		protein_coding	593.877	0.210983	0.420192	0.50211	0.61559	1	593.877	-0.201782	0.400793	-0.503456	0.614644	1	593.877	-0.412764	0.42008	-0.982585	0.325812	0.997622
ENSSSCG00000003021	-1	MEGF8	6	49577403	49618921	100513862	multiple EGF like domains 8		protein_coding	1148.26	0.176447	0.345699	0.510405	0.609768	1	1148.26	-0.137842	0.329678	-0.418112	0.675865	1	1148.26	-0.314289	0.345608	-0.90938	0.36315	0.997622
ENSSSCG00000003030	-1	CIC	6	49638988	49662947	100515732	capicua transcriptional repressor		protein_coding	878.751	0.489786	0.364503	1.34371	0.179042	1	878.751	0.0340738	0.347682	0.0980029	0.92193	1	878.751	-0.455712	0.364306	-1.25091	0.210969	0.997622
ENSSSCG00000003035	1		6	49690370	49700735	100515208	glycogen synthase kinase 3 alpha		protein_coding	242.796	-0.087758	0.473526	-0.185329	0.852971	1	242.796	0.12804	0.451126	0.283824	0.776546	1	242.796	0.215798	0.472946	0.456285	0.648185	0.997622
ENSSSCG00000003037	-1		6	49834904	49837595				pseudogene	63.4381	-1.3625	0.717605	-1.89868	0.0576063	1	63.4381	0.206427	0.67739	0.304739	0.760565	1	63.4381	1.56893	0.7162	2.19063	0.0284784	0.997622
ENSSSCG00000003038	1	GRIK5	6	49844879	49901186	100737141	glutamate ionotropic receptor kainate type subunit 5		protein_coding	749.064	-0.0813872	0.316365	-0.257257	0.79698	1	749.064	-0.0889413	0.301581	-0.294917	0.768057	1	749.064	-0.00755409	0.316195	-0.0238906	0.98094	1
ENSSSCG00000003043	-1	DMRTC2	6	49871136	50016315	100518666	DMRT like family C2		protein_coding	1490.76	0.237123	0.350922	0.675714	0.499222	1	1490.76	-0.0831401	0.334644	-0.248443	0.803792	1	1490.76	-0.320263	0.350838	-0.912851	0.361321	0.997622
ENSSSCG00000003044	1	LYPD4	6	50010558	50023571	100359350	LY6/PLAUR domain containing 4		protein_coding	259.135	0.212879	0.382822	0.556077	0.578158	1	259.135	0.39904	0.364691	1.09419	0.273874	1	259.135	0.186161	0.381768	0.487628	0.625813	0.997622
ENSSSCG00000003047	-1		6	50212928	50343314				protein_coding	1148.1	-0.0072505	0.190791	-0.0380023	0.969686	1	1148.1	-0.0246809	0.181856	-0.135716	0.892046	1	1148.1	-0.0174304	0.190569	-0.0914649	0.927123	0.998058
ENSSSCG00000003048	-1	CXCL17	6	50051061	50063295	100737180	C-X-C motif chemokine 17-like		protein_coding	155.32	-0.0523951	0.415139	-0.126211	0.899565	1	155.32	0.20652	0.395104	0.522697	0.601185	1	155.32	0.258915	0.413959	0.625459	0.53167	0.997622
ENSSSCG00000003054	1	ZNF575	6	50396242	50399178	100519430	zinc finger protein 575		protein_coding	85.1941	-0.0826374	0.67509	-0.122409	0.902575	1	85.1941	-0.0413967	0.643313	-0.0643492	0.948692	1	85.1941	0.0412407	0.674292	0.0611615	0.951231	0.998755
ENSSSCG00000003055	-1	XRCC1	6	50403686	50425710	100519604	X-ray repair cross complementing 1		protein_coding	440.35	0.0880366	0.331113	0.265881	0.790331	1	440.35	-0.0445991	0.315725	-0.141259	0.887665	1	440.35	-0.132636	0.330789	-0.400968	0.688444	0.997622
ENSSSCG00000003059	-1	ZNF428	6	50451142	50459660	100519901	zinc finger protein 428		protein_coding	76.3062	0.0646275	0.454422	0.142219	0.886907	1	76.3062	0.243861	0.432287	0.564118	0.572674	1	76.3062	0.179233	0.452074	0.396469	0.691759	0.997622
ENSSSCG00000003061	-1	CADM4	6	50462450	50478412	100523382	cell adhesion molecule 4		protein_coding	431.826	-0.0193564	0.284373	-0.068067	0.945732	1	431.826	-0.182147	0.271182	-0.671677	0.50179	1	431.826	-0.16279	0.284138	-0.572927	0.566694	0.997622
ENSSSCG00000003062	-1	LYPD3	6	50341161	50366240	100736591	LY6/PLAUR domain containing 3		protein_coding	82.0287	-0.494382	0.675309	-0.732083	0.464118	1	82.0287	-0.390683	0.643211	-0.607394	0.543589	1	82.0287	0.1037	0.675276	0.153566	0.877952	0.997622
ENSSSCG00000003063	-1	PHLDB3	6	50347436	50373982	100520495	pleckstrin homology like domain family B member 3		protein_coding	205.964	0.210801	0.411697	0.512029	0.608631	1	205.964	0.288269	0.39231	0.7348	0.462461	1	205.964	0.0774684	0.410628	0.188658	0.850361	0.997622
ENSSSCG00000003064	-1	ETHE1	6	50375841	50396237	106504117	ETHE1 persulfide dioxygenase		protein_coding	380.012	0.588575	0.305211	1.92842	0.0538028	1	380.012	-0.372837	0.291951	-1.27705	0.201584	1	380.012	-0.961412	0.305167	-3.15045	0.00163021	0.997622
ENSSSCG00000003068	-1	SMG9	6	50524527	50569738	100523741	SMG9 nonsense mediated mRNA decay factor		protein_coding	865.08	0.0881999	0.271703	0.324619	0.74547	1	865.08	-0.0778969	0.259089	-0.300657	0.763676	1	865.08	-0.166097	0.27152	-0.61173	0.540716	0.997622
ENSSSCG00000003069	-1	KCNN4	6	50580022	50593544	397081	potassium calcium-activated channel subfamily N member 4		protein_coding	323.911	-0.0244541	0.33864	-0.0722128	0.942433	1	323.911	-0.0494473	0.322774	-0.153195	0.878245	1	323.911	-0.0249932	0.338226	-0.0738949	0.941094	0.998179
ENSSSCG00000003070	1	ZNF45	6	50721620	50759572	100524260	zinc finger protein 45		protein_coding	306.138	0.0985796	0.360076	0.273775	0.784258	1	306.138	0.172971	0.343127	0.504101	0.61419	1	306.138	0.0743911	0.3594	0.206987	0.83602	0.997622
ENSSSCG00000003071	-1	ZNF404	6	50696065	50721480	100737509	zinc finger protein 404		protein_coding	221.281	0.0736619	0.355401	0.207264	0.835804	1	221.281	0.236953	0.338455	0.700101	0.483864	1	221.281	0.163291	0.354363	0.4608	0.644942	0.997622
ENSSSCG00000003072	1		6	50650544	50679797	100626883	zinc finger protein 283		protein_coding	254.675	0.659039	0.392874	1.67748	0.0934485	1	254.675	0.129661	0.375137	0.345636	0.729616	1	254.675	-0.529378	0.392087	-1.35015	0.176967	0.997622
ENSSSCG00000003073	-1	LYPD5	6	50608075	50612462	100626406	LY6/PLAUR domain containing 5		protein_coding	176.482	0.438413	0.430792	1.01769	0.308825	1	176.482	0.0925651	0.411161	0.225131	0.821878	1	176.482	-0.345848	0.429879	-0.804523	0.421095	0.997622
ENSSSCG00000003076	1		6	50793050	50802285				protein_coding	75.4531	0.335535	0.765843	0.438125	0.661296	1	75.4531	0.407739	0.729923	0.558605	0.576431	1	75.4531	0.0722038	0.76396	0.0945125	0.924702	0.998058
ENSSSCG00000003077	-1		6	50915095	50968600				protein_coding	458.429	-0.162054	0.286445	-0.565744	0.571568	1	458.429	-0.166395	0.272988	-0.609532	0.542172	1	458.429	-0.00434051	0.286216	-0.0151651	0.9879	1
ENSSSCG00000003078	1	CEACAM19	6	51182432	51203807	100738302	CEA cell adhesion molecule 19		protein_coding	394.125	0.115927	0.352198	0.329153	0.74204	1	394.125	0.227782	0.335628	0.678676	0.497343	1	394.125	0.111855	0.35161	0.318122	0.750392	0.997622
ENSSSCG00000003079	1		6	51146434	51180731	100525346	PVR cell adhesion molecule		protein_coding	572.895	-0.239301	0.264363	-0.905198	0.365361	1	572.895	0.00459343	0.251737	0.018247	0.985442	1	572.895	0.243894	0.264033	0.923728	0.355628	0.997622
ENSSSCG00000003080	1		6	51133102	51150568	100524810	immunoglobulin superfamily member 23		protein_coding	193.897	0.181977	0.307513	0.591769	0.554006	1	193.897	0.323243	0.292743	1.10419	0.269512	1	193.897	0.141266	0.305941	0.461744	0.644265	0.997622
ENSSSCG00000003081	1	CEACAM16	6	51220879	51231761				protein_coding	258.778	0.309884	0.375825	0.824543	0.409631	1	258.778	0.36915	0.358177	1.03063	0.302712	1	258.778	0.059266	0.374766	0.158141	0.874345	0.997622
ENSSSCG00000003083	1	CBLC	6	51276504	51296369	100511697	Cbl proto-oncogene C		protein_coding	478.47	0.0550416	0.307677	0.178894	0.858021	1	478.47	-0.0244686	0.293333	-0.0834158	0.933521	1	478.47	-0.0795102	0.307341	-0.258703	0.795864	0.997622
ENSSSCG00000003085	1	CLPTM1	6	51413602	51441816	100511021	CLPTM1 regulator of GABA type A receptor forward trafficking		protein_coding	573.555	0.199263	0.306935	0.649201	0.516208	1	573.555	0.0860703	0.292664	0.294092	0.768687	1	573.555	-0.113192	0.306565	-0.369228	0.711958	0.997622
ENSSSCG00000003086	1		6	51400839	51407305	100381252	apolipoprotein C2		protein_coding	128.896	-0.00903912	0.466532	-0.0193751	0.984542	1	128.896	-0.0503591	0.444661	-0.113253	0.90983	1	128.896	-0.04132	0.465778	-0.0887119	0.929311	0.998058
ENSSSCG00000003088	1	APOE	6	51372259	51377794	397576	apolipoprotein E		protein_coding	132.93	0.473465	0.406473	1.16481	0.244095	1	132.93	0.305458	0.387778	0.787713	0.430864	1	132.93	-0.168007	0.404661	-0.41518	0.67801	0.997622
ENSSSCG00000003089	1	TOMM40	6	51359689	51369923	102165927	translocase of outer mitochondrial membrane 40		protein_coding	258.46	-0.158733	0.403404	-0.393484	0.693962	1	258.46	-0.124307	0.384426	-0.323356	0.746426	1	258.46	0.0344265	0.403066	0.0854116	0.931934	0.998058
ENSSSCG00000003090	1		6	51313493	51358655	100038012	nectin cell adhesion molecule 2		protein_coding	1087.36	0.307105	0.254923	1.20469	0.228321	1	1087.36	0.100259	0.243113	0.412396	0.68005	1	1087.36	-0.206846	0.254675	-0.812195	0.41668	0.997622
ENSSSCG00000003091	-1	IRF2BP1	6	52196711	52200215	100512233	interferon regulatory factor 2 binding protein 1		protein_coding	64.7239	0.182029	0.58695	0.310127	0.756464	1	64.7239	0.130381	0.559492	0.233036	0.815734	1	64.7239	-0.0516475	0.585116	-0.0882688	0.929663	0.998058
ENSSSCG00000003092	1	FOXA3	6	52181114	52188777	100512416	forkhead box A3		protein_coding	227.939	0.0702033	0.451699	0.15542	0.87649	1	227.939	0.0207566	0.430609	0.0482028	0.961555	1	227.939	-0.0494467	0.451162	-0.109599	0.912728	0.998058
ENSSSCG00000003093	-1	SYMPK	6	52137291	52180291	100512609	symplekin		protein_coding	833.069	0.330784	0.301591	1.0968	0.272731	1	833.069	0.0479158	0.287651	0.166576	0.867703	1	833.069	-0.282868	0.301344	-0.938691	0.34789	0.997622
ENSSSCG00000003096	-1	NANOS2	6	52219418	52219834	100512966	nanos C2HC-type zinc finger 2		protein_coding	26.3293	-0.812126	1.04063	-0.78042	0.435143	1	26.3293	-0.288111	0.988345	-0.291509	0.770662	1	26.3293	0.524014	1.04014	0.503794	0.614406	0.997622
ENSSSCG00000003098	1	PPP5C	6	52377979	52402048	100513542	protein phosphatase 5 catalytic subunit		protein_coding	711.092	0.39768	0.278647	1.42719	0.153527	1	711.092	0.132809	0.265792	0.499673	0.617305	1	711.092	-0.264871	0.278271	-0.951846	0.341175	0.997622
ENSSSCG00000003100	1	CCDC61	6	52294533	52318003	100620572	coiled-coil domain containing 61		protein_coding	543.673	0.0753523	0.322463	0.233678	0.815235	1	543.673	-0.0160131	0.307445	-0.0520844	0.958461	1	543.673	-0.0913654	0.322173	-0.283591	0.776724	0.997622
ENSSSCG00000003101	1	HIF3A	6	52342909	52376339	100621574	hypoxia inducible factor 3 subunit alpha		protein_coding	693.992	0.0931318	0.286344	0.325245	0.744996	1	693.992	0.0498066	0.272981	0.182454	0.855226	1	693.992	-0.0433252	0.286046	-0.151462	0.879611	0.997622
ENSSSCG00000003102	1		6	52429642	52431396				protein_coding	36.6906	-0.523096	0.676025	-0.773782	0.43906	1	36.6906	0.425416	0.638527	0.666246	0.505254	1	36.6906	0.948512	0.672215	1.41103	0.158237	0.997622
ENSSSCG00000003103	1	FKRP	6	52627482	52639255	100516858	fukutin related protein		protein_coding	268.152	0.69287	0.38221	1.8128	0.0698627	1	268.152	0.281354	0.364829	0.771194	0.440592	1	268.152	-0.411517	0.381229	-1.07945	0.280389	0.997622
ENSSSCG00000003104	-1	STRN4	6	52601934	52627902	100513929	striatin 4		protein_coding	756.927	0.326841	0.391429	0.834993	0.403721	1	756.927	-0.269743	0.373425	-0.722348	0.47008	1	756.927	-0.596583	0.391364	-1.52437	0.127416	0.997622
ENSSSCG00000003105	-1	SLC1A5	6	52647432	52661459	641348	solute carrier family 1 member 5		protein_coding	342.478	-0.0854026	0.417542	-0.204536	0.837934	1	342.478	0.0668501	0.397873	0.168019	0.866568	1	342.478	0.152253	0.417128	0.365002	0.71511	0.997622
ENSSSCG00000003106	-1	AP2S1	6	52695640	52703198	100514408	adaptor related protein complex 2 subunit sigma 1		protein_coding	213.779	0.342495	0.45085	0.759665	0.447455	1	213.779	0.450726	0.429662	1.04903	0.294166	1	213.779	0.108231	0.449662	0.240694	0.809792	0.997622
ENSSSCG00000003107	1	ARHGAP35	6	52711901	52841288	100514580	Rho GTPase activating protein 35		protein_coding	1481.81	0.00809753	0.182419	0.0443897	0.964594	1	1481.81	-0.139423	0.173944	-0.801541	0.422819	1	1481.81	-0.147521	0.182291	-0.80926	0.418366	0.997622
ENSSSCG00000003108	1	NPAS1	6	52856029	52874718	100517221	neuronal PAS domain protein 1		protein_coding	558.851	0.414709	0.389912	1.0636	0.287512	1	558.851	-0.0434268	0.371975	-0.116747	0.907061	1	558.851	-0.458136	0.389677	-1.17568	0.239722	0.997622
ENSSSCG00000003109	-1	TMEM160	6	52874828	52877190	100514771	transmembrane protein 160		protein_coding	107.956	-0.181715	0.710093	-0.255903	0.798025	1	107.956	-0.1961	0.676845	-0.289727	0.772025	1	107.956	-0.0143847	0.70975	-0.0202673	0.98383	1
ENSSSCG00000003110	-1	ZC3H4	6	52894944	52937631	100515084	zinc finger CCCH-type containing 4		protein_coding	886.707	0.26672	0.257593	1.03543	0.300468	1	886.707	0.103399	0.245645	0.420927	0.673809	1	886.707	-0.163321	0.257293	-0.634767	0.525581	0.997622
ENSSSCG00000003111	1	SAE1	6	52957470	53030582	100515263	SUMO1 activating enzyme subunit 1		protein_coding	1093.56	0.0648065	0.209002	0.310076	0.756503	1	1093.56	0.0267458	0.199238	0.13424	0.893212	1	1093.56	-0.0380607	0.208757	-0.18232	0.855332	0.997622
ENSSSCG00000003112	-1		6	53037103	53046887	100517403	BCL2 binding component 3		protein_coding	399.269	0.583503	0.486518	1.19934	0.230394	1	399.269	-0.063722	0.464232	-0.137263	0.890823	1	399.269	-0.647225	0.486257	-1.33103	0.183178	0.997622
ENSSSCG00000003113	1	C5AR2	6	53118470	53127102	100515612	complement component 5a receptor 2		protein_coding	138.318	0.514817	0.423718	1.215	0.224366	1	138.318	-0.0645771	0.405013	-0.159445	0.873319	1	138.318	-0.579394	0.42288	-1.37012	0.170651	0.997622
ENSSSCG00000003114	1	DHX34	6	53131279	53161367	100515780	DExH-box helicase 34		protein_coding	707.259	0.0488544	0.328059	0.148919	0.881617	1	707.259	-0.0150425	0.312768	-0.0480947	0.961641	1	707.259	-0.0638968	0.327841	-0.194902	0.84547	0.997622
ENSSSCG00000003115	-1	MEIS3	6	53175928	53188406	100518492	Meis homeobox 3		protein_coding	436.137	0.44197	0.366372	1.20634	0.227685	1	436.137	-0.0993819	0.349669	-0.284217	0.776244	1	436.137	-0.541352	0.366097	-1.47871	0.139218	0.997622
ENSSSCG00000003119	-1	ZNF541	6	53280044	53311130	100519367	zinc finger protein 541		protein_coding	605.516	0.124204	0.286575	0.433409	0.664717	1	605.516	-0.128318	0.273342	-0.469441	0.638754	1	605.516	-0.252522	0.286362	-0.881829	0.377869	0.997622
ENSSSCG00000003120	-1	NAPA	6	53238678	53275230	100515953	NSF attachment protein alpha		protein_coding	582.389	0.370376	0.340547	1.08759	0.276776	1	582.389	0.0239045	0.324859	0.0735842	0.941341	1	582.389	-0.346472	0.340247	-1.0183	0.308537	0.997622
ENSSSCG00000003123	-1	BSPH1	6	53566517	53569308				protein_coding	40.6899	1.0112	0.687731	1.47034	0.141469	1	40.6899	0.24999	0.658656	0.379546	0.704282	1	40.6899	-0.76121	0.684007	-1.11287	0.265765	0.997622
ENSSSCG00000003124	1	CRX	6	53506410	53512191	100520079	cone-rod homeobox		protein_coding	155.709	0.170793	0.327995	0.520716	0.602564	1	155.709	-0.180248	0.313308	-0.575306	0.565084	1	155.709	-0.351041	0.327407	-1.07219	0.283637	0.997622
ENSSSCG00000003125	1	ELSPBP1	6	53583965	53603366	399529	epididymal sperm binding protein 1		protein_coding	269.492	0.0207942	0.311488	0.0667576	0.946775	1	269.492	-0.155387	0.297078	-0.523051	0.600939	1	269.492	-0.176181	0.311102	-0.566313	0.571181	0.997622
ENSSSCG00000003126	-1	CABP5	6	53605428	53617721	100520249	calcium binding protein 5		protein_coding	262.22	-0.0769447	0.297984	-0.258218	0.796239	1	262.22	0.0983679	0.283645	0.3468	0.728742	1	262.22	0.175313	0.297184	0.589913	0.555249	0.997622
ENSSSCG00000003128	-1	LIG1	6	53620483	53686562	100520434	DNA ligase 1		protein_coding	944.036	0.311886	0.268781	1.16038	0.245896	1	944.036	0.0317133	0.256364	0.123704	0.901549	1	944.036	-0.280173	0.268545	-1.0433	0.296809	0.997622
ENSSSCG00000003131	1	SYNGR4	6	53784409	53793725	100521627	synaptogyrin 4		protein_coding	223.275	0.281916	0.351417	0.802225	0.422423	1	223.275	-0.1974	0.335657	-0.588101	0.556465	1	223.275	-0.479316	0.35105	-1.36538	0.172135	0.997622
ENSSSCG00000003132	-1		6	53794971	53806435	100520962	KDEL endoplasmic reticulum protein retention receptor 1		protein_coding	375.896	-0.119303	0.363248	-0.328434	0.742584	1	375.896	-0.0661535	0.346176	-0.191098	0.848449	1	375.896	0.0531492	0.362935	0.146443	0.883572	0.997622
ENSSSCG00000003133	1	GRIN2D	6	53806174	53847788	100521797	glutamate ionotropic receptor NMDA type subunit 2D		protein_coding	1097.77	0.156	0.275259	0.56674	0.570891	1	1097.77	-0.189994	0.262549	-0.723653	0.469279	1	1097.77	-0.345995	0.275162	-1.25742	0.208602	0.997622
ENSSSCG00000003134	1	GRWD1	6	53849850	53859385	100521273	glutamate rich WD repeat containing 1		protein_coding	279.925	0.26689	0.399856	0.667466	0.504474	1	279.925	-0.268296	0.381731	-0.70284	0.482156	1	279.925	-0.535186	0.399684	-1.33902	0.180563	0.997622
ENSSSCG00000003135	1	KCNJ14	6	53862393	53866765	100521454	potassium inwardly rectifying channel subfamily J member 14		protein_coding	152.043	0.287306	0.439604	0.653558	0.513397	1	152.043	-0.0363296	0.419561	-0.0865896	0.930998	1	152.043	-0.323636	0.438852	-0.73746	0.460843	0.997622
ENSSSCG00000003136	1	CYTH2	6	53868408	53878856	100240721	cytohesin 2		protein_coding	272.334	0.0870973	0.346231	0.251559	0.801382	1	272.334	-0.367983	0.330576	-1.11315	0.265642	1	272.334	-0.45508	0.346176	-1.31459	0.188648	0.997622
ENSSSCG00000003137	-1	PLEKHA4	6	54144018	54170638	100522871	pleckstrin homology domain containing A4		protein_coding	586.069	-0.0549245	0.287897	-0.190778	0.848699	1	586.069	-0.26127	0.274561	-0.951591	0.341304	1	586.069	-0.206346	0.287786	-0.717011	0.473367	0.997622
ENSSSCG00000003139	-1	BCAT2	6	54107681	54143602	100523496	hydroxysteroid 17-beta dehydrogenase 14		protein_coding	716.874	0.0665409	0.258032	0.257878	0.796501	1	716.874	0.0312159	0.245976	0.126906	0.899015	1	716.874	-0.035325	0.257727	-0.137064	0.89098	0.998058
ENSSSCG00000003140	1	FGF21	6	54080739	54084604	100302504	fibroblast growth factor 21		protein_coding	129.09	0.718469	0.602974	1.19154	0.233441	1	129.09	-0.381651	0.576557	-0.661948	0.508004	1	129.09	-1.10012	0.602925	-1.82464	0.0680554	0.997622
ENSSSCG00000003143	-1	MAMSTR	6	54052249	54057877	100523847	MEF2 activating motif and SAP domain containing transcriptional regulator		protein_coding	216.61	-0.209487	0.400188	-0.523472	0.600646	1	216.61	0.165863	0.380823	0.43554	0.66317	1	216.61	0.37535	0.399388	0.939814	0.347313	0.997622
ENSSSCG00000003144	1	DHDH	6	54187260	54228144	397337	dihydrodiol dehydrogenase		protein_coding	279.018	0.0314575	0.25688	0.12246	0.902535	1	279.018	-0.414047	0.245498	-1.68656	0.0916886	1	279.018	-0.445505	0.256895	-1.73419	0.0828841	0.997622
ENSSSCG00000003145	1	FUT2	6	54034684	54047224	397139	fucosyltransferase 2		protein_coding	252.151	-0.327518	0.324391	-1.00964	0.312667	1	252.151	0.27498	0.308118	0.89245	0.372152	1	252.151	0.602498	0.323409	1.86296	0.0624674	0.997622
ENSSSCG00000003148	-1	DBP	6	53986959	53993020	100524747	D-box binding PAR bZIP transcription factor		protein_coding	164.214	-0.302218	0.513614	-0.588413	0.556255	1	164.214	-0.806474	0.490316	-1.64481	0.10001	1	164.214	-0.504257	0.514251	-0.980564	0.326808	0.997622
ENSSSCG00000003149	-1	TULP2	6	54175377	54186677	100511262	TUB like protein 2		protein_coding	82.8055	0.086848	0.506891	0.171335	0.863961	1	82.8055	-0.271918	0.484022	-0.561789	0.57426	1	82.8055	-0.358766	0.506467	-0.708369	0.478716	0.997622
ENSSSCG00000003150	1	NUCB1	6	54180038	54211156	100512538	nucleobindin 1		protein_coding	9.91982	-0.521481	1.17384	-0.44425	0.656862	1	9.91982	-0.189291	1.11329	-0.170028	0.864988	1	9.91982	0.332189	1.17167	0.283518	0.77678	0.997622
ENSSSCG00000003152	1	RUVBL2	6	54250515	54266893	100511637	RuvB like AAA ATPase 2		protein_coding	312.044	0.385166	0.345491	1.11484	0.26492	1	312.044	0.243519	0.329488	0.739083	0.459857	1	312.044	-0.141647	0.344671	-0.410963	0.681099	0.997622
ENSSSCG00000003153	1	FTL	6	54227164	54232752	397035	ferritin light chain		protein_coding	1011.75	-0.0333133	0.446428	-0.074622	0.940515	1	1011.75	-0.196266	0.425664	-0.461082	0.644739	1	1011.75	-0.162953	0.446367	-0.365065	0.715063	0.997622
ENSSSCG00000003154	-1	GYS1	6	54233050	54250261	574064	glycogen synthase 1		protein_coding	413.824	0.355714	0.380371	0.935174	0.349698	1	413.824	0.126517	0.362783	0.348739	0.727285	1	413.824	-0.229197	0.379908	-0.603295	0.546312	0.997622
ENSSSCG00000003155	1	PPP1R15A	6	54172050	54175465	100522679	protein phosphatase 1 regulatory subunit 15A		protein_coding	239.312	0.201458	0.469589	0.42901	0.667916	1	239.312	-0.418661	0.448318	-0.933847	0.350383	1	239.312	-0.620119	0.469605	-1.32051	0.186664	0.997622
ENSSSCG00000003156	-1	HRC	6	54337347	54341626	100525465	histidine rich calcium binding protein		protein_coding	281.231	0.344565	0.53454	0.644601	0.519186	1	281.231	-0.556341	0.510357	-1.0901	0.275669	1	281.231	-0.900906	0.53469	-1.68491	0.0920053	0.997622
ENSSSCG00000003157	1	LIN7B	6	54309535	54313138	100512352	lin-7 homolog B, crumbs cell polarity complex component		protein_coding	119.541	0.286438	0.513607	0.557699	0.57705	1	119.541	-0.926804	0.492213	-1.88293	0.0597094	1	119.541	-1.21324	0.51494	-2.35609	0.0184686	0.997622
ENSSSCG00000003160	-1	NTF4	6	54270553	54288843	100511085	neurotrophin 4		protein_coding	319.311	0.0605142	0.363881	0.166302	0.867919	1	319.311	0.105125	0.346788	0.303138	0.761785	1	319.311	0.0446105	0.363317	0.122787	0.902276	0.998058
ENSSSCG00000003161	1	PRRG2	6	54612864	54644318	100518130	proline rich and Gla domain 2		protein_coding	178.431	0.108087	0.40166	0.269101	0.787852	1	178.431	0.0408324	0.382903	0.106639	0.915075	1	178.431	-0.0672548	0.400853	-0.167779	0.866757	0.997622
ENSSSCG00000003165	1	RPS11	6	54577414	54579797	100513660	ribosomal protein S11		protein_coding	425.639	0.403818	0.461838	0.87437	0.381917	1	425.639	-0.181404	0.440656	-0.411667	0.680584	1	425.639	-0.585221	0.461674	-1.26761	0.204939	0.997622
ENSSSCG00000003169	-1	PIH1D1	6	54524172	54537588	100514581	PIH1 domain containing 1		protein_coding	172.882	0.961297	0.451161	2.13072	0.0331122	1	172.882	0.0853144	0.431402	0.197761	0.843232	1	172.882	-0.875983	0.450146	-1.946	0.0516553	0.997622
ENSSSCG00000003170	-1	SLC17A7	6	54511121	54521611	100514772	solute carrier family 17 member 7		protein_coding	312.007	0.151746	0.429489	0.353318	0.72385	1	312.007	0.0796115	0.409479	0.194422	0.845846	1	312.007	-0.0721348	0.429014	-0.168141	0.866472	0.997622
ENSSSCG00000003171	-1	PTH2	6	54504867	54510725	100515141	parathyroid hormone 2		protein_coding	173.711	0.0409951	0.564046	0.0726804	0.94206	1	173.711	0.0289511	0.537674	0.0538451	0.957059	1	173.711	-0.012044	0.563473	-0.0213745	0.982947	1
ENSSSCG00000003172	1	KASH5	6	54476877	54501165	100515317	KASH domain containing 5		protein_coding	642.383	0.4768	0.347758	1.37107	0.170354	1	642.383	0.0835433	0.331744	0.25183	0.801172	1	642.383	-0.393257	0.347448	-1.13184	0.2577	0.997622
ENSSSCG00000003177	1	BCL2L12	6	54707237	54715127	100521559	BCL2 like 12		protein_coding	142.209	0.370736	0.606548	0.611223	0.541052	1	142.209	0.244953	0.578393	0.423505	0.671927	1	142.209	-0.125783	0.605522	-0.207727	0.835442	0.997622
ENSSSCG00000003178	-1	IRF3	6	54701668	54707151	396656	interferon regulatory factor 3		protein_coding	187.293	0.669101	0.456583	1.46545	0.142798	1	187.293	0.234383	0.435849	0.537762	0.590742	1	187.293	-0.434718	0.45549	-0.954397	0.339883	0.997622
ENSSSCG00000003183	-1	RRAS	6	54670780	54684704	100516558	RAS related		protein_coding	255.067	0.598915	0.384482	1.55772	0.1193	1	255.067	0.0975963	0.367109	0.265851	0.790354	1	255.067	-0.501318	0.383736	-1.30641	0.191412	0.997622
ENSSSCG00000003187	1	FCGRT	6	54581128	54611272	397399	Fc fragment of IgG receptor and transporter		protein_coding	354.194	0.119016	0.288873	0.412001	0.680339	1	354.194	0.0761795	0.275358	0.276656	0.782044	1	354.194	-0.0428365	0.288261	-0.148603	0.881867	0.997622
ENSSSCG00000003189	1	PRMT1	6	54711393	54732574	100286877	protein arginine methyltransferase 1		protein_coding	411.686	0.200357	0.378836	0.528874	0.596893	1	411.686	-0.00259701	0.361289	-0.00718817	0.994265	1	411.686	-0.202954	0.37849	-0.536219	0.591807	0.997622
ENSSSCG00000003191	-1	TSKS	6	54760993	54779803	100522079	testis specific serine kinase substrate		protein_coding	473.723	-0.0470925	0.362823	-0.129795	0.896729	1	473.723	-0.152556	0.345926	-0.441007	0.659208	1	473.723	-0.105464	0.362633	-0.290827	0.771183	0.997622
ENSSSCG00000003192	-1	IL4I1	6	54906401	54946202	100522257	interleukin 4 induced 1		protein_coding	785.84	0.139452	0.27057	0.515401	0.606273	1	785.84	0.160128	0.257912	0.620864	0.534689	1	785.84	0.0206764	0.270224	0.0765158	0.939009	0.998058
ENSSSCG00000003193	1	TBC1D17	6	54890019	54906605	100519431	TBC1 domain family member 17		protein_coding	309.706	-0.334278	0.379426	-0.88101	0.378313	1	309.706	0.175256	0.361047	0.485411	0.627385	1	309.706	0.509534	0.378838	1.34499	0.178628	0.997622
ENSSSCG00000003194	-1	AKT1S1	6	54881584	54889954	100519715	AKT1 substrate 1		protein_coding	178.063	0.950233	0.415145	2.28891	0.0220843	1	178.063	0.461967	0.396532	1.16502	0.244011	1	178.063	-0.488265	0.413335	-1.18128	0.237491	0.997622
ENSSSCG00000003195	-1	PNKP	6	54870361	54880807	100522442	polynucleotide kinase 3'-phosphatase		protein_coding	211.999	0.372885	0.354121	1.05299	0.292347	1	211.999	0.111151	0.337925	0.328922	0.742215	1	211.999	-0.261734	0.353179	-0.74108	0.458645	0.997622
ENSSSCG00000003196	1	PTOV1	6	54865187	54873756	100522621	PTOV1 extended AT-hook containing adaptor protein		protein_coding	164.544	1.28906	0.429579	3.00076	0.00269309	1	164.544	0.532047	0.410776	1.29522	0.195243	1	164.544	-0.757016	0.427332	-1.77149	0.0764788	0.997622
ENSSSCG00000003197	1	MED25	6	54817236	54851834	100519902	mediator complex subunit 25		protein_coding	406.839	0.0403397	0.325158	0.124062	0.901266	1	406.839	-0.141735	0.31009	-0.457079	0.647615	1	406.839	-0.182075	0.324897	-0.560408	0.575201	0.997622
ENSSSCG00000003199	1	AP2A1	6	54786511	54823904	100520250	adaptor related protein complex 2 subunit alpha 1		protein_coding	757.755	0.141411	0.295076	0.479235	0.631772	1	757.755	0.263267	0.28123	0.936127	0.349208	1	757.755	0.121856	0.294688	0.413507	0.679235	0.997622
ENSSSCG00000003201	1	ATF5	6	54945119	54950137	100523675	activating transcription factor 5		protein_coding	103.962	0.282164	0.477103	0.591411	0.554245	1	103.962	0.354346	0.454546	0.779562	0.435649	1	103.962	0.072182	0.475077	0.151937	0.879236	0.997622
ENSSSCG00000003204	-1	VRK3	6	54973737	55053638	100523004	VRK serine/threonine kinase 3		protein_coding	1195.22	0.0646503	0.210939	0.306488	0.759233	1	1195.22	-0.201177	0.201199	-0.999895	0.317361	1	1195.22	-0.265828	0.210831	-1.26085	0.207361	0.997622
ENSSSCG00000003207	-1	IZUMO2	6	55055171	55069417	100524938	IZUMO family member 2		protein_coding	361.714	0.899769	0.374218	2.4044	0.016199	1	361.714	-0.0113632	0.357551	-0.0317805	0.974647	1	361.714	-0.911132	0.37375	-2.43781	0.0147765	0.997622
ENSSSCG00000003211	1	NR1H2	6	55237953	55245456	100525290	nuclear receptor subfamily 1 group H member 2		protein_coding	312.367	0.939161	0.359184	2.61471	0.00893042	1	312.367	0.368383	0.343015	1.07396	0.282843	1	312.367	-0.570778	0.358111	-1.59386	0.110968	0.997622
ENSSSCG00000003212	-1	NAPSA	6	55221204	55230449	100525581	napsin A aspartic peptidase		protein_coding	221.262	0.575681	0.389496	1.47802	0.139403	1	221.262	0.330256	0.371625	0.88868	0.374175	1	221.262	-0.245425	0.388289	-0.632069	0.527342	0.997622
ENSSSCG00000003214	-1	KCNC3	6	55204079	55216875	100511263	potassium voltage-gated channel subfamily C member 3		protein_coding	458.3	-0.0629466	0.351807	-0.178923	0.857998	1	458.3	-0.263432	0.335496	-0.785203	0.432335	1	458.3	-0.200485	0.351693	-0.570058	0.568638	0.997622
ENSSSCG00000003216	1	POLD1	6	55247861	55272166	100525752	DNA polymerase delta 1, catalytic subunit		protein_coding	655.455	-0.0466678	0.384801	-0.121278	0.903471	1	655.455	-0.453049	0.36704	-1.23433	0.21708	1	655.455	-0.406381	0.384826	-1.05601	0.290962	0.997622
ENSSSCG00000003217	-1	ASPDH	6	55325451	55343745	100627842	Josephin domain containing 2		protein_coding	888.627	0.11882	0.364517	0.325965	0.744451	1	888.627	0.0557199	0.34754	0.160327	0.872624	1	888.627	-0.0630999	0.364331	-0.173194	0.862499	0.997622
ENSSSCG00000003218	1	MYBPC2	6	55281801	55310295	100511817	myosin binding protein C2		protein_coding	961.377	-0.00335755	0.315349	-0.0106471	0.991505	1	961.377	-0.269488	0.300736	-0.896097	0.370201	1	961.377	-0.266131	0.31529	-0.844083	0.398623	0.997622
ENSSSCG00000003219	-1	FAM71E1	6	55310619	55316269	100511996	family with sequence similarity 71 member E1		protein_coding	166.501	0.433198	0.387544	1.1178	0.263651	1	166.501	0.280668	0.36966	0.759259	0.447697	1	166.501	-0.15253	0.386093	-0.395062	0.692797	0.997622
ENSSSCG00000003222	-1	SYT3	6	55417950	55449322	100511086	synaptotagmin 3		protein_coding	799.34	-0.101527	0.332182	-0.305637	0.759881	1	799.34	0.187462	0.316532	0.592237	0.553692	1	799.34	0.288989	0.331905	0.870699	0.383918	0.997622
ENSSSCG00000003227	1		6	55829971	55847426	100512905	igLON family member 5		protein_coding	472.039	0.144207	0.352417	0.409194	0.682397	1	472.039	0.0225639	0.336032	0.067148	0.946464	1	472.039	-0.121643	0.352078	-0.3455	0.729718	0.997622
ENSSSCG00000003228	1	VSIG10L	6	58518924	58532304	100624916	V-set and immunoglobulin domain containing 10 like		protein_coding	261.919	-0.047937	0.394316	-0.12157	0.903239	1	261.919	0.00487246	0.375757	0.012967	0.989654	1	261.919	0.0528095	0.393813	0.134098	0.893325	0.998058
ENSSSCG00000003230	1		6	58499579	58520211	100513093	claudin domain containing 2		protein_coding	128.107	-0.129111	0.45886	-0.281374	0.778423	1	128.107	0.0954592	0.436759	0.218563	0.826991	1	128.107	0.224571	0.457811	0.490531	0.623758	0.997622
ENSSSCG00000003231	1	NKG7	6	58496089	58497827	100513287	natural killer cell granule protein 7		protein_coding	61.1315	0.755864	0.405676	1.86322	0.0624314	1	61.1315	-0.0733714	0.390333	-0.187971	0.850899	1	61.1315	-0.829235	0.403656	-2.05431	0.0399456	0.997622
ENSSSCG00000003232	1	LIM2	6	58481874	58489277	100513475	lens intrinsic membrane protein 2		protein_coding	129.578	-0.52873	0.301563	-1.7533	0.0795508	1	129.578	-0.169245	0.285672	-0.592443	0.553554	1	129.578	0.359485	0.300862	1.19485	0.232145	0.997622
ENSSSCG00000003236	1		6	58355212	58438572	100515383	sialic acid-binding Ig-like lectin 5		protein_coding	1010.68	0.229937	0.235263	0.977359	0.328392	1	1010.68	0.150388	0.224311	0.670444	0.502575	1	1010.68	-0.0795492	0.234953	-0.338575	0.73493	0.997622
ENSSSCG00000003238	-1	SPACA6	6	58321914	58331374				protein_coding	354.689	0.205607	0.361198	0.569238	0.569195	1	354.689	-0.199411	0.344681	-0.578539	0.562901	1	354.689	-0.405019	0.360978	-1.122	0.261861	0.997622
ENSSSCG00000003239	1	HAS1	6	58307029	58313486	100191062	hyaluronan synthase 1		protein_coding	251.664	0.0932787	0.524686	0.17778	0.858896	1	251.664	-0.237252	0.500478	-0.474051	0.635463	1	251.664	-0.330531	0.524515	-0.630165	0.528586	0.997622
ENSSSCG00000003240	1		6	58273052	58283823	100624035	zinc finger protein 268-like		protein_coding	198.169	0.398446	0.499527	0.797645	0.425076	1	198.169	0.159585	0.476476	0.334928	0.737679	1	198.169	-0.23886	0.498741	-0.478926	0.631991	0.997622
ENSSSCG00000003248	-1		6	56297328	56303150	100524499	cationic amino acid transporter 3-like		protein_coding	140.181	0.293551	0.29552	0.993336	0.320546	1	140.181	0.466593	0.281075	1.66003	0.096909	1	140.181	0.173042	0.292791	0.59101	0.554514	0.997622
ENSSSCG00000003251	1	NLRP12	6	56402633	56424295	100523066	NLR family pyrin domain containing 12		protein_coding	271.792	0.0273059	0.253192	0.107847	0.914117	1	271.792	0.0678956	0.241133	0.281569	0.778274	1	271.792	0.0405896	0.252323	0.160864	0.872201	0.997622
ENSSSCG00000003253	-1		6	56236306	56278582	100519316	myeloid associated differentiation marker		protein_coding	686.468	0.211531	0.24495	0.863567	0.387826	1	686.468	0.0280722	0.233614	0.120165	0.904352	1	686.468	-0.183459	0.244606	-0.750017	0.453245	0.997622
ENSSSCG00000003255	-1	CACNG8	6	56154750	56175002				protein_coding	663.944	0.381693	0.324448	1.17644	0.23942	1	663.944	0.217439	0.309399	0.702778	0.482194	1	663.944	-0.164254	0.324052	-0.506875	0.612243	0.997622
ENSSSCG00000003256	-1	PRKCG	6	56213483	56234656	100518074	protein kinase C gamma		protein_coding	704.094	0.236617	0.318419	0.743099	0.457422	1	704.094	-0.122291	0.303744	-0.402613	0.687233	1	704.094	-0.358908	0.318246	-1.12777	0.259418	0.997622
ENSSSCG00000003257	-1	CACNG6	6	56129832	56151133	100519779	calcium voltage-gated channel auxiliary subunit gamma 6		protein_coding	377.608	0.0341417	0.274146	0.124539	0.900889	1	377.608	0.00803002	0.261284	0.0307329	0.975483	1	377.608	-0.0261117	0.273633	-0.095426	0.923976	0.998058
ENSSSCG00000003259	1	OSCAR	6	56021363	56033453	100518788	osteoclast associated Ig-like receptor		protein_coding	95.8771	-0.0852963	0.533129	-0.159992	0.872888	1	95.8771	-0.30575	0.508546	-0.601223	0.547691	1	95.8771	-0.220453	0.532876	-0.413705	0.67909	0.997622
ENSSSCG00000003261	-1		6	56018223	56028400	100520312	NADH:ubiquinone oxidoreductase subunit A3		protein_coding	91.6487	0.167456	0.382255	0.438074	0.661333	1	91.6487	-0.075482	0.364924	-0.206843	0.836133	1	91.6487	-0.242938	0.381021	-0.637597	0.523736	0.997622
ENSSSCG00000003262	1	TFPT	6	56011491	56018170	100520496	TCF3 fusion partner		protein_coding	289.478	0.739039	0.495869	1.49039	0.136121	1	289.478	0.260762	0.473139	0.551133	0.581543	1	289.478	-0.478277	0.495176	-0.965872	0.334108	0.997622
ENSSSCG00000003263	-1	PRPF31	6	55995089	56011430	100520791	pre-mRNA processing factor 31		protein_coding	458.012	0.0557504	0.422519	0.131948	0.895026	1	458.012	-0.0447541	0.40285	-0.111094	0.911542	1	458.012	-0.100504	0.422276	-0.238007	0.811876	0.997622
ENSSSCG00000003264	-1	CNOT3	6	55973591	55991287	100520963	CCR4-NOT transcription complex subunit 3		protein_coding	490.493	0.423863	0.414204	1.02332	0.306156	1	490.493	0.151876	0.395044	0.384453	0.700643	1	490.493	-0.271987	0.413822	-0.657256	0.511016	0.997622
ENSSSCG00000003265	1	LENG1	6	55970626	55976739	100521135	leukocyte receptor cluster member 1		protein_coding	70.3728	0.677896	0.591232	1.14658	0.251555	1	70.3728	0.0995205	0.56516	0.176092	0.860221	1	70.3728	-0.578375	0.589437	-0.981233	0.326478	0.997622
ENSSSCG00000003266	1	TMC4	6	55955991	55970280	100521320	transmembrane channel like 4		protein_coding	337.027	0.110276	0.307605	0.3585	0.719969	1	337.027	-0.00264193	0.293298	-0.00900765	0.992813	1	337.027	-0.112918	0.307097	-0.367695	0.7131	0.997622
ENSSSCG00000003267	1	MBOAT7	6	55939450	55955739	100521498	membrane bound O-acyltransferase domain containing 7		protein_coding	218.777	0.987726	0.358398	2.75595	0.00585227	1	218.777	0.389957	0.342539	1.13843	0.254941	1	218.777	-0.597769	0.356808	-1.67533	0.0938702	0.997622
ENSSSCG00000003268	-1	TSEN34	6	55930730	55947109	100518973	tRNA splicing endonuclease subunit 34		protein_coding	139.114	0.326165	0.434583	0.750525	0.452939	1	139.114	-0.299087	0.415441	-0.719926	0.471571	1	139.114	-0.625252	0.434331	-1.43957	0.149988	0.997622
ENSSSCG00000003269	1	LENG9	6	58858518	58860116	100525050	leukocyte receptor cluster member 9		protein_coding	45.741	0.322724	0.773039	0.417475	0.676331	1	45.741	0.0692473	0.737622	0.0938792	0.925205	1	45.741	-0.253477	0.771226	-0.328668	0.742407	0.997622
ENSSSCG00000003271	-1	TTYH1	6	58871660	58891519	100524682	tweety family member 1		protein_coding	142.09	0.0802209	0.449747	0.178369	0.858433	1	142.09	-0.124653	0.428996	-0.290568	0.771382	1	142.09	-0.204873	0.44917	-0.456116	0.648307	0.997622
ENSSSCG00000003272	-1		6	58803929	58808473	100525227	leukocyte immunoglobulin-like receptor subfamily A member 6		protein_coding	131.677	0.696734	0.486026	1.43353	0.151706	1	131.677	0.51955	0.463666	1.12053	0.262489	1	131.677	-0.177184	0.483944	-0.366125	0.714272	0.997622
ENSSSCG00000003275	-1		6	58820082	58822124				protein_coding	53.5002	0.254619	0.570765	0.446101	0.655524	1	53.5002	-0.0411904	0.544974	-0.0755822	0.939751	1	53.5002	-0.295809	0.569168	-0.519722	0.603258	0.997622
ENSSSCG00000003277	1		6	59203788	59211724				protein_coding	96.0458	-0.138286	0.583371	-0.237047	0.812621	1	96.0458	0.229194	0.555131	0.412864	0.679706	1	96.0458	0.36748	0.581987	0.631423	0.527764	0.997622
ENSSSCG00000003278	1		6	59167707	59175492	100511639	leukocyte immunoglobulin-like receptor subfamily B member 3-like		protein_coding	183.391	0.661608	0.408071	1.62131	0.104952	1	183.391	0.100961	0.389855	0.258971	0.795657	1	183.391	-0.560647	0.407074	-1.37726	0.168432	0.997622
ENSSSCG00000003282	1		AEMK02000479.1	30222	38764	100522225	leukocyte immunoglobulin-like receptor subfamily A member 6		protein_coding	384.888	0.603109	0.388749	1.55141	0.120803	1	384.888	-0.0664605	0.371135	-0.179074	0.85788	1	384.888	-0.66957	0.388412	-1.72386	0.0847322	0.997622
ENSSSCG00000003284	1	FCAR	6	59074996	59084788	100144539	Fc fragment of IgA receptor		protein_coding	121.503	-0.306168	0.507198	-0.603645	0.54608	1	121.503	0.427832	0.48177	0.888042	0.374518	1	121.503	0.733999	0.50559	1.45177	0.146566	0.997622
ENSSSCG00000003286	-1		6	59093561	59133531	100516741	NLR family pyrin domain containing 7		protein_coding	542.748	0.186518	0.317835	0.586841	0.557311	1	542.748	-0.12636	0.303194	-0.416764	0.676851	1	542.748	-0.312879	0.317616	-0.985085	0.324582	0.997622
ENSSSCG00000003288	-1	HSPBP1	6	59452514	59464533	100518376	HSPA (Hsp70) binding protein 1		protein_coding	268.97	0.377637	0.398736	0.947085	0.343595	1	268.97	-0.0830021	0.3806	-0.218082	0.827365	1	268.97	-0.460639	0.398313	-1.15647	0.247488	0.997622
ENSSSCG00000003289	-1	ISOC2	6	59602100	59609640	100518558	isochorismatase domain containing 2		protein_coding	96.0853	-0.149309	0.371086	-0.402357	0.687421	1	96.0853	0.122319	0.352404	0.3471	0.728516	1	96.0853	0.271628	0.369294	0.735533	0.462015	0.997622
ENSSSCG00000003301	-1	PPP6R1	6	59427572	59450341	100514409	protein phosphatase 6 regulatory subunit 1		protein_coding	732.256	0.759629	0.329448	2.30576	0.0211239	1	732.256	-0.0397104	0.314481	-0.126273	0.899516	1	732.256	-0.799339	0.329213	-2.42803	0.0151809	0.997622
ENSSSCG00000003302	-1		6	59424134	59426774	100514582	transmembrane protein 86B		protein_coding	127.783	0.786616	0.659875	1.19207	0.233235	1	127.783	-0.663236	0.631327	-1.05054	0.293469	1	127.783	-1.44985	0.660405	-2.1954	0.028135	0.997622
ENSSSCG00000003303	-1		6	59860495	59866610	100519606	ret finger protein-like 4A		protein_coding	65.2996	-0.103214	0.759882	-0.135829	0.891956	1	65.2996	0.398767	0.722978	0.551561	0.581249	1	65.2996	0.501981	0.757887	0.662343	0.507752	0.997622
ENSSSCG00000003306	1	HELZ2	6	59919847	59931735	100519780	helicase with zinc finger 2		protein_coding	266.955	0.61687	0.41461	1.48783	0.136795	1	266.955	0.142607	0.39575	0.360348	0.718587	1	266.955	-0.474263	0.413889	-1.14587	0.251849	0.997622
ENSSSCG00000003307	1	NLRP9	6	59949004	59973856	100519960	NLR family pyrin domain containing 9		protein_coding	299.442	0.204672	0.252784	0.809671	0.418129	1	299.442	0.113807	0.24101	0.472207	0.636779	1	299.442	-0.0908651	0.251884	-0.360741	0.718293	0.997622
ENSSSCG00000003311	1		6	60082174	60083002				protein_coding	10.2844	0.827722	1.26309	0.655315	0.512265	1	10.2844	-0.890015	1.22151	-0.728621	0.466233	1	10.2844	-1.71774	1.26977	-1.3528	0.176121	0.997622
ENSSSCG00000003314	-1		6	60186120	60217552				protein_coding	344.048	0.573187	0.359249	1.59551	0.110598	1	344.048	0.176936	0.342845	0.51608	0.605798	1	344.048	-0.396251	0.358574	-1.10508	0.269127	0.997622
ENSSSCG00000003315	1	NLRP8	6	60350622	60370529	100521197	NLR family pyrin domain containing 8		protein_coding	267.198	0.275181	0.311255	0.884102	0.376641	1	267.198	0.292472	0.296631	0.985978	0.324144	1	267.198	0.017291	0.310145	0.0557511	0.95554	0.998755
ENSSSCG00000003317	-1	ZNF787	6	60422389	60445755	100521379	zinc finger protein 787		protein_coding	650.261	0.226297	0.330012	0.685723	0.492888	1	650.261	-0.0469381	0.314755	-0.149126	0.881454	1	650.261	-0.273235	0.329786	-0.828522	0.407375	0.997622
ENSSSCG00000003318	1	GALP	6	60485596	60495074	396772	galanin like peptide		protein_coding	151.489	0.280069	0.435111	0.643673	0.519788	1	151.489	-0.0622394	0.415315	-0.14986	0.880875	1	151.489	-0.342309	0.434403	-0.787998	0.430698	0.997622
ENSSSCG00000003322	1		6	60715676	60735769	100521903	zinc finger protein 582		protein_coding	129.352	-0.312642	0.405276	-0.77143	0.440452	1	129.352	0.70658	0.383567	1.84213	0.0654559	1	129.352	1.01922	0.402764	2.53057	0.0113878	0.997622
ENSSSCG00000003324	1	ZNF471	6	60784713	60804616	102161426	zinc finger protein 471		protein_coding	221.364	0.2377	0.347745	0.683547	0.494261	1	221.364	-0.0315648	0.331832	-0.0951228	0.924217	1	221.364	-0.269265	0.347093	-0.775772	0.437883	0.997622
ENSSSCG00000003326	-1	PEG3	6	61285456	61292885	100522552	paternally expressed 3		protein_coding	160.632	0.192068	0.511812	0.375269	0.70746	1	160.632	-0.00689503	0.488143	-0.014125	0.98873	1	160.632	-0.198963	0.511167	-0.389232	0.697105	0.997622
ENSSSCG00000003331	-1	TNFRSF4	6	63523846	63526666	100524628	TNF receptor superfamily member 4		protein_coding	70.6175	0.668068	0.595779	1.12133	0.262145	1	70.6175	-0.177467	0.570251	-0.311208	0.755643	1	70.6175	-0.845535	0.594954	-1.42118	0.155266	0.997622
ENSSSCG00000003332	-1	SDF4	6	63529853	63545235	100522934	stromal cell derived factor 4		protein_coding	337.471	0.673272	0.402928	1.67095	0.0947317	1	337.471	0.210804	0.384525	0.548221	0.58354	1	337.471	-0.462468	0.402262	-1.14967	0.25028	0.997622
ENSSSCG00000003333	-1	C1QTNF12	6	63548864	63553332	100523314	C1q and TNF related 12		protein_coding	84.0665	-0.611674	0.592136	-1.033	0.301605	1	84.0665	0.293865	0.561597	0.523267	0.600789	1	84.0665	0.90554	0.590545	1.5334	0.125178	0.997622
ENSSSCG00000003334	-1	UBE2J2	6	63556139	63727722	100523610	ubiquitin conjugating enzyme E2 J2		protein_coding	1295.26	0.609452	0.359758	1.69406	0.0902536	1	1295.26	-0.0989211	0.34318	-0.288248	0.773157	1	1295.26	-0.708373	0.359659	-1.96957	0.0488878	0.997622
ENSSSCG00000003336	1		6	63494699	63511636	102166129	tubulin tyrosine ligase like 10		protein_coding	406.757	0.110333	0.327622	0.336769	0.736291	1	406.757	0.243534	0.312168	0.780138	0.435309	1	406.757	0.133201	0.326996	0.407348	0.683752	0.997622
ENSSSCG00000003348	-1		6	63728325	63755163	100525522	SSU72 homolog, RNA polymerase II CTD phosphatase		protein_coding	529.023	0.0457072	0.346931	0.131747	0.895184	1	529.023	-0.128279	0.330827	-0.387752	0.6982	1	529.023	-0.173986	0.346733	-0.501787	0.615817	0.997622
ENSSSCG00000003350	1	MIB2	6	63787200	63800505	100511385	mindbomb E3 ubiquitin protein ligase 2		protein_coding	274.848	-0.213422	0.453027	-0.471102	0.637568	1	274.848	-0.372493	0.431966	-0.86232	0.388512	1	274.848	-0.159071	0.452993	-0.351155	0.725472	0.997622
ENSSSCG00000003351	1	MMP23B	6	63801965	63805046	100525702	matrix metallopeptidase 23		protein_coding	65.4389	1.66053	0.689279	2.40909	0.0159924	1	65.4389	1.17348	0.658603	1.78177	0.0747873	1	65.4389	-0.487057	0.682826	-0.713296	0.475662	0.997622
ENSSSCG00000003352	-1		6	63805003	63819903	100511569	cyclin-dependent kinase 11B		protein_coding	511.607	0.535233	0.404402	1.32352	0.185664	1	511.607	-0.244532	0.385998	-0.633505	0.526404	1	511.607	-0.779765	0.404286	-1.92875	0.0537621	0.997622
ENSSSCG00000003353	-1	SLC35E2B	6	63820812	63835561	100511758	solute carrier family 35 member E2		protein_coding	285.057	0.144435	0.339537	0.425387	0.670555	1	285.057	-0.306857	0.324178	-0.94657	0.343858	1	285.057	-0.451292	0.339398	-1.32968	0.183623	0.997622
ENSSSCG00000003356	-1	MMEL1	6	64432191	64472712	100512286	membrane metalloendopeptidase like 1		protein_coding	717.343	-0.378074	0.305511	-1.23751	0.215897	1	717.343	-0.423924	0.291227	-1.45565	0.145489	1	717.343	-0.0458506	0.305521	-0.150073	0.880707	0.997622
[truncated: 24,569 more rows]
