# Supplementary material for: miRNA-200b—A Potential Biomarker Identified in a Porcine Model of Cardiogenic Shock and Mechanical Unloading
Source: Front Cardiovasc Med. 2022 May 25;9:881067. doi: 10.3389/fcvm.2022.881067 (PMC9174458; doi:10.3389/fcvm.2022.881067)
Supplement: Supplementary Table 4 — Differentially expressed transcripts. [file Table_4.xls]

## Sheet: CSvB.Only.Up_282
										Cardiogenic Shock vs. Baseline						pVAD vs. Baseline						pVAD vs. Cardiogenic Shock
ensembl_gene_id	strand	Gene.Symbol	chromosome_name	start_position	end_position	entrezgene_id	entrezgene_description	mirbase_id	Gene.type	baseMean.CSvB	log2FoldChange.CSvB	lfcSE.CSvB	stat.CSvB	pvalue.CSvB	padj.CSvB	baseMean.IMPvB	log2FoldChange.IMPvB	lfcSE.IMPvB	stat.IMPvB	pvalue.IMPvB	padj.IMPvB	baseMean.IMPvCS	log2FoldChange.IMPvCS	lfcSE.IMPvCS	stat.IMPvCS	pvalue.IMPvCS	padj.IMPvCS
ENSSSCG00000000251	-1	KRT1	5	18012925	18018582	100049664	keratin 1		protein_coding	153.091	0.960064	0.395618	2.42675	0.0152349	1	153.091	0.200902	0.378561	0.530699	0.595627	1	153.091	-0.759162	0.394034	-1.92664	0.0540248	0.997622
ENSSSCG00000000849	-1	HSP90B1	5	80511507	80531005	397191	heat shock protein 90 beta family member 1		protein_coding	364.38	1.04933	0.526618	1.99258	0.0463078	1	364.38	0.0752772	0.502682	0.149751	0.880961	1	364.38	-0.974049	0.526199	-1.8511	0.0641545	0.997622
ENSSSCG00000000958	1	DYRK2	5	32047348	32061704	100515779	dual specificity tyrosine phosphorylation regulated kinase 2		protein_coding	229.015	1.02976	0.377921	2.72481	0.00643377	1	229.015	0.638139	0.360835	1.7685	0.0769766	1	229.015	-0.391625	0.37603	-1.04147	0.297656	0.997622
ENSSSCG00000001421	-1	ZBTB12	7	23994474	23996980	100124380	zinc finger and BTB domain containing 12		protein_coding	33.8955	2.39977	1.01328	2.36833	0.0178687	1	33.8955	1.73074	0.968999	1.78611	0.0740807	1	33.8955	-0.669031	0.998754	-0.669865	0.502944	0.997622
ENSSSCG00000001439	-1	GPSM3	7	24227573	24229985	100144533	G protein signaling modulator 3		protein_coding	48.0094	1.32763	0.588735	2.25506	0.0241295	1	48.0094	0.328189	0.565257	0.580602	0.561509	1	48.0094	-0.999445	0.584215	-1.71075	0.0871277	0.997622
ENSSSCG00000001898	1	ULK3	7	58699984	58707188	100520750	unc-51 like kinase 3		protein_coding	210.386	0.776662	0.369266	2.10326	0.035443	1	210.386	0.508605	0.352428	1.44315	0.148979	1	210.386	-0.268056	0.36754	-0.729326	0.465803	0.997622
ENSSSCG00000001983	1	SDR39U1	7	74851202	74858943	100152844	short chain dehydrogenase/reductase family 39U member 1		protein_coding	76.7776	1.50032	0.611683	2.45277	0.014176	1	76.7776	0.758807	0.585021	1.29706	0.194611	1	76.7776	-0.741513	0.607265	-1.22107	0.22206	0.997622
ENSSSCG00000002034	1	ACIN1	7	75951203	75989231	100156353	apoptotic chromatin condensation inducer 1		protein_coding	769.216	0.664809	0.298723	2.2255	0.0260474	1	769.216	0.156019	0.28505	0.547338	0.584147	1	769.216	-0.50879	0.298361	-1.70528	0.0881422	0.997622
ENSSSCG00000002295	-1	VTI1B	7	91374625	91413607	404692	vesicle transport through interaction with t-SNAREs 1B		protein_coding	301.712	0.726493	0.334216	2.17373	0.0297257	1	301.712	0.37342	0.319015	1.17054	0.241783	1	301.712	-0.353073	0.333081	-1.06002	0.289136	0.997622
ENSSSCG00000002460	1		7	114590945	114609864	100153874	ubiquitin protein ligase E3 component n-recognin 7		protein_coding	206.044	0.612843	0.296648	2.06589	0.0388385	1	206.044	0.226965	0.283453	0.800714	0.423297	1	206.044	-0.385879	0.29517	-1.30731	0.191107	0.997622
ENSSSCG00000002532	1		AEMK02000452.1	1125652	1137318	100152925	zinc finger protein 839		protein_coding	196.976	0.706535	0.313957	2.25042	0.0244222	1	196.976	0.161963	0.300248	0.539431	0.58959	1	196.976	-0.544572	0.312607	-1.74203	0.0815026	0.997622
ENSSSCG00000002536	-1		AEMK02000452.1	890192	894014	100736929	uncharacterized LOC100736929		protein_coding	66.0114	1.14464	0.530109	2.15926	0.0308298	1	66.0114	0.675545	0.506923	1.33264	0.18265	1	66.0114	-0.469099	0.52518	-0.893215	0.371742	0.997622
ENSSSCG00000002675	-1	DNAAF1	6	4457291	4479828	100517588	dynein axonemal assembly factor 1		protein_coding	472.138	0.645295	0.244036	2.64426	0.00818692	1	472.138	0.384717	0.232891	1.65192	0.0985511	1	472.138	-0.260578	0.243055	-1.07209	0.283678	0.997622
ENSSSCG00000002754	1	NQO1	6	17292769	17302590	100286873	NAD(P)H quinone dehydrogenase 1		protein_coding	98.2673	0.876458	0.439144	1.99583	0.0459521	1	98.2673	0.567979	0.419452	1.3541	0.175705	1	98.2673	-0.308479	0.435777	-0.707883	0.479018	0.997622
ENSSSCG00000002860	1	PDCD5	6	42482931	42491591	100523791	programmed cell death 5		protein_coding	127.566	1.08015	0.365317	2.95675	0.00310903	1	127.566	0.516384	0.349623	1.47697	0.139683	1	127.566	-0.563767	0.362181	-1.55659	0.119568	0.997622
ENSSSCG00000002916	1	APLP1	6	45285698	45295352	100524259	amyloid beta precursor like protein 1		protein_coding	145.644	1.15725	0.584622	1.97949	0.0477613	1	145.644	0.442171	0.558341	0.791938	0.428397	1	145.644	-0.71508	0.582982	-1.22659	0.219976	0.997622
ENSSSCG00000002962	-1	MAP4K1	6	47458539	47475815	100516374	mitogen-activated protein kinase kinase kinase kinase 1		protein_coding	124.622	1.01242	0.477776	2.11903	0.0340877	1	124.622	0.349128	0.456747	0.764379	0.444641	1	124.622	-0.663295	0.475764	-1.39417	0.163266	0.997622
ENSSSCG00000002990	-1		6	48550543	48551887				protein_coding	46.485	1.22989	0.5852	2.10166	0.0355828	1	46.485	0.733131	0.560011	1.30914	0.190488	1	46.485	-0.496764	0.578391	-0.858871	0.390412	0.997622
ENSSSCG00000003169	-1	PIH1D1	6	54524172	54537588	100514581	PIH1 domain containing 1		protein_coding	172.882	0.961297	0.451161	2.13072	0.0331122	1	172.882	0.0853144	0.431402	0.197761	0.843232	1	172.882	-0.875983	0.450146	-1.946	0.0516553	0.997622
ENSSSCG00000003194	-1	AKT1S1	6	54881584	54889954	100519715	AKT1 substrate 1		protein_coding	178.063	0.950233	0.415145	2.28891	0.0220843	1	178.063	0.461967	0.396532	1.16502	0.244011	1	178.063	-0.488265	0.413335	-1.18128	0.237491	0.997622
ENSSSCG00000003196	1	PTOV1	6	54865187	54873756	100522621	PTOV1 extended AT-hook containing adaptor protein		protein_coding	164.544	1.28906	0.429579	3.00076	0.00269309	1	164.544	0.532047	0.410776	1.29522	0.195243	1	164.544	-0.757016	0.427332	-1.77149	0.0764788	0.997622
ENSSSCG00000003211	1	NR1H2	6	55237953	55245456	100525290	nuclear receptor subfamily 1 group H member 2		protein_coding	312.367	0.939161	0.359184	2.61471	0.00893042	1	312.367	0.368383	0.343015	1.07396	0.282843	1	312.367	-0.570778	0.358111	-1.59386	0.110968	0.997622
ENSSSCG00000003267	1	MBOAT7	6	55939450	55955739	100521498	membrane bound O-acyltransferase domain containing 7		protein_coding	218.777	0.987726	0.358398	2.75595	0.00585227	1	218.777	0.389957	0.342539	1.13843	0.254941	1	218.777	-0.597769	0.356808	-1.67533	0.0938702	0.997622
ENSSSCG00000003351	1	MMP23B	6	63801965	63805046	100525702	matrix metallopeptidase 23		protein_coding	65.4389	1.66053	0.689279	2.40909	0.0159924	1	65.4389	1.17348	0.658603	1.78177	0.0747873	1	65.4389	-0.487057	0.682826	-0.713296	0.475662	0.997622
ENSSSCG00000003477	1	NECAP2	6	75527064	75546843	100523442	NECAP endocytosis associated 2		protein_coding	280.774	0.805053	0.402765	1.99881	0.0456285	1	280.774	0.537838	0.384266	1.39965	0.161618	1	280.774	-0.267215	0.401527	-0.665497	0.505733	0.997622
ENSSSCG00000003787	1	ZRANB2	6	141927494	141947765	733651	zinc finger RANBP2-type containing 2		protein_coding	165.394	1.53802	0.507024	3.03343	0.0024179	1	165.394	0.671526	0.48461	1.38571	0.165837	1	165.394	-0.866497	0.504674	-1.71694	0.0859897	0.997622
ENSSSCG00000003979	-1	ZNF684	6	170622158	170637495	102167697	zinc finger protein 684		protein_coding	193.614	0.984407	0.403253	2.44116	0.0146401	1	193.614	0.22081	0.38555	0.572714	0.566838	1	193.614	-0.763597	0.401975	-1.89961	0.0574837	0.997622
ENSSSCG00000004004	1	ZNF584	6	62992517	63005748	100519782	zinc finger protein 584		protein_coding	212.861	0.87081	0.335338	2.59681	0.00940928	1	212.861	0.599558	0.320133	1.87284	0.0610902	1	212.861	-0.271253	0.333232	-0.814005	0.415642	0.997622
ENSSSCG00000004053	1	TAGAP	1	8208084	8219630	100155114	T cell activation RhoGTPase activating protein		protein_coding	228.112	0.879382	0.382001	2.30204	0.0213328	1	228.112	0.290253	0.364944	0.795335	0.426419	1	228.112	-0.589129	0.380771	-1.5472	0.121815	0.997622
ENSSSCG00000004470	1	HMGN3	1	86953923	86987465	100512571	high mobility group nucleosomal binding domain 3		protein_coding	320.239	0.650177	0.305688	2.12693	0.0334261	1	320.239	0.27865	0.291837	0.954817	0.33967	1	320.239	-0.371527	0.304677	-1.21941	0.222688	0.997622
ENSSSCG00000004528	-1	MBD2	1	103683065	103752427	100511112	methyl-CpG binding domain protein 2		protein_coding	809.15	0.598342	0.29531	2.02615	0.0427496	1	809.15	0.0308944	0.281815	0.109626	0.912706	1	809.15	-0.567448	0.295041	-1.92328	0.0544445	0.997622
ENSSSCG00000004822	1	ALDH1A3	1	139451049	139491513	102162530	aldehyde dehydrogenase 1 family member A3		protein_coding	757.664	0.720455	0.245713	2.9321	0.00336679	1	757.664	0.358749	0.234474	1.53001	0.126014	1	757.664	-0.361706	0.24511	-1.47569	0.140028	0.997622
ENSSSCG00000004997	1	PRPF39	1	175285269	175317298	100153928	pre-mRNA processing factor 39		protein_coding	227.038	1.02943	0.475241	2.16611	0.0303027	1	227.038	0.469842	0.453691	1.0356	0.300389	1	227.038	-0.559583	0.473953	-1.18067	0.237733	0.997622
ENSSSCG00000005301	-1	FAM214B	1	235895621	235907110	100624931	family with sequence similarity 214 member B		protein_coding	256.914	0.978471	0.393604	2.48593	0.0129215	1	256.914	0.347534	0.375961	0.92439	0.355283	1	256.914	-0.630937	0.392432	-1.60776	0.107888	0.997622
ENSSSCG00000005424	1		1	246104930	246140398	100154081	protein NipSnap homolog 3A		protein_coding	250.516	0.775889	0.372844	2.081	0.0374337	1	250.516	0.201069	0.35614	0.564578	0.572361	1	250.516	-0.574819	0.371864	-1.54578	0.122158	0.997622
ENSSSCG00000005555	-1		AEMK02000598.1	1426138	1427454				protein_coding	28.5748	1.95389	0.802208	2.43564	0.0148653	1	28.5748	0.768857	0.770852	0.997412	0.318564	1	28.5748	-1.18504	0.791616	-1.49698	0.134398	0.997622
ENSSSCG00000005593	1	OLFML2A	1	265577114	265604502	100154062	olfactomedin like 2A		protein_coding	582.496	0.603749	0.22902	2.63623	0.00838321	1	582.496	0.340922	0.218543	1.55997	0.118766	1	582.496	-0.262827	0.228224	-1.15162	0.249477	0.997622
ENSSSCG00000005623	-1		1	268371569	268384777	100523532	ST6 N-acetylgalactosaminide alpha-2,6-sialyltransferase 6		protein_coding	287.7	0.74739	0.37189	2.00971	0.0444621	1	287.7	0.0325517	0.355302	0.0916171	0.927002	1	287.7	-0.714838	0.371265	-1.92541	0.0541779	0.997622
ENSSSCG00000005673	-1	IER5L	1	269454099	269455310	102161937	immediate early response 5 like		protein_coding	31.4348	2.17621	0.910486	2.39016	0.0168411	1	31.4348	0.861125	0.873548	0.985778	0.324242	1	31.4348	-1.31508	0.900593	-1.46024	0.144224	0.997622
ENSSSCG00000005914	1	SHARPIN	4	600698	605702	100526216	SHANK associated RH domain interactor		protein_coding	132.5	1.00152	0.464527	2.15601	0.0310832	1	132.5	0.845317	0.443227	1.90719	0.0564964	1	132.5	-0.156206	0.461399	-0.338549	0.73495	0.997622
ENSSSCG00000006245	1	SDR16C5	4	75586235	75598989	100157319	short chain dehydrogenase/reductase family 16C member 5		protein_coding	216.173	0.828693	0.4029	2.05682	0.0397034	1	216.173	0.0923687	0.385061	0.239881	0.810423	1	216.173	-0.736325	0.402016	-1.83158	0.0670142	0.997622
ENSSSCG00000006307	-1	RCSD1	4	83322208	83404102	100152372	RCSD domain containing 1		protein_coding	1672.11	0.618248	0.265643	2.32736	0.0199459	1	1672.11	0.204969	0.253374	0.808959	0.418539	1	1672.11	-0.413278	0.265443	-1.55694	0.119485	0.997622
ENSSSCG00000006525	1		4	94626371	94631192	397382	mucin 1, cell surface associated		protein_coding	570.713	1.04675	0.500596	2.09101	0.036527	1	570.713	0.247918	0.477608	0.519083	0.603703	1	570.713	-0.798833	0.500221	-1.59696	0.110275	0.997622
ENSSSCG00000006664	1	MTMR11	4	99115117	99122806	100153767	myotubularin related protein 11		protein_coding	181.552	0.765481	0.372017	2.05765	0.0396234	1	181.552	0.63872	0.354886	1.79979	0.0718934	1	181.552	-0.126761	0.369775	-0.342806	0.731744	0.997622
ENSSSCG00000006823	1	GNAT2	4	110513213	110523071	110260357	G protein subunit alpha transducin 2		protein_coding	143.052	1.18669	0.410314	2.89215	0.00382611	1	143.052	0.47062	0.392558	1.19885	0.230584	1	143.052	-0.71607	0.407851	-1.75572	0.0791371	0.997622
ENSSSCG00000007165	-1	MRPS26	17	32629282	32631430	100157874	mitochondrial ribosomal protein S26		protein_coding	110.477	1.54193	0.756804	2.03742	0.0416076	1	110.477	0.460788	0.723066	0.63727	0.523949	1	110.477	-1.08114	0.754858	-1.43225	0.152074	0.997622
ENSSSCG00000007530	-1	PPP1R3D	17	59964585	59967113	100521997	protein phosphatase 1 regulatory subunit 3D		protein_coding	53.1416	1.33158	0.571224	2.33109	0.0197486	1	53.1416	0.656502	0.547127	1.19991	0.230175	1	53.1416	-0.675073	0.565282	-1.19422	0.232391	0.997622
ENSSSCG00000007786	-1	RNF40	3	17622319	17639900	100515077	ring finger protein 40		protein_coding	144.154	0.989234	0.427813	2.3123	0.0207609	1	144.154	0.797447	0.408273	1.95322	0.0507932	1	144.154	-0.191787	0.424816	-0.451458	0.651659	0.997622
ENSSSCG00000007896	1	TXNDC11	3	31376512	31445641	100622177	thioredoxin domain containing 11		protein_coding	784.909	0.59354	0.234645	2.52952	0.0114217	1	784.909	0.203264	0.223934	0.907695	0.364039	1	784.909	-0.390277	0.234169	-1.66664	0.0955852	0.997622
ENSSSCG00000008007	1	WDR24	3	41085442	41090631	100510897	WD repeat domain 24		protein_coding	176.451	1.03734	0.525393	1.97441	0.0483349	1	176.451	0.323268	0.501785	0.644237	0.519422	1	176.451	-0.714075	0.524128	-1.36241	0.17307	0.997622
ENSSSCG00000008022	-1	TELO2	3	40362208	40386777	100514221	telomere maintenance 2		protein_coding	265.96	1.41285	0.495684	2.85031	0.00436768	1	265.96	0.560873	0.473347	1.18491	0.236053	1	265.96	-0.851979	0.494384	-1.72331	0.0848319	0.997622
ENSSSCG00000008659	-1		3	132667045	132684674	100737301	acid phosphatase 1		protein_coding	217.81	0.618023	0.312085	1.9803	0.0476696	1	217.81	0.0175106	0.298474	0.0586671	0.953217	1	217.81	-0.600513	0.311176	-1.92982	0.0536293	0.997622
ENSSSCG00000009049	-1	USP38	8	84567618	84601224	100624340	ubiquitin specific peptidase 38		protein_coding	234.584	0.78628	0.388947	2.02156	0.0432218	1	234.584	0.416306	0.371264	1.12132	0.262152	1	234.584	-0.369974	0.387608	-0.954508	0.339827	0.997622
ENSSSCG00000009239	1		8	135199467	135236107	100524999	placenta-specific gene 8 protein		protein_coding	384.202	0.74397	0.334418	2.22467	0.0261031	1	384.202	0.20543	0.319293	0.643391	0.519971	1	384.202	-0.53854	0.333706	-1.61382	0.106567	0.997622
ENSSSCG00000009491	-1	TGDS	11	63695628	63716732	100517301	TDP-glucose 4,6-dehydratase		protein_coding	178.666	1.053	0.465588	2.26166	0.0237184	1	178.666	0.276068	0.444945	0.620454	0.534959	1	178.666	-0.776934	0.464257	-1.6735	0.0942289	0.997622
ENSSSCG00000009555	1	LAMP1	11	78600713	78617615	494565	lysosomal associated membrane protein 1		protein_coding	351.526	0.907115	0.380342	2.385	0.0170793	1	351.526	0.335208	0.3631	0.923184	0.355911	1	351.526	-0.571906	0.379484	-1.50706	0.131795	0.997622
ENSSSCG00000010384	-1	LRRC18	14	89571918	89577303	100152341	leucine rich repeat containing 18		protein_coding	96.6535	0.84865	0.359349	2.36163	0.0181947	1	96.6535	0.410564	0.343912	1.19381	0.232554	1	96.6535	-0.438086	0.355854	-1.23108	0.218292	0.997622
ENSSSCG00000010477	1	CEP55	14	104957311	104987638	100154549	centrosomal protein 55		protein_coding	324.031	0.588056	0.261503	2.24875	0.0245282	1	324.031	0.228927	0.249738	0.916667	0.359317	1	324.031	-0.359129	0.260437	-1.37895	0.167911	0.997622
ENSSSCG00000010518	-1	EXOSC1	14	108830906	108842878	100153550	exosome component 1		protein_coding	117.944	0.910492	0.371037	2.45391	0.0141313	1	117.944	0.297451	0.355249	0.837305	0.402421	1	117.944	-0.613041	0.368568	-1.66331	0.0962513	0.997622
ENSSSCG00000010606	1	SLK	14	114899147	114954824	100156642	STE20 like kinase		protein_coding	912.701	0.894786	0.443953	2.0155	0.0438524	1	912.701	0.230209	0.423471	0.543624	0.5867	1	912.701	-0.664577	0.443707	-1.49779	0.134189	0.997622
ENSSSCG00000010717	-1	C14H10orf120	14	132345670	132347571	100125841	chromosome 14 C10orf120 homolog		protein_coding	48.9412	1.53616	0.734003	2.09285	0.0363623	1	48.9412	0.985198	0.701687	1.40404	0.160307	1	48.9412	-0.550963	0.727145	-0.757707	0.448627	0.997622
ENSSSCG00000010743	1	BCCIP	14	135129360	135154234	100157478	BRCA2 and CDKN1A interacting protein		protein_coding	277.948	0.916326	0.434565	2.1086	0.0349789	1	277.948	0.337023	0.414858	0.812383	0.416572	1	277.948	-0.579302	0.433609	-1.336	0.181549	0.997622
ENSSSCG00000010990	1	NOL6	10	33022035	33035201	100511276	nucleolar protein 6		protein_coding	358.847	0.893437	0.413267	2.16189	0.0306268	1	358.847	0.239749	0.39451	0.607712	0.543378	1	358.847	-0.653688	0.412589	-1.58436	0.113112	0.997622
ENSSSCG00000011014	1	BAMBI	10	40053354	40060323	449001	BMP and activin membrane bound inhibitor		protein_coding	141.832	0.921299	0.365834	2.51835	0.0117906	1	141.832	0.562465	0.34954	1.60916	0.107582	1	141.832	-0.358834	0.363013	-0.98849	0.322913	0.997622
ENSSSCG00000011438	-1	BAP1	13	34544575	34553621	100154798	BRCA1 associated protein 1		protein_coding	201.551	0.747589	0.346121	2.15991	0.03078	1	201.551	0.147487	0.330914	0.445696	0.655817	1	201.551	-0.600102	0.344934	-1.73976	0.0819012	0.997622
ENSSSCG00000011604	1	CHCHD4	13	70417326	70428922	100154663	coiled-coil-helix-coiled-coil-helix domain containing 4		protein_coding	275.204	0.910244	0.357475	2.54632	0.0108867	1	275.204	0.382079	0.34141	1.11912	0.263089	1	275.204	-0.528166	0.356244	-1.48259	0.138183	0.997622
ENSSSCG00000011828	1	FAM43A	13	131663485	131664759	100523468	family with sequence similarity 43 member A		protein_coding	79.2657	0.854834	0.412567	2.07199	0.0382667	1	79.2657	0.185399	0.39551	0.468759	0.639242	1	79.2657	-0.669435	0.409823	-1.63347	0.10237	0.997622
ENSSSCG00000011968	-1	NIT2	13	158630743	158653095	100625406	nitrilase family member 2		protein_coding	200.32	0.857743	0.362583	2.36565	0.0179985	1	200.32	0.184869	0.346698	0.533227	0.593876	1	200.32	-0.672874	0.36133	-1.86222	0.0625726	0.997622
ENSSSCG00000012292	-1	SYP	X	43232195	43246682	100512029	synaptophysin		protein_coding	491.614	0.662248	0.329675	2.00879	0.0445597	1	491.614	0.129862	0.314674	0.412688	0.679836	1	491.614	-0.532386	0.329187	-1.61727	0.105819	0.997622
ENSSSCG00000012294	1	PLP2	X	43215282	43220623	100512511	proteolipid protein 2		protein_coding	66.9792	1.50536	0.728922	2.06518	0.0389058	1	66.9792	1.29065	0.695732	1.8551	0.0635815	1	66.9792	-0.214702	0.722803	-0.297041	0.766435	0.997622
ENSSSCG00000012837	-1	CHID1	2	552323	571753	100511064	chitinase domain containing 1		protein_coding	455.387	1.03163	0.452738	2.27865	0.0226882	1	455.387	0.396008	0.432006	0.916673	0.359314	1	455.387	-0.63562	0.452115	-1.40588	0.159759	0.997622
ENSSSCG00000012909	1	PTPRCAP	2	5087256	5089359	100511860	protein tyrosine phosphatase receptor type C associated protein		protein_coding	149.736	1.52091	0.526263	2.89001	0.00385231	1	149.736	0.817688	0.502809	1.62624	0.103899	1	149.736	-0.703218	0.523473	-1.34337	0.179152	0.997622
ENSSSCG00000012957	-1	SF3B2	2	6279048	6294640	100522004	splicing factor 3b subunit 2		protein_coding	646.186	0.824098	0.356198	2.31359	0.0206901	1	646.186	0.163632	0.339931	0.481369	0.630254	1	646.186	-0.660466	0.355817	-1.8562	0.0634256	0.997622
ENSSSCG00000013237	1	SPI1	2	15227829	15245667	414912	Spi-1 proto-oncogene		protein_coding	515.659	0.697258	0.324396	2.14941	0.0316022	1	515.659	0.270411	0.30956	0.873533	0.382372	1	515.659	-0.426848	0.323801	-1.31824	0.187423	0.997622
ENSSSCG00000013285	-1	API5	2	18941963	18994226	100522006	apoptosis inhibitor 5		protein_coding	305.729	0.778208	0.341451	2.27912	0.0226598	1	305.729	0.265258	0.326073	0.813492	0.415936	1	305.729	-0.51295	0.340487	-1.50652	0.131934	0.997622
ENSSSCG00000013419	1	R3HDM4	2	77477881	77489105	100521839	R3H domain containing 4		protein_coding	424.204	0.68675	0.344175	1.99535	0.0460047	1	424.204	0.0577497	0.328615	0.175737	0.860501	1	424.204	-0.629	0.343699	-1.83009	0.0672364	0.997622
ENSSSCG00000013432	-1	MIDN	2	77203991	77211870	100512395	midnolin		protein_coding	200.6	1.012	0.494234	2.04762	0.0405973	1	200.6	0.283273	0.472038	0.600107	0.548435	1	200.6	-0.728731	0.493118	-1.4778	0.139461	0.997622
ENSSSCG00000013444	1	BTBD2	2	76538439	76559922	100513521	BTB domain containing 2		protein_coding	449.463	0.806357	0.376444	2.14204	0.0321904	1	449.463	0.201311	0.359306	0.560277	0.57529	1	449.463	-0.605046	0.375896	-1.60961	0.107483	0.997622
ENSSSCG00000013506	1	STAP2	2	74462388	74473791	100523772	signal transducing adaptor family member 2		protein_coding	155.894	0.944499	0.427411	2.20982	0.0271178	1	155.894	0.265627	0.408615	0.650066	0.51565	1	155.894	-0.678873	0.425833	-1.59422	0.110886	0.997622
ENSSSCG00000013554	-1	TRIP10	2	72406175	72416138	100520177	thyroid hormone receptor interactor 10		protein_coding	195.951	0.770648	0.370765	2.07853	0.0376603	1	195.951	0.68985	0.353618	1.95083	0.0510772	1	195.951	-0.0807982	0.368572	-0.219219	0.826479	0.997622
ENSSSCG00000013570	-1	MCOLN1	2	71577168	71613291	100524240	mucolipin 1		protein_coding	253.08	1.08077	0.517413	2.0888	0.0367256	1	253.08	0.082545	0.494191	0.16703	0.867346	1	253.08	-0.998228	0.516786	-1.93161	0.0534081	0.997622
ENSSSCG00000013727	1	TRIR	2	66262424	66265426	100520179	telomerase RNA component interacting RNase		protein_coding	196.778	1.09078	0.495275	2.20238	0.0276384	1	196.778	0.198933	0.473244	0.42036	0.674223	1	196.778	-0.891852	0.494244	-1.80448	0.0711563	0.997622
ENSSSCG00000013744	1	TRMT1	2	65940123	65949324	100627711	tRNA methyltransferase 1		protein_coding	181.788	0.997015	0.411465	2.42309	0.0153892	1	181.788	0.3358	0.393272	0.853861	0.393182	1	181.788	-0.661215	0.409895	-1.61313	0.106716	0.997622
ENSSSCG00000013761	-1	CC2D1A	2	65235758	65252531	100511068	coiled-coil and C2 domain containing 1A		protein_coding	376.928	0.839422	0.385362	2.17827	0.029386	1	376.928	0.362618	0.367775	0.985978	0.324144	1	376.928	-0.476804	0.38456	-1.23987	0.215023	0.997622
ENSSSCG00000013776	1	DDX39A	2	64836062	64844994	100515361	DExD-box helicase 39A		protein_coding	235.972	0.833008	0.41472	2.0086	0.0445794	1	235.972	0.392818	0.395892	0.992234	0.321083	1	235.972	-0.44019	0.413489	-1.06457	0.287069	0.997622
ENSSSCG00000013832	-1		2	62630606	62631556	100736663	olfactory receptor 7C2-like		protein_coding	35.5876	2.20633	0.974553	2.26394	0.0235779	1	35.5876	0.450396	0.935399	0.481502	0.63016	1	35.5876	-1.75593	0.968644	-1.81277	0.0698667	0.997622
ENSSSCG00000014129	1	ZCCHC9	2	89840012	89849064	100514154	zinc finger CCHC-type containing 9		protein_coding	85.895	1.55384	0.608146	2.55504	0.0106176	1	85.895	1.0343	0.581068	1.77999	0.0750771	1	85.895	-0.519541	0.603225	-0.861272	0.389088	0.997622
ENSSSCG00000014303	1	JADE2	2	136788372	136832003	100513723	jade family PHD finger 2		protein_coding	1049.47	0.635586	0.298488	2.12935	0.0332252	1	1049.47	0.245021	0.284722	0.860563	0.389479	1	1049.47	-0.390565	0.298186	-1.3098	0.190262	0.997622
ENSSSCG00000014627	-1	SMPD1	9	3324091	3328373	100518980	sphingomyelin phosphodiesterase 1		protein_coding	102.331	1.25497	0.537017	2.33693	0.0194429	1	102.331	0.73957	0.513094	1.44139	0.149474	1	102.331	-0.515401	0.533569	-0.96595	0.334069	0.997622
ENSSSCG00000014915	1	EED	9	20123857	20158816	100521029	embryonic ectoderm development		protein_coding	243.248	0.93593	0.419121	2.23308	0.0255436	1	243.248	0.258725	0.400335	0.646273	0.518102	1	243.248	-0.677205	0.418096	-1.61974	0.105289	0.997622
ENSSSCG00000014929	-1		9	23061453	23062667	110262277	upstream binding transcription factor like 1		protein_coding	30.679	1.41348	0.718991	1.96592	0.0493073	1	30.679	0.219123	0.69159	0.31684	0.751365	1	30.679	-1.19436	0.713891	-1.67303	0.0943218	0.997622
ENSSSCG00000015100	1	UPK2	9	46200489	46202753	397075	uroplakin 2		protein_coding	67.7959	1.44444	0.700365	2.06241	0.0391684	1	67.7959	0.182585	0.670826	0.27218	0.785484	1	67.7959	-1.26186	0.698058	-1.80767	0.0706581	0.997622
ENSSSCG00000015494	1	ZBTB37	9	116149400	116181689	100517908	zinc finger and BTB domain containing 37		protein_coding	199.07	0.773819	0.312717	2.4745	0.0133422	1	199.07	0.372235	0.298817	1.2457	0.212876	1	199.07	-0.401584	0.310876	-1.29178	0.196433	0.997622
ENSSSCG00000015795	-1		15	46491805	46546501	100517861	coiled-coil domain containing 110		protein_coding	172.156	1.20155	0.495791	2.4235	0.0153718	1	172.156	0.319498	0.473865	0.674239	0.500159	1	172.156	-0.88205	0.494354	-1.78425	0.0743834	0.997622
ENSSSCG00000016009	1	ITGA4	15	86947021	87029777	100521477	integrin subunit alpha 4		protein_coding	1165.98	0.924343	0.404245	2.28659	0.0222198	1	1165.98	0.169792	0.385608	0.440322	0.659704	1	1165.98	-0.754551	0.404051	-1.86747	0.0618366	0.997622
ENSSSCG00000016078	1	HSPE1	15	101373788	101376162	397575	heat shock protein family E (Hsp10) member 1		protein_coding	37.2969	1.76302	0.701134	2.51453	0.0119192	1	37.2969	0.589247	0.673582	0.874796	0.381685	1	37.2969	-1.17377	0.693716	-1.69201	0.0906446	0.997622
ENSSSCG00000016411	-1		18	1747217	1761684	100511356	nucleolar protein with MIF4G domain 1		protein_coding	682.115	0.995738	0.35751	2.78521	0.00534938	1	682.115	0.374176	0.34115	1.09681	0.272725	1	682.115	-0.621562	0.357002	-1.74106	0.0816728	0.997622
ENSSSCG00000017188	-1	ZACN	12	5355175	5358640	100623825	zinc activated ion channel		protein_coding	61.7791	1.14634	0.480542	2.38551	0.0170554	1	61.7791	0.632611	0.460062	1.37506	0.169114	1	61.7791	-0.513727	0.47498	-1.08158	0.279441	0.997622
ENSSSCG00000017208	1	SLC25A19	12	6033658	6046761	100302700	solute carrier family 25 member 19		protein_coding	241.427	0.787974	0.376642	2.0921	0.0364292	1	241.427	0.377851	0.359579	1.05081	0.293344	1	241.427	-0.410123	0.37536	-1.09261	0.274564	0.997622
ENSSSCG00000017223	1	USH1G	12	6334279	6339692	100512251	USH1 protein network component sans		protein_coding	149.454	1.29104	0.503962	2.56178	0.0104138	1	149.454	0.539946	0.481619	1.12111	0.262243	1	149.454	-0.751092	0.501831	-1.4967	0.13447	0.997622
ENSSSCG00000017343	1	GFAP	12	18456263	18468898	396562	glial fibrillary acidic protein		protein_coding	276.181	1.08396	0.469293	2.30977	0.0209008	1	276.181	0.504584	0.447945	1.12644	0.259979	1	276.181	-0.579376	0.468164	-1.23755	0.215883	0.997622
ENSSSCG00000017466	1	CCR7	12	21856467	21872535	396663	C-C motif chemokine receptor 7		protein_coding	597.955	1.05528	0.396045	2.66455	0.0077091	1	597.955	0.445995	0.377897	1.1802	0.23792	1	597.955	-0.609288	0.395467	-1.54068	0.123395	0.997622
ENSSSCG00000017490	-1	GSDMA	12	22363376	22379069	100512434	gasdermin A		protein_coding	356.408	0.734724	0.354589	2.07204	0.0382613	1	356.408	0.0603846	0.338658	0.178306	0.858483	1	356.408	-0.674339	0.35403	-1.90475	0.0568123	0.997622
ENSSSCG00000017720	1	CCL1	12	40728014	40731411	100310829	C-C motif chemokine ligand 1		protein_coding	72.0517	1.5145	0.61491	2.46296	0.0137796	1	72.0517	0.543469	0.588751	0.923088	0.355961	1	72.0517	-0.971029	0.611027	-1.58917	0.112021	0.997622
ENSSSCG00000017893	-1	PIMREG	12	50898501	50903464	100521819	PICALM interacting mitotic regulator		protein_coding	157.657	1.0112	0.511346	1.97753	0.0479814	1	157.657	0.190725	0.488664	0.3903	0.696315	1	157.657	-0.820478	0.510152	-1.6083	0.107769	0.997622
ENSSSCG00000017980	-1	ALOX12B	12	53292524	53302993	100526246	arachidonate 12-lipoxygenase, 12R type		protein_coding	464.334	0.857739	0.404498	2.1205	0.0339636	1	464.334	0.333527	0.385971	0.864124	0.38752	1	464.334	-0.524212	0.403895	-1.29789	0.194324	0.997622
ENSSSCG00000018073	-1		MT	6379	6444				Mt_tRNA	45.9335	1.57112	0.774501	2.02856	0.0425034	1	45.9335	0.0977266	0.743357	0.131467	0.895406	1	45.9335	-1.47339	0.7717	-1.90928	0.0562255	0.997622
ENSSSCG00000018079	1		MT	8891	8957				Mt_tRNA	319.77	1.12306	0.559134	2.00856	0.0445834	1	319.77	0.54954	0.533471	1.03012	0.302953	1	319.77	-0.573516	0.558264	-1.02732	0.30427	0.997622
ENSSSCG00000018080	1	ATP8	MT	8959	9162	808505	ATP synthase F0 subunit 8		protein_coding	423.6	1.52575	0.691965	2.20495	0.0274573	1	423.6	0.289971	0.660252	0.439182	0.66053	1	423.6	-1.23578	0.691511	-1.78707	0.0739261	0.997622
ENSSSCG00000021092	1	FAM53C	2	140330055	140343206	100515714	family with sequence similarity 53 member C		protein_coding	15.7397	1.72484	0.829371	2.0797	0.0375532	1	15.7397	0.766432	0.798981	0.959263	0.337426	1	15.7397	-0.95841	0.812551	-1.17951	0.238196	0.997622
ENSSSCG00000022299	1	ACTR10	1	187307660	187336523	100620619	actin related protein 10		protein_coding	152.593	1.06884	0.51601	2.07135	0.0383262	1	152.593	0.602944	0.492652	1.22387	0.221	1	152.593	-0.465893	0.513974	-0.906453	0.364696	0.997622
ENSSSCG00000022842	-1		3	64878846	64880270				protein_coding	79.053	1.33804	0.59932	2.23259	0.0255761	1	79.053	0.421233	0.573591	0.734378	0.462718	1	79.053	-0.916803	0.596275	-1.53755	0.124158	0.997622
ENSSSCG00000022857	-1		13	205642374	205644334				protein_coding	19.1448	2.00682	0.902397	2.22387	0.0261569	1	19.1448	1.48658	0.864615	1.71935	0.0855499	1	19.1448	-0.520238	0.880323	-0.590963	0.554546	0.997622
ENSSSCG00000023078	-1	WDR4	13	206074943	206094297	100620715	WD repeat domain 4		protein_coding	398.099	0.936566	0.40535	2.31051	0.0208599	1	398.099	0.297427	0.386915	0.768714	0.442063	1	398.099	-0.639139	0.404666	-1.57942	0.114239	0.997622
ENSSSCG00000023304	1	SRRM2	3	39275288	39293738	100511011	serine/arginine repetitive matrix 2		protein_coding	946.167	0.636599	0.316299	2.01265	0.0441514	1	946.167	0.184558	0.301733	0.61166	0.540762	1	946.167	-0.452041	0.31601	-1.43046	0.152584	0.997622
ENSSSCG00000023743	1	CLDN6	3	39167853	39172629	100302020	claudin 6		protein_coding	68.5532	1.20117	0.56856	2.11265	0.0346304	1	68.5532	0.192501	0.544976	0.353227	0.723918	1	68.5532	-1.00867	0.565947	-1.78227	0.0747051	0.997622
ENSSSCG00000023792	1	SNRNP70	6	54288354	54304270	100628160	small nuclear ribonucleoprotein U1 subunit 70		protein_coding	657.916	0.825153	0.413433	1.99586	0.0459495	1	657.916	0.337087	0.394383	0.85472	0.392706	1	657.916	-0.488066	0.413018	-1.18171	0.237322	0.997622
ENSSSCG00000023915	1	SLC2A4	12	52628450	52634967	396754	solute carrier family 2 member 4		protein_coding	187.167	1.17138	0.529283	2.21315	0.0268871	1	187.167	0.416763	0.505493	0.824468	0.409674	1	187.167	-0.754621	0.527904	-1.42946	0.152871	0.997622
ENSSSCG00000024388	-1	BNIP3	14	140362127	140371881	100624868	BCL2 interacting protein 3		protein_coding	309.135	0.917002	0.439115	2.0883	0.0367711	1	309.135	0.469668	0.419033	1.12084	0.262358	1	309.135	-0.447335	0.438124	-1.02102	0.307244	0.997622
ENSSSCG00000024495	1		14	42172829	42174048				pseudogene	94.9652	1.16128	0.567355	2.04683	0.0406751	1	94.9652	0.673804	0.541966	1.24326	0.213773	1	94.9652	-0.487474	0.564118	-0.864134	0.387514	0.997622
ENSSSCG00000024562	-1	CCR6	1	2018608	2019821				protein_coding	25.4457	1.7457	0.819507	2.13018	0.0331569	1	25.4457	0.629951	0.787413	0.800026	0.423696	1	25.4457	-1.11575	0.809918	-1.3776	0.168326	0.997622
ENSSSCG00000024648	1	PRPF4	1	253906717	253925049	100622501	pre-mRNA processing factor 4		protein_coding	173.076	1.0491	0.389974	2.69018	0.00714129	1	173.076	0.411985	0.372847	1.10497	0.269173	1	173.076	-0.637116	0.388046	-1.64186	0.10062	0.997622
ENSSSCG00000024693	1	MRPL17	9	3075995	3083580	100512482	mitochondrial ribosomal protein L17		protein_coding	148.878	0.813084	0.410994	1.97834	0.0478907	1	148.878	0.496706	0.392397	1.26583	0.205575	1	148.878	-0.316378	0.40881	-0.773899	0.43899	0.997622
ENSSSCG00000025138	-1	ZNF579	6	59701608	59706760				protein_coding	183.102	0.872489	0.412551	2.11487	0.0344414	1	183.102	0.110531	0.394444	0.28022	0.779309	1	183.102	-0.761958	0.411483	-1.85174	0.0640639	0.997622
ENSSSCG00000025335	-1	ZSCAN31	7	22173451	22187409	110255253	zinc finger and SCAN domain containing 31		protein_coding	134.79	0.715797	0.355153	2.01546	0.0438565	1	134.79	0.338844	0.339403	0.998354	0.318108	1	134.79	-0.376953	0.352898	-1.06817	0.285446	0.997622
ENSSSCG00000025499	1		6	44682153	44697293	100624274	FXYD domain containing ion transport regulator 5		protein_coding	431.16	0.60683	0.285911	2.12244	0.0338004	1	431.16	0.138342	0.272988	0.506767	0.612318	1	431.16	-0.468488	0.285271	-1.64226	0.100537	0.997622
ENSSSCG00000025675	1	EEF2	2	74747080	74756680	100624328	eukaryotic translation elongation factor 2		protein_coding	760.106	0.883789	0.392923	2.24927	0.0244956	1	760.106	0.14167	0.374909	0.377877	0.705522	1	760.106	-0.742119	0.392634	-1.8901	0.0587443	0.997622
ENSSSCG00000025687	1		6	59042937	59048329	100144538	leukocyte immunoglobulin-like receptor-like		protein_coding	129.963	1.13543	0.481393	2.35863	0.0183426	1	129.963	0.707851	0.459763	1.5396	0.123658	1	129.963	-0.427576	0.47854	-0.8935	0.371589	0.997622
ENSSSCG00000025900	1	SH3BP5L	2	52323046	52339665	100524547	SH3 binding domain protein 5 like		protein_coding	376.719	0.747596	0.302903	2.4681	0.0135831	1	376.719	0.215545	0.289292	0.745078	0.456225	1	376.719	-0.532051	0.30209	-1.76123	0.0781991	0.997622
ENSSSCG00000026169	1	MFSD12	2	75107212	75120708	100519240	major facilitator superfamily domain containing 12		protein_coding	306.546	0.829477	0.354557	2.33947	0.0193111	1	306.546	0.335332	0.338534	0.99054	0.32191	1	306.546	-0.494145	0.353528	-1.39775	0.162187	0.997622
ENSSSCG00000027038	-1	U1	9	38030826	38030961				snRNA	43.7187	1.89583	0.891885	2.12564	0.0335334	1	43.7187	0.329497	0.855206	0.385284	0.700027	1	43.7187	-1.56633	0.887788	-1.76431	0.0776806	0.997622
ENSSSCG00000027230	1	SLC35G1	14	105335160	105345274	100156133	solute carrier family 35 member G1		protein_coding	91.8633	1.05071	0.474961	2.21221	0.026952	1	91.8633	0.632522	0.453905	1.39351	0.163465	1	91.8633	-0.418191	0.471246	-0.887416	0.374855	0.997622
ENSSSCG00000027323	1	NCBP2	13	133157496	133192933	100156513	nuclear cap binding protein subunit 2		protein_coding	128.06	0.812847	0.389569	2.08653	0.0369308	1	128.06	0.361244	0.372368	0.970125	0.331984	1	128.06	-0.451603	0.387284	-1.16608	0.243584	0.997622
ENSSSCG00000027334	1	EIF1AD	2	6334197	6340112	100623051	eukaryotic translation initiation factor 1A domain containing		protein_coding	140.981	1.08567	0.449971	2.41275	0.0158326	1	140.981	0.486697	0.430063	1.13169	0.257766	1	140.981	-0.598971	0.447712	-1.33785	0.180946	0.997622
ENSSSCG00000028080	1	ELOVL4	1	86163838	86196010	100511670	ELOVL fatty acid elongase 4		protein_coding	349.266	0.644067	0.312582	2.06047	0.0393532	1	349.266	0.219432	0.298425	0.735301	0.462156	1	349.266	-0.424636	0.311751	-1.3621	0.173167	0.997622
ENSSSCG00000028446	-1	PCBP4	13	34090006	34104696	100620941	poly(rC) binding protein 4		protein_coding	327.038	0.880514	0.425337	2.07015	0.0384379	1	327.038	0.135124	0.406126	0.332714	0.73935	1	327.038	-0.74539	0.424727	-1.75498	0.0792619	0.997622
ENSSSCG00000028522	1	KRT10	12	21641271	21645636	100519971	keratin 10		protein_coding	56.532	1.87364	0.75017	2.49762	0.0125032	1	56.532	1.18202	0.717295	1.64788	0.0993769	1	56.532	-0.69162	0.742792	-0.931109	0.351797	0.997622
ENSSSCG00000028592	1	TM2D2	15	47601616	47611804	100154457	TM2 domain containing 2		protein_coding	95.923	1.05058	0.435699	2.41125	0.015898	1	95.923	0.609297	0.416569	1.46266	0.143561	1	95.923	-0.44128	0.431908	-1.0217	0.306923	0.997622
ENSSSCG00000028892	1		6	92412692	92429695	100625427	SH3 domain containing 21		protein_coding	254.517	1.08498	0.43893	2.47188	0.0134403	1	254.517	0.490396	0.419088	1.17015	0.24194	1	254.517	-0.594589	0.437641	-1.35862	0.174266	0.997622
ENSSSCG00000029005	1	KPNA2	12	14283087	14297769	397218	karyopherin subunit alpha 2		protein_coding	151.969	1.28204	0.426926	3.00296	0.00267366	1	151.969	0.527093	0.408352	1.29078	0.19678	1	151.969	-0.754948	0.424485	-1.7785	0.0753215	0.997622
ENSSSCG00000029119	1	PRPF6	17	62815284	62861865	100624623	pre-mRNA processing factor 6		protein_coding	1073.83	0.623897	0.299273	2.08471	0.0370957	1	1073.83	0.0423491	0.285536	0.148315	0.882094	1	1073.83	-0.581548	0.299067	-1.94454	0.05183	0.997622
ENSSSCG00000029339	1	SPATA2L	6	326746	331740	100415811	spermatogenesis associated 2 like		protein_coding	166.923	1.05584	0.466305	2.26426	0.0235582	1	166.923	0.516437	0.44536	1.15959	0.246214	1	166.923	-0.539398	0.464427	-1.16143	0.245469	0.997622
ENSSSCG00000029362	-1	CHMP2A	6	63102156	63104943	100622139	charged multivesicular body protein 2A		protein_coding	195.053	0.984348	0.495742	1.98561	0.047077	1	195.053	0.475026	0.473243	1.00377	0.31549	1	195.053	-0.509321	0.494314	-1.03036	0.302841	0.997622
ENSSSCG00000029849	-1	S1PR1	4	117064724	117069649	100621202	sphingosine-1-phosphate receptor 1		protein_coding	206.599	0.842599	0.413267	2.03887	0.0414628	1	206.599	0.258257	0.394763	0.654208	0.512978	1	206.599	-0.584342	0.412076	-1.41804	0.156178	0.997622
ENSSSCG00000030002	1	C18orf21	6	119719559	119745738	100621141	chromosome 6 C18orf21 homolog		protein_coding	317.509	0.670048	0.312927	2.14123	0.0322557	1	317.509	0.0780227	0.298986	0.260957	0.794125	1	317.509	-0.592025	0.312206	-1.89627	0.0579248	0.997622
ENSSSCG00000030209	1	MFNG	5	10319814	10344833	102161832	MFNG O-fucosylpeptide 3-beta-N-acetylglucosaminyltransferase		protein_coding	542.252	0.665123	0.337622	1.97002	0.0488359	1	542.252	0.31569	0.3221	0.980099	0.327037	1	542.252	-0.349433	0.337049	-1.03674	0.299856	0.997622
ENSSSCG00000031251	-1	DDA1	2	60367165	60379450	100626587	DET1 and DDB1 associated 1		protein_coding	224.003	1.07366	0.439331	2.44384	0.0145317	1	224.003	0.663484	0.419353	1.58216	0.113613	1	224.003	-0.410173	0.437611	-0.9373	0.348604	0.997622
ENSSSCG00000031342	1		6	63043231	63049278	110261334	zinc finger protein 324A-like		protein_coding	144.693	1.42851	0.641932	2.22533	0.0260591	1	144.693	0.594979	0.613073	0.970486	0.331804	1	144.693	-0.833531	0.640021	-1.30235	0.192797	0.997622
ENSSSCG00000031356	1	HES1	13	131135724	131138236	100499567	hes family bHLH transcription factor 1		protein_coding	100.949	1.2738	0.568161	2.24197	0.0249631	1	100.949	0.586707	0.543057	1.08038	0.279974	1	100.949	-0.687096	0.565248	-1.21556	0.224151	0.997622
ENSSSCG00000031452	1	C14orf93	7	76014912	76058891	100626253	chromosome 7 C14orf93 homolog		protein_coding	537.904	0.607427	0.217614	2.7913	0.00524968	1	537.904	0.246238	0.207785	1.18506	0.235992	1	537.904	-0.361188	0.216818	-1.66586	0.0957411	0.997622
ENSSSCG00000031747	1		14	19624294	19625105				protein_coding	28.0065	2.75432	1.01971	2.70109	0.00691127	1	28.0065	1.35644	0.978481	1.38628	0.165663	1	28.0065	-1.39788	1.00306	-1.39361	0.163435	0.997622
ENSSSCG00000031855	1		AEMK02000574.1	21402	39516	110258135	CUGBP Elav-like family member 2		protein_coding	187.736	0.775097	0.37215	2.08276	0.0372735	1	187.736	0.245619	0.355618	0.690682	0.489765	1	187.736	-0.529478	0.370756	-1.4281	0.153262	0.997622
ENSSSCG00000032244	1	SPESP1	1	166818037	166841696	100415935	sperm equatorial segment protein 1		protein_coding	117.498	0.882012	0.443146	1.99034	0.0465534	1	117.498	0.760155	0.422789	1.79795	0.0721847	1	117.498	-0.121858	0.439804	-0.277073	0.781724	0.997622
ENSSSCG00000032438	1	FFAR2	6	44899336	44904459	100126285	free fatty acid receptor 2		protein_coding	151.935	1.26299	0.461461	2.73694	0.00620135	1	151.935	0.49742	0.441195	1.12744	0.259558	1	151.935	-0.76557	0.459287	-1.66687	0.095541	0.997622
ENSSSCG00000032609	-1		7	21592997	21593389	100154071	histone H2A type 1-like		protein_coding	54.0703	1.74287	0.767454	2.27098	0.0231482	1	54.0703	0.912619	0.734097	1.24319	0.213799	1	54.0703	-0.830252	0.761345	-1.09051	0.27549	0.997622
ENSSSCG00000033041	1		17	58985580	59053018	100049657	GNAS complex locus		protein_coding	433.145	0.822925	0.398722	2.06391	0.0390266	1	433.145	0.104842	0.380617	0.275453	0.782969	1	433.145	-0.718083	0.398264	-1.80303	0.0713828	0.997622
ENSSSCG00000033366	1		3	68540699	68545430	100514636	polycomb group ring finger 1		protein_coding	104.042	1.24376	0.478637	2.59855	0.00936183	1	104.042	0.537476	0.457925	1.17372	0.240507	1	104.042	-0.706286	0.475485	-1.4854	0.137437	0.997622
ENSSSCG00000033759	1	TBXA2R	2	75068698	75087731	110259364	thromboxane A2 receptor		protein_coding	424.07	1.03015	0.361984	2.84585	0.00442928	1	424.07	0.639304	0.345422	1.85079	0.0641996	1	424.07	-0.390849	0.360916	-1.08294	0.278837	0.997622
ENSSSCG00000033907	1		10	19306396	19309077				protein_coding	169.047	0.992886	0.435114	2.2819	0.0224955	1	169.047	0.31598	0.415859	0.759825	0.447359	1	169.047	-0.676905	0.433563	-1.56126	0.118462	0.997622
ENSSSCG00000033981	1		AEMK02000234.1	126139	127054				pseudogene	36.2423	1.59354	0.811229	1.96436	0.0494887	1	36.2423	0.527252	0.777565	0.678082	0.49772	1	36.2423	-1.06629	0.805313	-1.32407	0.18548	0.997622
ENSSSCG00000034321	1	TP53INP1	4	41747726	41766684	100157451	tumor protein p53 inducible nuclear protein 1		protein_coding	216.658	0.729206	0.329056	2.21606	0.0266876	1	216.658	0.292302	0.314364	0.92982	0.352464	1	216.658	-0.436904	0.327616	-1.33359	0.182339	0.997622
ENSSSCG00000034895	1		AEMK02000579.1	63015	63986				protein_coding	37.9555	1.56541	0.728401	2.1491	0.0316267	1	37.9555	0.83303	0.697553	1.19422	0.232393	1	37.9555	-0.732375	0.720315	-1.01674	0.309276	0.997622
ENSSSCG00000034942	1	STAR	15	48347864	48385464	100627320	LSM1 homolog, mRNA degradation associated		protein_coding	338.1	0.635755	0.276702	2.29761	0.0215837	1	338.1	0.430518	0.264022	1.63062	0.102971	1	338.1	-0.205236	0.275428	-0.745154	0.456179	0.997622
ENSSSCG00000034990	-1		13	131127735	131134919				lncRNA	134.616	0.836061	0.362463	2.30661	0.0210765	1	134.616	0.447418	0.346412	1.29158	0.196503	1	134.616	-0.388643	0.359863	-1.07998	0.280153	0.997622
ENSSSCG00000035028	-1	GRK6	2	80507009	80527210	110259389	G protein-coupled receptor kinase 6		protein_coding	448.564	0.593372	0.295677	2.00682	0.0447686	1	448.564	0.253169	0.282164	0.897239	0.369591	1	448.564	-0.340203	0.294967	-1.15336	0.248762	0.997622
ENSSSCG00000035438	-1		AEMK02000630.1	203229	204170	100512706	olfactory receptor 7A17-like		protein_coding	21.2566	1.94933	0.724845	2.6893	0.00716022	1	21.2566	1.32557	0.696281	1.90379	0.0569373	1	21.2566	-0.623751	0.702635	-0.887731	0.374685	0.997622
ENSSSCG00000035599	-1		X	124144291	124146541				protein_coding	175.408	1.31185	0.569745	2.30252	0.0213057	1	175.408	0.651929	0.543978	1.19845	0.230743	1	175.408	-0.659921	0.56794	-1.16195	0.245254	0.997622
ENSSSCG00000035693	1	POLRMT	2	77694234	77711630	110259379	RNA polymerase mitochondrial		protein_coding	283.31	1.04356	0.430607	2.42347	0.0153731	1	283.31	0.27079	0.411262	0.658435	0.510258	1	283.31	-0.772772	0.429708	-1.79837	0.0721191	0.997622
ENSSSCG00000036047	-1	THG1L	16	65602641	65610592	100521164	tRNA-histidine guanylyltransferase 1 like		protein_coding	101.029	1.10638	0.504711	2.19211	0.0283718	1	101.029	0.306793	0.482939	0.635263	0.525257	1	101.029	-0.799587	0.502424	-1.59146	0.111506	0.997622
ENSSSCG00000036130	1		7	32402152	32407663				protein_coding	165.015	0.935285	0.455937	2.05135	0.040233	1	165.015	0.153005	0.43585	0.351049	0.725552	1	165.015	-0.78228	0.45476	-1.72021	0.0853949	0.997622
ENSSSCG00000036321	-1	TRADD	6	27797607	27804423	100620340	TNFRSF1A associated via death domain		protein_coding	202.389	0.838201	0.38457	2.17958	0.0292886	1	202.389	0.112083	0.367676	0.304843	0.760486	1	202.389	-0.726117	0.383542	-1.89319	0.0583327	0.997622
ENSSSCG00000036360	-1	LURAP1L	1	209619622	209668894	102165373	leucine rich adaptor protein 1 like		protein_coding	390.964	1.03818	0.50664	2.04914	0.0404479	1	390.964	0.483656	0.48337	1.00059	0.317024	1	390.964	-0.554522	0.505924	-1.09606	0.273053	0.997622
ENSSSCG00000036495	-1		4	57847040	57847396				pseudogene	21.0431	1.90687	0.953571	1.99971	0.0455311	1	21.0431	0.301581	0.918618	0.328299	0.742686	1	21.0431	-1.60529	0.946033	-1.69686	0.0897227	0.997622
ENSSSCG00000036620	-1	DPH2	6	167322331	167328140	100736914	diphthamide biosynthesis 2		protein_coding	146.13	0.814915	0.361906	2.25173	0.0243391	1	146.13	0.29417	0.346081	0.850003	0.395323	1	146.13	-0.520746	0.359929	-1.4468	0.147953	0.997622
ENSSSCG00000036642	1		AEMK02000336.1	36400	37332	100156196	olfactory receptor 4K14-like		protein_coding	50.0839	1.78502	0.844732	2.11313	0.03459	1	50.0839	0.650914	0.808503	0.805085	0.420771	1	50.0839	-1.13411	0.839783	-1.35048	0.176862	0.997622
ENSSSCG00000036820	1		AEMK02000452.1	1846012	1847752				pseudogene	39.3366	2.3241	0.92011	2.5259	0.0115403	1	39.3366	0.669565	0.882886	0.758382	0.448222	1	39.3366	-1.65454	0.912831	-1.81254	0.0699033	0.997622
ENSSSCG00000036883	-1	FABP3	6	87942790	87951610	399532	fatty acid binding protein 3		protein_coding	161.036	1.00971	0.494932	2.04011	0.0413397	1	161.036	0.0941114	0.473171	0.198895	0.842345	1	161.036	-0.915603	0.493909	-1.85379	0.0637694	0.997622
ENSSSCG00000036970	1	SUGP1	2	58574540	58615449	110259310	SURP and G-patch domain containing 1		protein_coding	422.472	0.684733	0.296839	2.30675	0.0210688	1	422.472	0.336938	0.2833	1.18933	0.234308	1	422.472	-0.347794	0.295978	-1.17507	0.239967	0.997622
ENSSSCG00000037002	1	SERTAD2	3	77192716	77317327	100518606	SERTA domain containing 2		protein_coding	1270.25	0.638476	0.193947	3.29201	0.000994752	0.874355	1270.25	0.226039	0.18509	1.22124	0.221994	1	1270.25	-0.412437	0.193574	-2.13064	0.0331191	0.997622
ENSSSCG00000037016	1	ID1	17	35315964	35317744	100522839	inhibitor of DNA binding 1, HLH protein		protein_coding	48.0686	1.53606	0.746823	2.05679	0.0397066	1	48.0686	1.23785	0.713276	1.73544	0.0826622	1	48.0686	-0.298207	0.738739	-0.403671	0.686455	0.997622
ENSSSCG00000037032	-1	DNASE1L1	X	124931408	124939965	654408	deoxyribonuclease 1 like 1		protein_coding	186.886	0.887262	0.40419	2.19516	0.0281521	1	186.886	0.304292	0.3862	0.787914	0.430747	1	186.886	-0.58297	0.402746	-1.44749	0.147761	0.997622
ENSSSCG00000037044	-1	NME9	13	79089189	79114506	100738818	NME/NM23 family member 9		protein_coding	466.151	0.691402	0.239105	2.89163	0.00383248	1	466.151	0.218415	0.228408	0.956249	0.338946	1	466.151	-0.472987	0.238284	-1.98497	0.047148	0.997622
ENSSSCG00000037090	1	NEU4	15	140324286	140328640	110256940	neuraminidase 4		protein_coding	89.3795	1.15297	0.582875	1.97807	0.0479212	1	89.3795	0.345255	0.557452	0.619345	0.535689	1	89.3795	-0.807711	0.580492	-1.39142	0.164097	0.997622
ENSSSCG00000037097	-1		9	35250579	35251466				pseudogene	12.58	2.51368	1.19348	2.10618	0.0351888	1	12.58	1.26606	1.14816	1.10269	0.270162	1	12.58	-1.24762	1.16627	-1.06975	0.284732	0.997622
ENSSSCG00000037144	-1	CDKN1B	5	59731206	59735831	397584	cyclin dependent kinase inhibitor 1B		protein_coding	75.828	1.24437	0.590643	2.10681	0.0351343	1	75.828	0.295046	0.565508	0.521736	0.601854	1	75.828	-0.949324	0.587968	-1.61459	0.1064	0.997622
ENSSSCG00000037479	-1		X	110834171	110834512	100518170	protein FAM127		protein_coding	52.2972	1.97153	0.825574	2.38807	0.0169369	1	52.2972	1.25969	0.789249	1.59606	0.110476	1	52.2972	-0.711848	0.817735	-0.870512	0.384021	0.997622
ENSSSCG00000037490	-1		7	78688623	78689655				pseudogene	187.734	0.76451	0.378841	2.01802	0.0435888	1	187.734	0.098088	0.362204	0.270809	0.786538	1	187.734	-0.666422	0.377769	-1.7641	0.0777155	0.997622
ENSSSCG00000037588	1		3	55137173	55147101				protein_coding	204.099	0.939461	0.456269	2.05901	0.0394937	1	204.099	0.62065	0.435409	1.42544	0.15403	1	204.099	-0.318811	0.454584	-0.701324	0.483101	0.997622
ENSSSCG00000037594	-1	PNISR	1	66321459	66381451	100134950	PNN interacting serine and arginine rich protein		protein_coding	344.018	1.00257	0.420299	2.38538	0.0170613	1	344.018	0.313651	0.40126	0.781667	0.43441	1	344.018	-0.688923	0.419503	-1.64223	0.100542	0.997622
ENSSSCG00000037646	-1	DNAJA4	7	47656541	47675383	397613	DnaJ heat shock protein family (Hsp40) member A4		protein_coding	160.761	0.976097	0.41859	2.33187	0.0197075	1	160.761	0.258957	0.400261	0.646969	0.517652	1	160.761	-0.71714	0.417027	-1.71965	0.0854961	0.997622
ENSSSCG00000037833	-1		AEMK02000435.1	43269	44195	100155349	olfactory receptor 12D2-like		protein_coding	28.1236	2.00648	0.886936	2.26226	0.0236815	1	28.1236	1.59613	0.848255	1.88166	0.0598823	1	28.1236	-0.41035	0.870584	-0.47135	0.637391	0.997622
ENSSSCG00000038436	-1	HYPK	1	127758558	127767479				protein_coding	162.497	1.25487	0.565716	2.21819	0.0265418	1	162.497	0.305561	0.540545	0.565284	0.571881	1	162.497	-0.949306	0.564381	-1.68203	0.0925632	0.997622
ENSSSCG00000038443	1	ZNF639	13	117370543	117386268	100623119	zinc finger protein 639		protein_coding	166.236	0.994844	0.448548	2.21792	0.0265603	1	166.236	0.249692	0.42876	0.582358	0.560325	1	166.236	-0.745152	0.447146	-1.66646	0.0956215	0.997622
ENSSSCG00000038489	1	BHLHA15	3	5409482	5414074	100626975	basic helix-loop-helix family member a15		protein_coding	145.965	1.03397	0.451711	2.289	0.0220794	1	145.965	0.152488	0.432161	0.35285	0.724201	1	145.965	-0.881478	0.450331	-1.9574	0.0503003	0.997622
ENSSSCG00000038500	-1	TRIB1	4	14289739	14298075	100512960	tribbles pseudokinase 1		protein_coding	231.235	0.837625	0.418482	2.00158	0.0453297	1	231.235	0.42795	0.39945	1.07135	0.284014	1	231.235	-0.409676	0.417185	-0.981999	0.3261	0.997622
ENSSSCG00000038772	1	IKBIP	5	85258459	85278232	100512167	IKBKB interacting protein		protein_coding	83.4447	1.06248	0.527301	2.01494	0.0439111	1	83.4447	0.517529	0.504103	1.02663	0.304593	1	83.4447	-0.544949	0.523986	-1.04001	0.298337	0.997622
ENSSSCG00000038901	-1	CLDN15	3	8931095	8946955	100302018	claudin 15		protein_coding	75.095	1.13872	0.462036	2.46456	0.0137182	1	75.095	0.505228	0.442505	1.14175	0.253559	1	75.095	-0.633487	0.457824	-1.38369	0.166453	0.997622
ENSSSCG00000039041	-1	ZNF467	18	55775264	55783421	100623053	zinc finger protein 467		protein_coding	226.683	0.885254	0.432618	2.04627	0.0407295	1	226.683	0.362673	0.413051	0.878034	0.379925	1	226.683	-0.522581	0.431417	-1.21131	0.225776	0.997622
ENSSSCG00000039186	-1	RAB25	4	93961148	93970712	100152692	RAB25, member RAS oncogene family		protein_coding	184.905	0.722668	0.341709	2.11486	0.0344415	1	184.905	0.185493	0.326685	0.567805	0.570167	1	184.905	-0.537174	0.34032	-1.57844	0.114465	0.997622
ENSSSCG00000039635	1		2	80223264	80227608	100526157	NHP2 ribonucleoprotein		protein_coding	64.8021	1.45131	0.686528	2.11398	0.034517	1	64.8021	0.859342	0.656139	1.3097	0.190299	1	64.8021	-0.591964	0.681548	-0.868558	0.385089	0.997622
ENSSSCG00000039647	-1	EIF3F	9	1291661	1297972	110255350	eukaryotic translation initiation factor 3 subunit F		protein_coding	206.617	0.906218	0.422631	2.14423	0.0320146	1	206.617	0.278212	0.403735	0.689095	0.490764	1	206.617	-0.628007	0.421414	-1.49024	0.136162	0.997622
ENSSSCG00000040445	1	RND3	15	1715207	1734419	397559	Rho family GTPase 3		protein_coding	234.755	0.603577	0.289005	2.08846	0.036756	1	234.755	0.44116	0.275749	1.59986	0.10963	1	234.755	-0.162417	0.287251	-0.565417	0.57179	0.997622
ENSSSCG00000040947	1	REG4	4	101337282	101357025	100154580	regenerating family member 4		protein_coding	237.734	0.673111	0.270212	2.49105	0.0127367	1	237.734	0.415605	0.258012	1.6108	0.107224	1	237.734	-0.257506	0.268381	-0.959479	0.337317	0.997622
ENSSSCG00000041085	1		16	50560971	50571203				lncRNA	158.288	1.09487	0.486424	2.25087	0.024394	1	158.288	0.227117	0.46503	0.488392	0.625272	1	158.288	-0.867757	0.485067	-1.78894	0.0736243	0.997622
ENSSSCG00000041280	1		7	85644138	85648938				lncRNA	93.8386	0.676131	0.332063	2.03616	0.0417346	1	93.8386	0.339933	0.317618	1.07026	0.284504	1	93.8386	-0.336198	0.328674	-1.02289	0.306359	0.997622
ENSSSCG00000041295	-1		14	139610576	139616283				lncRNA	118.137	0.924893	0.417147	2.21719	0.0266102	1	118.137	0.304953	0.399069	0.764161	0.444771	1	118.137	-0.61994	0.414919	-1.49412	0.135143	0.997622
ENSSSCG00000041452	1		6	104577380	104584472				lncRNA	77.264	1.39168	0.627852	2.21657	0.0266525	1	77.264	0.527013	0.600624	0.877442	0.380247	1	77.264	-0.864665	0.624486	-1.3846	0.166174	0.997622
ENSSSCG00000041552	-1		7	1453349	1468098				lncRNA	71.34	1.20029	0.500165	2.39978	0.0164049	1	71.34	0.402144	0.479334	0.838964	0.40149	1	71.34	-0.798143	0.496407	-1.60784	0.10787	0.997622
ENSSSCG00000041901	-1		2	119479145	119652888				lncRNA	9282.81	1.24677	0.62795	1.98546	0.0470931	1	9282.81	0.609866	0.598739	1.01858	0.308401	1	9282.81	-0.636904	0.627921	-1.01431	0.310436	0.997622
ENSSSCG00000041950	-1		1	41899366	41900630				protein_coding	9.04963	3.2262	1.24276	2.596	0.00943152	1	9.04963	1.02652	1.21174	0.847151	0.396911	1	9.04963	-2.19967	1.19862	-1.83517	0.0664801	0.997622
ENSSSCG00000042066	1		2	27094957	27096626				lncRNA	36.1631	2.28844	0.903937	2.53164	0.0113531	1	36.1631	0.732099	0.867603	0.843819	0.398771	1	36.1631	-1.55634	0.895661	-1.73765	0.082273	0.997622
ENSSSCG00000042374	1		AEMK02000452.1	1120974	1123638				lncRNA	26.8936	1.31027	0.61322	2.13671	0.0326214	1	26.8936	0.822502	0.588003	1.39881	0.161871	1	26.8936	-0.487772	0.60103	-0.811561	0.417044	0.997622
ENSSSCG00000042420	-1		3	129203076	129208007				lncRNA	76.4548	1.01272	0.51085	1.98242	0.047432	1	76.4548	0.496525	0.488494	1.01644	0.309419	1	76.4548	-0.516196	0.50725	-1.01763	0.308852	0.997622
ENSSSCG00000042498	1		16	18299051	18305299				protein_coding	106.01	1.19183	0.527304	2.26022	0.0238073	1	106.01	0.395959	0.504331	0.785118	0.432384	1	106.01	-0.795866	0.524917	-1.51618	0.129475	0.997622
ENSSSCG00000042698	1		6	2053241	2059001				lncRNA	93.2448	1.37315	0.547229	2.50929	0.0120976	1	93.2448	0.426285	0.523828	0.813788	0.415767	1	93.2448	-0.946869	0.54437	-1.73938	0.0819671	0.997622
ENSSSCG00000042854	-1		7	53573420	53582424				lncRNA	86.6128	1.05728	0.464509	2.27612	0.0228388	1	86.6128	0.442012	0.444544	0.994305	0.320074	1	86.6128	-0.615267	0.461159	-1.33418	0.182146	0.997622
ENSSSCG00000042939	1		14	120051362	120070964				lncRNA	170.505	0.808545	0.409861	1.97273	0.0485261	1	170.505	0.417334	0.391364	1.06636	0.286263	1	170.505	-0.391212	0.408107	-0.958601	0.33776	0.997622
ENSSSCG00000043154	1		13	197552789	197571353				lncRNA	114.456	1.15282	0.3792	3.04012	0.0023648	1	114.456	0.663232	0.362798	1.8281	0.0675344	1	114.456	-0.489583	0.375256	-1.30467	0.192006	0.997622
ENSSSCG00000043231	-1		8	104156174	104161775				lncRNA	194.313	1.59215	0.502984	3.16541	0.00154864	1	194.313	0.841249	0.480472	1.75088	0.0799662	1	194.313	-0.750903	0.500644	-1.49987	0.133647	0.997622
ENSSSCG00000043382	1		16	65385882	65395950				lncRNA	108.379	1.14278	0.474335	2.40922	0.0159866	1	108.379	0.705705	0.453216	1.5571	0.119446	1	108.379	-0.437072	0.470873	-0.928217	0.353295	0.997622
ENSSSCG00000043429	-1		8	82369837	82376812				lncRNA	96.9082	1.159	0.527564	2.19689	0.028028	1	96.9082	0.296936	0.504867	0.588147	0.556434	1	96.9082	-0.862066	0.525278	-1.64116	0.100764	0.997622
ENSSSCG00000043822	-1		7	7041996	7045244				lncRNA	33.8138	2.11805	0.861818	2.45765	0.0139848	1	33.8138	0.959634	0.826414	1.1612	0.24556	1	33.8138	-1.15842	0.851662	-1.36019	0.173771	0.997622
ENSSSCG00000043919	-1		18	52393161	52397414				lncRNA	108.07	1.17313	0.439751	2.66772	0.00763669	1	108.07	0.780183	0.420233	1.85655	0.0633752	1	108.07	-0.39295	0.435748	-0.901783	0.367172	0.997622
ENSSSCG00000044134	1		18	2905192	2912411				lncRNA	137.435	0.957764	0.477333	2.00649	0.0448041	1	137.435	0.370453	0.456079	0.812256	0.416645	1	137.435	-0.587311	0.47549	-1.23517	0.216767	0.997622
ENSSSCG00000044181	-1		17	60032074	60037396				lncRNA	53.7689	0.964134	0.487085	1.9794	0.0477712	1	53.7689	0.782761	0.4652	1.68263	0.0924458	1	53.7689	-0.181373	0.480219	-0.377687	0.705663	0.997622
ENSSSCG00000044209	-1		2	82654520	82657198				lncRNA	25.4279	1.81484	0.751101	2.41624	0.0156816	1	25.4279	1.23786	0.719982	1.7193	0.0855606	1	25.4279	-0.576979	0.734684	-0.785343	0.432252	0.997622
ENSSSCG00000044454	1		5	6235719	6239792				lncRNA	106.524	0.783962	0.383919	2.042	0.0411516	1	106.524	0.196196	0.367542	0.533806	0.593476	1	106.524	-0.587766	0.381718	-1.53979	0.123612	0.997622
ENSSSCG00000044581	-1		2	37435473	37441423				protein_coding	103.009	1.1829	0.462408	2.55813	0.0105237	1	103.009	0.440865	0.442591	0.9961	0.319201	1	103.009	-0.742036	0.459483	-1.61494	0.106325	0.997622
ENSSSCG00000045056	1		9	3496855	3497802	100625494	olfactory receptor 52B2-like		protein_coding	8.03089	3.35496	1.32836	2.52563	0.011549	1	8.03089	1.87429	1.28574	1.45776	0.144908	1	8.03089	-1.48067	1.25802	-1.17698	0.239203	0.997622
ENSSSCG00000045174	1		AEMK02000449.1	932222	933139	100519587	olfactory receptor 1013-like		protein_coding	30.1831	1.56847	0.654631	2.39595	0.0165772	1	30.1831	0.769413	0.628666	1.22388	0.220997	1	30.1831	-0.799052	0.644072	-1.24063	0.214744	0.997622
ENSSSCG00000045409	1		9	134359146	134365208				lncRNA	104.414	1.03568	0.516673	2.00453	0.0450137	1	104.414	0.778153	0.493182	1.57782	0.114607	1	104.414	-0.257532	0.513271	-0.501746	0.615846	0.997622
ENSSSCG00000045432	1		15	136472270	136479182				lncRNA	91.6166	0.894508	0.421666	2.12136	0.0338912	1	91.6166	0.74438	0.402469	1.84953	0.0643808	1	91.6166	-0.150128	0.417244	-0.359809	0.71899	0.997622
ENSSSCG00000045471	1		6	91361009	91369329				lncRNA	86.0147	1.28646	0.556785	2.31052	0.0208596	1	86.0147	0.393225	0.532938	0.737843	0.46061	1	86.0147	-0.893235	0.553929	-1.61255	0.106843	0.997622
ENSSSCG00000045835	1		X	4561771	4564349				lncRNA	26.6594	2.06056	0.911637	2.26028	0.0238036	1	26.6594	1.20914	0.873522	1.38421	0.166293	1	26.6594	-0.851416	0.897754	-0.948385	0.342934	0.997622
ENSSSCG00000045916	1		1	1186604	1188093				lncRNA	52.3638	1.47772	0.701693	2.10594	0.0352096	1	52.3638	0.771664	0.671229	1.14963	0.250297	1	52.3638	-0.706059	0.696052	-1.01438	0.310402	0.997622
ENSSSCG00000046044	-1		10	14408063	14413850				lncRNA	96.2157	1.49444	0.559444	2.6713	0.00755571	1	96.2157	0.559656	0.535368	1.04537	0.295853	1	96.2157	-0.934789	0.556197	-1.68068	0.0928255	0.997622
ENSSSCG00000046332	-1		9	3471927	3473087				lncRNA	29.082	1.68729	0.810678	2.08133	0.0374033	1	29.082	0.591186	0.778213	0.759671	0.447451	1	29.082	-1.09611	0.802602	-1.36569	0.172036	0.997622
ENSSSCG00000046358	1	SNRNP48	7	4919351	4936039	100152326	small nuclear ribonucleoprotein U11/U12 subunit 48		protein_coding	412.441	0.869455	0.395129	2.20043	0.0277763	1	412.441	0.600202	0.376919	1.59239	0.111297	1	412.441	-0.269253	0.394197	-0.683042	0.494581	0.997622
ENSSSCG00000046375	1		1	42924971	42931226				lncRNA	114.035	1.05726	0.409971	2.57885	0.00991297	1	114.035	0.52898	0.392113	1.34905	0.177321	1	114.035	-0.528275	0.406824	-1.29853	0.194104	0.997622
ENSSSCG00000046531	-1		9	134367142	134370590				lncRNA	91.26	1.09518	0.552992	1.98046	0.047652	1	91.26	0.252533	0.529083	0.477304	0.633146	1	91.26	-0.842645	0.55086	-1.52969	0.126093	0.997622
ENSSSCG00000046588	-1		10	14363045	14371931				protein_coding	270.487	1.05453	0.397193	2.65495	0.00793202	1	270.487	0.485252	0.379288	1.27938	0.200765	1	270.487	-0.569277	0.395873	-1.43803	0.150426	0.997622
ENSSSCG00000046960	-1		2	3865674	3868788				lncRNA	66.3269	0.947928	0.467688	2.02684	0.0426788	1	66.3269	0.442469	0.44763	0.988472	0.322922	1	66.3269	-0.505459	0.463517	-1.09049	0.275499	0.997622
ENSSSCG00000047087	-1		17	34822615	34827982				lncRNA	91.2214	0.852868	0.424291	2.0101	0.0444203	1	91.2214	0.584955	0.405255	1.44343	0.148901	1	91.2214	-0.267913	0.420512	-0.637111	0.524053	0.997622
ENSSSCG00000047198	-1		3	127163200	127167106				lncRNA	60.2159	1.90347	0.653969	2.91065	0.00360678	1	60.2159	0.99055	0.626265	1.58168	0.113723	1	60.2159	-0.912924	0.64689	-1.41125	0.158171	0.997622
ENSSSCG00000047249	1		14	45147635	45155389				lncRNA	134.667	0.909792	0.365166	2.49145	0.0127224	1	134.667	0.247869	0.349594	0.709019	0.478313	1	134.667	-0.661923	0.363124	-1.82286	0.0683246	0.997622
ENSSSCG00000047458	-1		11	49596261	49598671				lncRNA	74.0816	1.64961	0.615668	2.67938	0.0073759	1	74.0816	0.768351	0.589234	1.30398	0.192239	1	74.0816	-0.881256	0.610853	-1.44266	0.149115	0.997622
ENSSSCG00000047552	1		9	76360171	76360887				protein_coding	11.5277	2.61515	1.12316	2.32839	0.0198916	1	11.5277	1.89151	1.07931	1.75251	0.0796858	1	11.5277	-0.723644	1.07891	-0.670716	0.502401	0.997622
ENSSSCG00000047817	1		16	52339637	52352461				lncRNA	303.32	0.694158	0.324048	2.14215	0.0321818	1	303.32	0.215683	0.309464	0.696955	0.485831	1	303.32	-0.478475	0.32312	-1.4808	0.138661	0.997622
ENSSSCG00000047886	-1		10	63857156	63863878				lncRNA	81.1237	1.02659	0.50759	2.02248	0.0431269	1	81.1237	0.66369	0.484938	1.36861	0.171122	1	81.1237	-0.362901	0.503562	-0.720668	0.471114	0.997622
ENSSSCG00000047985	1		17	34882815	34885504				lncRNA	121.755	1.0665	0.482306	2.21124	0.0270189	1	121.755	0.468852	0.460971	1.0171	0.309107	1	121.755	-0.597645	0.479924	-1.24529	0.213025	0.997622
ENSSSCG00000048138	-1	PERCC1	3	40430363	40431205				protein_coding	44.7995	1.869	0.877247	2.13053	0.0331281	1	44.7995	0.443578	0.840678	0.527644	0.597747	1	44.7995	-1.42542	0.872711	-1.63333	0.102401	0.997622
ENSSSCG00000048184	-1		9	55092350	55101124				lncRNA	89.3129	0.740059	0.37466	1.97528	0.0482361	1	89.3129	0.356537	0.358349	0.994943	0.319764	1	89.3129	-0.383522	0.371364	-1.03274	0.301726	0.997622
ENSSSCG00000048192	1		3	127503423	127524753				lncRNA	207.317	0.931048	0.410087	2.27036	0.0231855	1	207.317	0.201804	0.39193	0.514898	0.606624	1	207.317	-0.729244	0.408965	-1.78315	0.0745623	0.997622
ENSSSCG00000048700	1		17	20482423	20486129				lncRNA	43.0286	1.28274	0.637212	2.01305	0.0441094	1	43.0286	0.450044	0.610908	0.73668	0.461317	1	43.0286	-0.832696	0.631907	-1.31775	0.187587	0.997622
ENSSSCG00000048830	-1		15	57490782	57493500				lncRNA	39.678	1.31755	0.581011	2.26768	0.0233486	1	39.678	0.739267	0.556748	1.32783	0.184234	1	39.678	-0.57828	0.572821	-1.00953	0.31272	0.997622
ENSSSCG00000048889	1		3	128061509	128065620				lncRNA	101.196	0.932521	0.462725	2.01528	0.0438752	1	101.196	0.383725	0.442431	0.86731	0.385772	1	101.196	-0.548796	0.460135	-1.19268	0.232993	0.997622
ENSSSCG00000048950	-1		11	7494667	7499077				lncRNA	101.262	0.863618	0.392186	2.20206	0.0276611	1	101.262	0.554095	0.374736	1.47863	0.139239	1	101.262	-0.309523	0.388603	-0.7965	0.425741	0.997622
ENSSSCG00000049073	1		9	48315581	48319333				processed_pseudogene	52.2391	1.69494	0.727689	2.3292	0.0198483	1	52.2391	0.403877	0.697721	0.578852	0.562689	1	52.2391	-1.29106	0.723506	-1.78445	0.0743508	0.997622
ENSSSCG00000049332	1		5	19787461	19793806				lncRNA	189.9	0.912703	0.464912	1.96317	0.0496261	1	189.9	0.610214	0.443647	1.37545	0.168992	1	189.9	-0.302489	0.463165	-0.65309	0.513698	0.997622
ENSSSCG00000049455	1		6	13288935	13295273	100525750	RNA-binding Raly-like protein		lncRNA	136.086	0.99575	0.38439	2.59047	0.00958448	1	136.086	0.440218	0.367635	1.19743	0.231138	1	136.086	-0.555532	0.381872	-1.45476	0.145736	0.997622
ENSSSCG00000049511	-1		6	88396948	88401812				lncRNA	55.6037	1.51965	0.68746	2.21053	0.0270681	1	55.6037	1.18188	0.656686	1.79976	0.071899	1	55.6037	-0.337778	0.680144	-0.496628	0.619452	0.997622
ENSSSCG00000049882	-1		6	83865335	83868220				lncRNA	17.9442	2.01112	0.860056	2.33835	0.0193688	1	17.9442	1.38608	0.825342	1.6794	0.093074	1	17.9442	-0.625036	0.83651	-0.747195	0.454946	0.997622
ENSSSCG00000050025	1		16	27780069	27786460				lncRNA	108.181	0.836039	0.389991	2.14374	0.0320539	1	108.181	0.522276	0.372599	1.40171	0.161002	1	108.181	-0.313763	0.386742	-0.811298	0.417194	0.997622
ENSSSCG00000050056	1	CCDC201	18	50034031	50042971	106506856	uncharacterized LOC106506856		protein_coding	168.719	0.871691	0.424609	2.05293	0.0400796	1	168.719	0.246471	0.405778	0.607405	0.543582	1	168.719	-0.62522	0.423209	-1.47733	0.139587	0.997622
ENSSSCG00000050173	-1		12	34799739	34802098				pseudogene	61.5998	0.986671	0.439935	2.24277	0.0249119	1	61.5998	0.604656	0.420946	1.43642	0.150883	1	61.5998	-0.382016	0.434284	-0.879646	0.379051	0.997622
ENSSSCG00000050180	-1		10	15271733	15278214				protein_coding	63.5998	1.15895	0.520385	2.22711	0.0259402	1	63.5998	0.262105	0.49913	0.525124	0.599497	1	63.5998	-0.896847	0.517037	-1.73459	0.0828139	0.997622
ENSSSCG00000050190	1		16	27694593	27695223				protein_coding	176.111	0.925197	0.434754	2.12809	0.0333295	1	176.111	0.213085	0.415524	0.512809	0.608085	1	176.111	-0.712112	0.433488	-1.64275	0.100435	0.997622
ENSSSCG00000050266	-1		10	42450614	42457651				lncRNA	50.146	1.42374	0.610364	2.33261	0.0196687	1	50.146	0.596392	0.584971	1.01952	0.307955	1	50.146	-0.827348	0.604635	-1.36834	0.171205	0.997622
ENSSSCG00000050310	1	FOXL3	3	206547	207945	110259820	forkhead box protein L1		protein_coding	40.9466	1.55521	0.764879	2.03328	0.0420242	1	40.9466	0.59544	0.732728	0.812634	0.416428	1	40.9466	-0.959773	0.759038	-1.26446	0.206065	0.997622
ENSSSCG00000050346	1		17	54780709	54787282				lncRNA	153.204	1.17661	0.473806	2.48332	0.0130165	1	153.204	0.325277	0.453053	0.717968	0.472777	1	153.204	-0.851333	0.47212	-1.80321	0.0713547	0.997622
ENSSSCG00000050362	-1		7	31902494	31905032				protein_coding	20.4463	2.34524	1.03449	2.26704	0.0233876	1	20.4463	1.55957	0.991387	1.57312	0.115692	1	20.4463	-0.78567	1.01318	-0.775446	0.438076	0.997622
ENSSSCG00000050430	1		4	44297964	44304605				lncRNA	27.664	1.84519	0.933998	1.97558	0.0482027	1	27.664	0.838067	0.895072	0.936312	0.349113	1	27.664	-1.00712	0.924396	-1.08949	0.275939	0.997622
ENSSSCG00000050643	-1		5	76937200	76939903				lncRNA	29.5655	1.93554	0.840109	2.30392	0.0212272	1	29.5655	1.03306	0.805307	1.28282	0.199555	1	29.5655	-0.902479	0.828476	-1.08933	0.27601	0.997622
ENSSSCG00000050833	1		3	127666285	127672077				lncRNA	105.576	0.973193	0.45315	2.14762	0.0317442	1	105.576	0.47511	0.433171	1.09682	0.272721	1	105.576	-0.498084	0.450308	-1.10609	0.268686	0.997622
ENSSSCG00000050993	1		14	139689117	139690982				lncRNA	42.3295	1.50827	0.767468	1.96525	0.049385	1	42.3295	1.23766	0.732994	1.6885	0.0913149	1	42.3295	-0.270607	0.758591	-0.356723	0.721299	0.997622
ENSSSCG00000051137	1		13	70685360	70689242				lncRNA	13.1295	2.53374	1.13225	2.23778	0.0252353	1	13.1295	0.955215	1.09245	0.874378	0.381912	1	13.1295	-1.57852	1.10909	-1.42326	0.154661	0.997622
ENSSSCG00000051192	-1		11	1280140	1281568				lncRNA	30.5366	2.3262	1.06483	2.18457	0.0289201	1	30.5366	0.828629	1.02083	0.811723	0.41695	1	30.5366	-1.49757	1.05576	-1.41847	0.156052	0.997622
ENSSSCG00000051245	-1		AEMK02000328.1	512994	515597				lncRNA	33.867	1.82147	0.895502	2.03402	0.0419497	1	33.867	0.58457	0.858519	0.680905	0.495931	1	33.867	-1.2369	0.888925	-1.39145	0.164088	0.997622
ENSSSCG00000051337	1		16	68646139	68648481				lncRNA	30.9969	1.65304	0.767626	2.15345	0.0312836	1	30.9969	1.1513	0.73456	1.56733	0.117037	1	30.9969	-0.501742	0.755754	-0.663896	0.506757	0.997622
ENSSSCG00000051565	1		13	140666132	140671017				lncRNA	68.5183	1.09881	0.509958	2.15471	0.0311842	1	68.5183	0.320639	0.488635	0.656194	0.511699	1	68.5183	-0.778175	0.506596	-1.53609	0.124517	0.997622
ENSSSCG00000051686	-1		14	110807527	110815676				lncRNA	25.037	2.04481	0.855505	2.39018	0.0168403	1	25.037	1.09237	0.820986	1.33056	0.183334	1	25.037	-0.952437	0.840983	-1.13253	0.257413	0.997622
ENSSSCG00000051780	1		3	74462588	74476750				lncRNA	142.244	1.01707	0.491182	2.07065	0.0383913	1	142.244	0.565075	0.469028	1.20478	0.228289	1	142.244	-0.451991	0.489012	-0.924295	0.355333	0.997622

## Sheet: CSvB.Only.Down_281
										Cardiogenic Shock vs. Baseline						pVAD vs. Baseline						pVAD vs. Cardiogenic Shock
ensembl_gene_id	strand	Gene.Symbol	chromosome_name	start_position	end_position	entrezgene_id	entrezgene_description	mirbase_id	Gene.type	baseMean.CSvB	log2FoldChange.CSvB	lfcSE.CSvB	stat.CSvB	pvalue.CSvB	padj.CSvB	baseMean.IMPvB	log2FoldChange.IMPvB	lfcSE.IMPvB	stat.IMPvB	pvalue.IMPvB	padj.IMPvB	baseMean.IMPvCS	log2FoldChange.IMPvCS	lfcSE.IMPvCS	stat.IMPvCS	pvalue.IMPvCS	padj.IMPvCS
ENSSSCG00000000431	1	MBD6	5	22791437	22799126	100518908	methyl-CpG binding domain protein 6		protein_coding	177.592	-0.924832	0.418258	-2.21115	0.0270251	1	177.592	-0.373506	0.397253	-0.940222	0.347104	1	177.592	0.551327	0.418208	1.31831	0.187401	0.997622
ENSSSCG00000000500	1		5	33858572	34053897	100152578	RAB3A interacting protein		protein_coding	121.362	-0.845659	0.348726	-2.425	0.0153086	1	121.362	-0.459448	0.330433	-1.39044	0.164395	1	121.362	0.386211	0.348869	1.10704	0.268278	0.997622
ENSSSCG00000000653	1	CD69	5	62077988	62085905	397165	CD69 molecule		protein_coding	43.8403	-1.77569	0.82878	-2.14253	0.0321506	1	43.8403	-0.330667	0.781061	-0.423357	0.672035	1	43.8403	1.44502	0.828568	1.744	0.0811593	0.997622
ENSSSCG00000001083	1		7	17695258	17696497	100156270	HDGF like 1		protein_coding	40.2455	-1.40982	0.683763	-2.06185	0.0392221	1	40.2455	-0.727371	0.646013	-1.12594	0.260191	1	40.2455	0.682445	0.685057	0.996187	0.319159	0.997622
ENSSSCG00000001205	1	NKAPL	7	22108647	22110123	100154907	NFKB activating protein like		protein_coding	22.4622	-2.21282	1.07122	-2.06571	0.038856	1	22.4622	-0.618568	1.00369	-0.616296	0.537699	1	22.4622	1.59425	1.07211	1.48702	0.13701	0.997622
ENSSSCG00000001252	-1	UBD	7	22501130	22503094	100294688	ubiquitin D		protein_coding	92.3044	-2.11499	0.818312	-2.58458	0.00974991	1	92.3044	-1.20167	0.77665	-1.54725	0.121803	1	92.3044	0.913317	0.8195	1.11448	0.265073	0.997622
ENSSSCG00000001672	-1	CRIP3	7	38334833	38347285	100154285	cysteine rich protein 3		protein_coding	111.779	-0.913053	0.429951	-2.12362	0.033702	1	111.779	-0.674512	0.408524	-1.6511	0.0987186	1	111.779	0.238541	0.430604	0.553968	0.579601	0.997622
ENSSSCG00000002170	-1		AEMK02000410.1	285349	286281	100153496	olfactory receptor 4M1-like		protein_coding	21.0021	-2.33799	1.14052	-2.04994	0.0403705	1	21.0021	-0.626839	1.06762	-0.587136	0.557112	1	21.0021	1.71115	1.14145	1.49911	0.133846	0.997622
ENSSSCG00000002585	-1		7	79424013	79424951	100513411	olfactory receptor 4L1-like		protein_coding	36.093	-1.75311	0.797138	-2.19925	0.02786	1	36.093	-0.567041	0.750329	-0.755723	0.449815	1	36.093	1.18607	0.797723	1.48682	0.137064	0.997622
ENSSSCG00000002608	-1		7	78856587	78857570	100523076	olfactory receptor 11H12-like		protein_coding	26.4645	-2.46119	1.05	-2.34398	0.0190792	1	26.4645	-1.59289	0.989988	-1.609	0.107616	1	26.4645	0.868298	1.0551	0.822955	0.410534	0.997622
ENSSSCG00000002622	1	TMEM14A	7	46509777	46517732	100512176	transmembrane protein 14A		protein_coding	99.289	-0.837113	0.395536	-2.1164	0.0343105	1	99.289	-0.332145	0.374487	-0.886935	0.375114	1	99.289	0.504967	0.395323	1.27735	0.201477	0.997622
ENSSSCG00000003359	1	TPRG1L	6	65150903	65154429	100512473	tumor protein p63 regulated 1 like		protein_coding	38.6483	-0.990978	0.472946	-2.09533	0.0361418	1	38.6483	-0.575955	0.445629	-1.29246	0.1962	1	38.6483	0.415022	0.473972	0.875627	0.381233	0.997622
ENSSSCG00000003585	1	GJB5	6	91002163	91002984	100514847	gap junction protein beta 5		protein_coding	27.6597	-2.0583	0.783047	-2.62857	0.0085744	1	27.6597	-0.60329	0.729496	-0.826996	0.408239	1	27.6597	1.45501	0.783972	1.85594	0.063462	0.997622
ENSSSCG00000003670	1	RLF	6	95900086	95994044	100620967	RLF zinc finger		protein_coding	596.626	-0.628227	0.303766	-2.06813	0.0386277	1	596.626	-0.0845329	0.289075	-0.292426	0.769961	1	596.626	0.543694	0.303561	1.79106	0.0732844	0.997622
ENSSSCG00000004466	-1	TTK	1	86076583	86125718	100157649	TTK protein kinase		protein_coding	281.121	-0.659594	0.331153	-1.99181	0.046392	1	281.121	-0.201068	0.314773	-0.638771	0.522972	1	281.121	0.458526	0.330899	1.3857	0.165839	0.997622
ENSSSCG00000004498	1	HAUS1	1	95756244	95780758	100152640	HAUS augmin like complex subunit 1		protein_coding	227.962	-0.675133	0.280813	-2.4042	0.0162077	1	227.962	-0.224906	0.266341	-0.844427	0.398431	1	227.962	0.450227	0.280488	1.60516	0.10846	0.997622
ENSSSCG00000004672	1	GATM	1	126361945	126380872	100126844	glycine amidinotransferase		protein_coding	220.789	-0.654757	0.318973	-2.05271	0.0401012	1	220.789	-0.131546	0.302725	-0.434538	0.663897	1	220.789	0.523212	0.318526	1.6426	0.100466	0.997622
ENSSSCG00000005458	-1	OR2K2	1	252204103	252205053	100156374	olfactory receptor 2K2		protein_coding	15.016	-2.84033	1.14742	-2.47542	0.013308	1	15.016	-1.01752	1.05775	-0.961965	0.336067	1	15.016	1.82282	1.1511	1.58355	0.113297	0.997622
ENSSSCG00000005899	-1	MFSD3	4	293708	295789	100156081	major facilitator superfamily domain containing 3		protein_coding	58.2845	-1.49928	0.674957	-2.2213	0.0263308	1	58.2845	-0.981453	0.639985	-1.53356	0.125139	1	58.2845	0.517828	0.676623	0.765312	0.444086	0.997622
ENSSSCG00000006021	1	KCNV1	4	27641237	27650057	100155464	potassium voltage-gated channel modifier subfamily V member 1		protein_coding	109.813	-0.857144	0.407601	-2.1029	0.0354746	1	109.813	-0.325864	0.386211	-0.843748	0.39881	1	109.813	0.53128	0.407399	1.30408	0.192207	0.997622
ENSSSCG00000006146	-1	LRRCC1	4	51525047	51570425	100152599	leucine rich repeat and coiled-coil centrosomal protein 1		protein_coding	208.807	-0.907861	0.321766	-2.8215	0.00477998	1	208.807	-0.369715	0.305128	-1.21167	0.225639	1	208.807	0.538146	0.321705	1.6728	0.0943674	0.997622
ENSSSCG00000006879	-1	PTBP2	4	120961042	121041911	100515203	polypyrimidine tract binding protein 2		protein_coding	343.646	-0.891416	0.437199	-2.03893	0.0414574	1	343.646	-0.0881313	0.415859	-0.211926	0.832165	1	343.646	0.803285	0.436963	1.83834	0.0660129	0.997622
ENSSSCG00000007110	-1	NKX2-4	17	29199618	29201023	102158293	NK2 homeobox 4		protein_coding	46.5348	-2.00635	0.939153	-2.13633	0.0326521	1	46.5348	-0.801473	0.888222	-0.902334	0.36688	1	46.5348	1.20487	0.940118	1.28162	0.199977	0.997622
ENSSSCG00000007312	-1	SCAND1	17	39244459	39245633	100157492	SCAN domain containing 1		protein_coding	37.7172	-1.55123	0.724351	-2.14155	0.0322299	1	37.7172	-0.293998	0.680728	-0.431888	0.665823	1	37.7172	1.25723	0.723927	1.73669	0.0824425	0.997622
ENSSSCG00000008090	1	IL1A	3	43718368	43731119	397094	interleukin 1 alpha		protein_coding	79.6416	-0.949182	0.455286	-2.0848	0.0370872	1	79.6416	-0.368108	0.430786	-0.854503	0.392826	1	79.6416	0.581074	0.455169	1.27661	0.201739	0.997622
ENSSSCG00000008153	-1	SLC9A2	3	51535798	51623057	100101921	solute carrier family 9 member A2		protein_coding	1017.07	-0.750945	0.315761	-2.3782	0.0173972	1	1017.07	-0.351307	0.300801	-1.16791	0.242844	1	1017.07	0.399638	0.315742	1.26571	0.205617	0.997622
ENSSSCG00000008217	1	CD8A	3	57998891	58037130	396627	CD8a molecule		protein_coding	413.043	-0.611674	0.236233	-2.58928	0.00961775	1	413.043	-0.240319	0.224454	-1.07068	0.284311	1	413.043	0.371355	0.236036	1.5733	0.11565	0.997622
ENSSSCG00000008844	-1	KDR	8	41809116	41856339	397311	kinase insert domain receptor		protein_coding	629.374	-0.632444	0.241666	-2.61702	0.00887017	1	629.374	-0.169544	0.22983	-0.737694	0.4607	1	629.374	0.4629	0.241486	1.91688	0.0552529	0.997622
ENSSSCG00000008878	-1	PPID	8	47656273	47702748	100515957	peptidylprolyl isomerase D		protein_coding	437.776	-0.63516	0.275868	-2.30241	0.0213122	1	437.776	-0.36892	0.262508	-1.40537	0.159912	1	437.776	0.26624	0.275832	0.965227	0.334431	0.997622
ENSSSCG00000009102	-1		8	103849803	103850387				protein_coding	3.46206	-4.0676	1.8814	-2.16201	0.0306177	1	3.46206	-1.32528	1.61477	-0.820725	0.411803	1	3.46206	2.74232	1.89568	1.44661	0.148006	0.997622
ENSSSCG00000009768	-1	TCTN2	14	29297881	29332720	100153315	tectonic family member 2		protein_coding	275.364	-0.855325	0.272614	-3.1375	0.00170396	1	275.364	-0.326713	0.258486	-1.26395	0.206249	1	275.364	0.528612	0.272494	1.9399	0.0523916	0.997622
ENSSSCG00000009887	1	NAA25	14	39606881	39682485	100157031	N-alpha-acetyltransferase 25, NatB auxiliary subunit		protein_coding	493.116	-0.791277	0.351727	-2.24969	0.0244685	1	493.116	-0.227914	0.334724	-0.6809	0.495935	1	493.116	0.563363	0.35161	1.60224	0.109103	0.997622
ENSSSCG00000010122	1	CDC45	14	51133408	51158606	100151862	cell division cycle 45		protein_coding	369.238	-0.755868	0.296839	-2.54639	0.0108844	1	369.238	-0.481528	0.282405	-1.7051	0.0881762	1	369.238	0.27434	0.29692	0.923952	0.355512	0.997622
ENSSSCG00000010252	1	HKDC1	14	72274310	72335886	100153520	hexokinase domain containing 1		protein_coding	712.36	-0.590215	0.208505	-2.8307	0.00464466	1	712.36	-0.327184	0.19839	-1.6492	0.0991067	1	712.36	0.263031	0.208443	1.26189	0.206989	0.997622
ENSSSCG00000010360	1	BMPR1A	14	87742459	87891793	100169652	bone morphogenetic protein receptor type 1A		protein_coding	761.262	-0.749435	0.319073	-2.34879	0.0188347	1	761.262	-0.194648	0.303784	-0.640745	0.521688	1	761.262	0.554787	0.318974	1.73929	0.0819842	0.997622
ENSSSCG00000010380	1	MAPK8	14	88988949	89172200	396610	mitogen-activated protein kinase 8		protein_coding	719.665	-0.662414	0.315129	-2.10204	0.0355497	1	719.665	-0.0612628	0.29998	-0.204223	0.838179	1	719.665	0.601151	0.314954	1.90869	0.0563017	0.997622
ENSSSCG00000010503	1	ZNF518A	14	107590598	107619779	100153530	zinc finger protein 518A		protein_coding	196.878	-1.41957	0.483929	-2.93342	0.00335249	1	196.878	-0.608563	0.459475	-1.32448	0.185345	1	196.878	0.811004	0.484162	1.67507	0.0939211	0.997622
ENSSSCG00000010552	-1	PKD2L1	14	111399413	111434642	100154788	polycystin 2 like 1, transient receptor potential cation channel		protein_coding	427.141	-0.729706	0.274284	-2.6604	0.00780474	1	427.141	-0.343411	0.260813	-1.31669	0.187941	1	427.141	0.386295	0.274222	1.40869	0.158926	0.997622
ENSSSCG00000010896	-1	ASPM	10	19975189	20039623	100520688	assembly factor for spindle microtubules		protein_coding	666.241	-0.591759	0.232159	-2.54894	0.010805	1	666.241	-0.324888	0.220955	-1.47038	0.141458	1	666.241	0.266871	0.232097	1.14983	0.250215	0.997622
ENSSSCG00000011171	1	CTSV	10	25202388	25209235	396926	cathepsin V		protein_coding	60.219	-1.21727	0.597022	-2.0389	0.0414597	1	60.219	-0.814267	0.566301	-1.43787	0.150471	1	60.219	0.403003	0.59832	0.673558	0.500592	0.997622
ENSSSCG00000011736	-1	SLITRK3	13	104449973	104461119	106504067	SLIT and NTRK like family member 3		protein_coding	115.079	-1.09239	0.504732	-2.1643	0.0304415	1	115.079	-0.413904	0.478807	-0.864449	0.387341	1	115.079	0.678486	0.504747	1.34421	0.178881	0.997622
ENSSSCG00000011797	-1	TBCCD1	13	124365056	124390539	100154090	TBCC domain containing 1		protein_coding	185.395	-0.839621	0.399789	-2.10016	0.0357147	1	185.395	-0.35187	0.379814	-0.926427	0.354224	1	185.395	0.487751	0.399706	1.22027	0.222361	0.997622
ENSSSCG00000012094	1		X	1922584	1928041				protein_coding	31.7898	-1.87821	0.839172	-2.23817	0.0252098	1	31.7898	-0.390493	0.78677	-0.496324	0.619666	1	31.7898	1.48772	0.839113	1.77297	0.0762342	0.997622
ENSSSCG00000012310	1	BMP15	X	44613122	44620575	448811	bone morphogenetic protein 15		protein_coding	96.6241	-0.888433	0.451197	-1.96906	0.0489464	1	96.6241	-0.405406	0.427846	-0.94755	0.343358	1	96.6241	0.483027	0.451195	1.07055	0.284371	0.997622
ENSSSCG00000013170	-1		2	12992794	12993746	100519351	olfactory receptor 6Q1		pseudogene	30.3759	-2.46913	0.890921	-2.77143	0.00558099	1	30.3759	-0.922349	0.832262	-1.10824	0.267757	1	30.3759	1.54678	0.892912	1.73229	0.0832223	0.997622
ENSSSCG00000013380	-1		2	41782037	41830532	100512826	nucleobindin 2		protein_coding	282.114	-0.818361	0.395295	-2.07025	0.0384288	1	282.114	-0.122962	0.375735	-0.327257	0.743474	1	282.114	0.695399	0.39501	1.76046	0.0783301	0.997622
ENSSSCG00000013411	-1	WEE1	2	49880434	49894478	100521487	WEE1 G2 checkpoint kinase		protein_coding	108.629	-1.27947	0.622019	-2.05696	0.0396905	1	108.629	-1.05277	0.591903	-1.77862	0.0753016	1	108.629	0.226694	0.623158	0.363783	0.71602	0.997622
ENSSSCG00000014116	-1	MTX3	2	88664517	88680340	100512828	metaxin 3		protein_coding	83.6662	-1.12941	0.514292	-2.19605	0.0280884	1	83.6662	-0.518096	0.48725	-1.06331	0.287643	1	83.6662	0.611314	0.514582	1.18798	0.23484	0.997622
ENSSSCG00000014486	1		AEMK02000408.1	1095340	1096278	110258770	olfactory receptor 1030-like		protein_coding	25.4412	-2.07951	0.991241	-2.09788	0.0359153	1	25.4412	-0.331855	0.927691	-0.357721	0.720552	1	25.4412	1.74765	0.990948	1.76362	0.077796	0.997622
ENSSSCG00000014695	-1		9	4488990	4489946	110255336	olfactory receptor 51G2-like		protein_coding	84.4468	-1.50727	0.641902	-2.34813	0.0188679	1	84.4468	-0.307133	0.607272	-0.505759	0.613026	1	84.4468	1.20014	0.641711	1.87021	0.0614541	0.997622
ENSSSCG00000014911	1		9	19765674	19766681				protein_coding	11.3379	-3.08516	1.31519	-2.3458	0.0189864	1	11.3379	-0.79625	1.19833	-0.664467	0.506392	1	11.3379	2.28891	1.31776	1.73697	0.0823922	0.997622
ENSSSCG00000015197	1	SPA17	9	51918916	51931455	100521985	sperm autoantigenic protein 17		protein_coding	209.352	-1.04283	0.516187	-2.02025	0.0433576	1	209.352	-0.377062	0.490894	-0.768114	0.44242	1	209.352	0.665764	0.516158	1.28985	0.197104	0.997622
ENSSSCG00000015806	-1		15	47293433	47366979				protein_coding	466.073	-0.747582	0.277534	-2.69366	0.00706732	1	466.073	-0.213049	0.263814	-0.807574	0.419336	1	466.073	0.534533	0.277364	1.92719	0.0539562	0.997622
ENSSSCG00000016107	-1	C2CD6	15	105105234	105250563	100511840	C2 calcium dependent domain containing 6		protein_coding	690.099	-0.709862	0.343617	-2.06585	0.0388424	1	690.099	-0.134214	0.32717	-0.410228	0.681638	1	690.099	0.575647	0.343486	1.6759	0.0937579	0.997622
ENSSSCG00000017308	1	CDC27	12	16810910	16882269	100517185	cell division cycle 27		protein_coding	556.511	-1.00861	0.451338	-2.23471	0.0254364	1	556.511	-0.78404	0.43006	-1.8231	0.0682888	1	556.511	0.224569	0.451517	0.497366	0.618931	0.997622
ENSSSCG00000017321	1	LYZL6	12	17839744	17847014	100738578	lysozyme like 6		protein_coding	125.505	-1.08199	0.506839	-2.13479	0.0327785	1	125.505	-0.46728	0.481186	-0.9711	0.331499	1	125.505	0.614714	0.506947	1.21258	0.225291	0.997622
ENSSSCG00000017458	1	KRT39	12	21492452	21500421	100523817	keratin 39		protein_coding	98.2879	-1.00996	0.477759	-2.11396	0.0345186	1	98.2879	-0.83632	0.454222	-1.84121	0.0655904	1	98.2879	0.173644	0.478839	0.362636	0.716877	0.997622
ENSSSCG00000017641	-1	HSF5	12	34699275	34744497	100515407	heat shock transcription factor 5		protein_coding	226.623	-0.735747	0.336623	-2.18567	0.0288397	1	226.623	-0.300814	0.319781	-0.940686	0.346866	1	226.623	0.434934	0.336465	1.29266	0.19613	0.997622
ENSSSCG00000017840	-1		12	49130010	49130950				pseudogene	30.938	-1.83856	0.765593	-2.40148	0.0163288	1	30.938	-0.572717	0.717076	-0.798684	0.424473	1	30.938	1.26584	0.766322	1.65184	0.0985675	0.997622
ENSSSCG00000018784	-1	U6	15	122061852	122061956				snRNA	2.68184	-5.35044	2.66441	-2.00812	0.0446309	1	2.68184	-4.58654	2.52901	-1.81357	0.0697442	1	2.68184	0.763899	2.78115	0.27467	0.783569	0.997622
ENSSSCG00000019401	1	ssc-mir-223	X	52173142	52173220			ssc-mir-223	miRNA	28.8633	-1.89063	0.898315	-2.10464	0.0353229	1	28.8633	-0.643081	0.844581	-0.76142	0.446406	1	28.8633	1.24755	0.899274	1.38728	0.165356	0.997622
ENSSSCG00000021891	1		2	5874219	5883522	100519820	zinc finger DHHC-type containing 24		protein_coding	293.359	-0.953647	0.370382	-2.57477	0.0100308	1	293.359	-0.588678	0.352334	-1.6708	0.094762	1	293.359	0.364969	0.370577	0.984868	0.324689	0.997622
ENSSSCG00000022251	-1	UABP-2	7	115685830	115696632	396843	uteroferrin associated basic protein-2		protein_coding	209.763	-0.648068	0.305274	-2.12291	0.0337617	1	209.763	-0.539712	0.290416	-1.85841	0.0631106	1	209.763	0.108356	0.305522	0.354659	0.722845	0.997622
ENSSSCG00000022434	-1	ZNF235	6	50876266	50893273				protein_coding	194.844	-0.755516	0.319548	-2.36433	0.0180629	1	194.844	-0.36019	0.303311	-1.18753	0.235019	1	194.844	0.395326	0.319463	1.23747	0.215914	0.997622
ENSSSCG00000022473	-1	A4GNT	13	78923681	78932504	100621190	alpha-1,4-N-acetylglucosaminyltransferase		protein_coding	100.725	-1.13941	0.5493	-2.07429	0.0380528	1	100.725	-0.290102	0.52066	-0.557181	0.577404	1	100.725	0.849303	0.549073	1.5468	0.121913	0.997622
ENSSSCG00000022714	-1	OSER1	17	46673560	46686088	100624468	oxidative stress responsive serine rich 1		protein_coding	136.145	-1.30422	0.529821	-2.46162	0.0138309	1	136.145	-0.350314	0.502402	-0.697278	0.485629	1	136.145	0.953907	0.529738	1.80071	0.0717479	0.997622
ENSSSCG00000023596	-1		14	60998388	61030598	100738050	zinc finger protein 33B		protein_coding	158.371	-1.07369	0.451974	-2.37556	0.0175222	1	158.371	-0.399712	0.428983	-0.931766	0.351458	1	158.371	0.673981	0.451965	1.49123	0.135902	0.997622
ENSSSCG00000024019	-1		1	8917240	8934919	100739493	general transcription factor IIH subunit 5		protein_coding	143.767	-0.9703	0.452535	-2.14414	0.0320215	1	143.767	-0.550664	0.429979	-1.28068	0.200307	1	143.767	0.419636	0.452791	0.926776	0.354043	0.997622
ENSSSCG00000024092	-1	KRT77	5	18029112	18039116	100156059	keratin 77		protein_coding	217.509	-0.800015	0.304329	-2.62878	0.00856912	1	217.509	-0.412407	0.288874	-1.42764	0.153396	1	217.509	0.387607	0.30434	1.2736	0.202805	0.997622
ENSSSCG00000024268	-1		13	29640741	29667227				protein_coding	237.273	-0.612772	0.294208	-2.08278	0.0372712	1	237.273	-0.0427388	0.279039	-0.153164	0.878269	1	237.273	0.570033	0.293614	1.94143	0.0522056	0.997622
ENSSSCG00000024780	1	ZFAND1	4	54908900	54934496	100628150	zinc finger AN1-type containing 1		protein_coding	144.359	-0.775244	0.391051	-1.98246	0.0474276	1	144.359	-0.426996	0.371451	-1.14953	0.250336	1	144.359	0.348248	0.391094	0.890446	0.373226	0.997622
ENSSSCG00000024787	1	BPIFA3	17	36739619	36749629	100155470	BPI fold containing family A member 3		protein_coding	264.204	-1.12938	0.368652	-3.06354	0.00218738	1	264.204	-0.489365	0.350081	-1.39786	0.162154	1	264.204	0.640014	0.368748	1.73564	0.0826271	0.997622
ENSSSCG00000025729	-1	IRS1	15	128245846	128308335	100512686	insulin receptor substrate 1		protein_coding	967.027	-0.729006	0.316808	-2.3011	0.021386	1	967.027	-0.228955	0.301743	-0.758774	0.447988	1	967.027	0.500052	0.316741	1.57874	0.114396	0.997622
ENSSSCG00000025854	-1	MMGT1	X	111144233	111158335	100520118	membrane magnesium transporter 1		protein_coding	179.805	-0.753195	0.327685	-2.29853	0.0215314	1	179.805	-0.452035	0.311212	-1.4525	0.146363	1	179.805	0.30116	0.327776	0.918799	0.3582	0.997622
ENSSSCG00000025902	1	ANAPC4	8	19301248	19341478	100518619	anaphase promoting complex subunit 4		protein_coding	19.901	-2.28192	1.03629	-2.202	0.0276654	1	19.901	-1.80826	0.978715	-1.84758	0.0646629	1	19.901	0.473663	1.04481	0.453349	0.650297	0.997622
ENSSSCG00000026140	1		AEMK02000328.1	189783	197335	100623510	S100 calcium binding protein B		lncRNA	6.01907	-2.84891	1.39663	-2.03984	0.0413665	1	6.01907	-1.79668	1.28166	-1.40184	0.160964	1	6.01907	1.05223	1.41611	0.743039	0.457458	0.997622
ENSSSCG00000026177	1	SLC25A40	9	92481564	92528186	100621546	solute carrier family 25 member 40		protein_coding	243.376	-0.727617	0.359205	-2.02563	0.0428027	1	243.376	-0.213261	0.34134	-0.624775	0.532119	1	243.376	0.514356	0.358953	1.43293	0.151877	0.997622
ENSSSCG00000026287	1		1	262950329	262958275				protein_coding	143.796	-0.988978	0.38674	-2.55722	0.0105513	1	143.796	-0.384848	0.366491	-1.05009	0.293677	1	143.796	0.60413	0.386697	1.56228	0.118222	0.997622
ENSSSCG00000026317	-1	SLC10A2	11	71327016	71348779	100625109	solute carrier family 10 member 2		protein_coding	320.188	-0.849518	0.41202	-2.06184	0.0392234	1	320.188	-0.473163	0.392196	-1.20645	0.227645	1	320.188	0.376354	0.412079	0.913306	0.361082	0.997622
ENSSSCG00000026529	1		X	44773748	44779491	100624768	nudix hydrolase 11		protein_coding	78.1455	-1.66549	0.552699	-3.01337	0.00258364	1	78.1455	-0.650536	0.521441	-1.24757	0.212188	1	78.1455	1.01495	0.5533	1.83436	0.0666008	0.997622
ENSSSCG00000026713	1	TMEM17	3	79415717	79422393	100627459	transmembrane protein 17		protein_coding	38.2518	-1.39104	0.701591	-1.98269	0.0474017	1	38.2518	-0.637945	0.662515	-0.962914	0.335591	1	38.2518	0.753096	0.702534	1.07197	0.283733	0.997622
ENSSSCG00000027538	1		2	9757033	9760895	100517573	transmembrane protein 258		protein_coding	96.5677	-0.981298	0.473964	-2.07041	0.0384143	1	96.5677	-0.46747	0.449473	-1.04004	0.298321	1	96.5677	0.513828	0.474115	1.08376	0.27847	0.997622
ENSSSCG00000027589	1		AEMK02000598.1	1950953	1952079				protein_coding	72.4213	-1.21596	0.567815	-2.14148	0.0322357	1	72.4213	-0.443394	0.537403	-0.825068	0.409333	1	72.4213	0.772567	0.567914	1.36036	0.173716	0.997622
ENSSSCG00000028458	-1	METTL5	15	76092964	76108351	100520407	methyltransferase like 5		protein_coding	70.7673	-1.49306	0.718787	-2.07719	0.0377843	1	70.7673	-0.192647	0.679943	-0.283329	0.776925	1	70.7673	1.30041	0.718349	1.81027	0.0702535	0.997622
ENSSSCG00000028518	-1		3	79488507	79489280				protein_coding	13.7714	-1.98727	1.01369	-1.96043	0.0499451	1	13.7714	-1.02604	0.947624	-1.08275	0.27892	1	13.7714	0.96123	1.01849	0.943783	0.34528	0.997622
ENSSSCG00000028661	-1	ENKD1	6	28282431	28287184	100623472	enkurin domain containing 1		protein_coding	72.8587	-1.16655	0.567661	-2.05501	0.0398777	1	72.8587	-0.424381	0.53749	-0.789561	0.429784	1	72.8587	0.74217	0.56771	1.30731	0.191109	0.997622
ENSSSCG00000028963	1	OR6Y1	4	91698824	91699777	100625691	olfactory receptor 6P1		protein_coding	19.2696	-1.93381	0.928678	-2.08233	0.0373126	1	19.2696	-0.921115	0.870522	-1.05812	0.290002	1	19.2696	1.0127	0.93176	1.08687	0.277096	0.997622
ENSSSCG00000029066	1	IDI1	10	68534796	68539279	100625049	isopentenyl-diphosphate Delta-isomerase 1		protein_coding	45.1072	-1.74731	0.72051	-2.4251	0.015304	1	45.1072	-0.366243	0.677236	-0.54079	0.588652	1	45.1072	1.38107	0.720385	1.91713	0.0552217	0.997622
ENSSSCG00000030432	1	RAB42	6	85603084	85606059	100621746	RAB42, member RAS oncogene family		protein_coding	68.3828	-1.07013	0.512632	-2.08752	0.0368409	1	68.3828	-0.314986	0.484453	-0.650189	0.51557	1	68.3828	0.755146	0.512349	1.47389	0.140511	0.997622
ENSSSCG00000031399	1		3	57127959	57128658				protein_coding	12.7707	-3.69475	1.23284	-2.99694	0.00272701	1	12.7707	-1.41396	1.10634	-1.27805	0.201231	1	12.7707	2.2808	1.23959	1.83996	0.0657741	0.997622
ENSSSCG00000031410	1		Y	1065606	1071067				protein_coding	32.0332	-1.87143	0.836611	-2.23692	0.0252914	1	32.0332	-0.359055	0.784236	-0.457841	0.647067	1	32.0332	1.51238	0.836432	1.80813	0.0705861	0.997622
ENSSSCG00000031466	-1		16	50186591	50189123				protein_coding	33.168	-1.5181	0.672208	-2.25838	0.023922	1	33.168	-1.02162	0.634713	-1.60959	0.107488	1	33.168	0.496475	0.67535	0.735137	0.462256	0.997622
ENSSSCG00000031644	-1		1	16273665	16275360				protein_coding	9.32674	-3.26511	1.23774	-2.63796	0.00834066	1	9.32674	-2.20699	1.13441	-1.9455	0.0517152	1	9.32674	1.05811	1.25802	0.841093	0.400296	0.997622
ENSSSCG00000031694	-1	DIRAS2	14	1964848	1987892	780430	DIRAS family GTPase 2		protein_coding	249.307	-1.05108	0.363399	-2.89235	0.00382366	1	249.307	-0.385674	0.344971	-1.11799	0.263571	1	249.307	0.665405	0.363374	1.83118	0.0670731	0.997622
ENSSSCG00000032057	-1	EPHX4	4	124960197	124992767	102161927	epoxide hydrolase 4		protein_coding	316.628	-0.618642	0.250117	-2.47341	0.013383	1	316.628	-0.184698	0.237401	-0.778	0.436569	1	316.628	0.433944	0.249795	1.7372	0.0823518	0.997622
ENSSSCG00000032135	1		Y	5020114	5036300	110257903	granulocyte-macrophage colony-stimulating factor receptor subunit alpha-like		protein_coding	141.468	-1.01913	0.371463	-2.74355	0.00607792	1	141.468	-0.570827	0.352203	-1.62073	0.105075	1	141.468	0.448298	0.371818	1.20569	0.227936	0.997622
ENSSSCG00000032356	-1		6	47947220	47948694	102161030	interferon lambda-4		protein_coding	50.6002	-1.98945	0.987504	-2.01462	0.0439443	1	50.6002	-0.303069	0.933325	-0.324719	0.745394	1	50.6002	1.68638	0.987297	1.70808	0.0876222	0.997622
ENSSSCG00000032373	-1		9	113571923	113572858	100511828	olfactory receptor 2A2-like		protein_coding	8.56699	-3.01541	1.2048	-2.50284	0.0123203	1	8.56699	-0.687535	1.06895	-0.643185	0.520104	1	8.56699	2.32788	1.20743	1.92796	0.0538607	0.997622
ENSSSCG00000032567	1		2	53803215	53804032				protein_coding	3.26959	-5.04798	2.5445	-1.98388	0.0472688	1	3.26959	-0.884032	2.28801	-0.386376	0.699218	1	3.26959	4.16395	2.54998	1.63294	0.102482	0.997622
ENSSSCG00000032644	1	HLX	10	10264244	10275855	100517234	H2.0 like homeobox		protein_coding	221.711	-0.672727	0.280922	-2.39471	0.0166337	1	221.711	-0.404332	0.26681	-1.51543	0.129664	1	221.711	0.268395	0.280919	0.955417	0.339367	0.997622
ENSSSCG00000033006	1	MDP1	7	75087468	75093762	100520440	magnesium dependent phosphatase 1		protein_coding	29.7189	-2.072	0.79074	-2.62033	0.00878455	1	29.7189	-1.22342	0.743249	-1.64604	0.0997557	1	29.7189	0.848581	0.794626	1.0679	0.285566	0.997622
ENSSSCG00000033070	1		16	75621410	75644555				lncRNA	366.335	-0.590094	0.268744	-2.19575	0.0281098	1	366.335	-0.103506	0.255311	-0.40541	0.685176	1	366.335	0.486588	0.268389	1.813	0.0698326	0.997622
ENSSSCG00000033387	-1		AEMK02000322.1	10938	37184				lncRNA	43.694	-1.72222	0.797511	-2.15949	0.030812	1	43.694	-1.19617	0.755883	-1.58247	0.113541	1	43.694	0.526054	0.800146	0.657447	0.510893	0.997622
ENSSSCG00000033560	1		1	158053372	158089159	110261633	serpin B3-like		protein_coding	2543.86	-0.631047	0.307773	-2.05036	0.0403289	1	2543.86	-0.217278	0.293344	-0.740694	0.458879	1	2543.86	0.413769	0.307745	1.34452	0.178781	0.997622
ENSSSCG00000033814	-1	SMIM15	16	39954360	39958522	100525133	small integral membrane protein 15		protein_coding	98.0193	-1.29318	0.615006	-2.10272	0.0354905	1	98.0193	-0.495183	0.58352	-0.848614	0.396096	1	98.0193	0.798	0.615168	1.29721	0.19456	0.997622
ENSSSCG00000033904	-1		10	39495586	39496812				protein_coding	5.32222	-2.78432	1.37748	-2.02131	0.0432472	1	5.32222	-1.89894	1.26381	-1.50255	0.132955	1	5.32222	0.885385	1.40196	0.631533	0.527692	0.997622
ENSSSCG00000033933	1		6	59056794	59067573	100127456	killer cell immunoglobulin-like receptor, two domains, long cytoplasmic tail, 1		protein_coding	209.525	-0.71939	0.311092	-2.31247	0.0207519	1	209.525	-0.117642	0.2949	-0.398923	0.68995	1	209.525	0.601748	0.310593	1.93742	0.0526946	0.997622
ENSSSCG00000034084	-1		12	49190974	49191914				pseudogene	30.7169	-1.8347	0.763723	-2.40232	0.0162915	1	30.7169	-0.592975	0.715384	-0.82889	0.407166	1	30.7169	1.24173	0.764551	1.62413	0.104348	0.997622
ENSSSCG00000034424	1		AEMK02000658.1	9275	10231	110258217	olfactory receptor 51G2-like		protein_coding	39.8612	-1.92711	0.730811	-2.63695	0.0083655	1	39.8612	-1.10357	0.688833	-1.60208	0.109138	1	39.8612	0.823546	0.733485	1.12279	0.261529	0.997622
ENSSSCG00000034970	1		AEMK02000598.1	487258	488376	100623462	olfactory receptor 1J4-like		protein_coding	12.7755	-2.13744	0.995105	-2.14796	0.0317173	1	12.7755	-1.17185	0.926507	-1.26481	0.205941	1	12.7755	0.96559	1.00169	0.963965	0.335063	0.997622
ENSSSCG00000035011	1		AEMK02000449.1	1280001	1280946	110258891	olfactory receptor 1009-like		pseudogene	27.3491	-2.24467	0.794927	-2.82375	0.0047466	1	27.3491	-1.16353	0.743023	-1.56594	0.117363	1	27.3491	1.08114	0.79875	1.35354	0.175882	0.997622
ENSSSCG00000035182	1	SDR42E1	6	6387363	6399636	100625092	short chain dehydrogenase/reductase family 42E, member 1		protein_coding	205.78	-0.767813	0.385591	-1.99127	0.0464517	1	205.78	-0.530706	0.366851	-1.44665	0.147995	1	205.78	0.237107	0.385775	0.614624	0.538803	0.997622
ENSSSCG00000035336	-1		AEMK02000361.1	116900	122652	110258309	protein HP-20 homolog		protein_coding	56.2289	-1.40496	0.594964	-2.36142	0.0182049	1	56.2289	-0.340062	0.560576	-0.60663	0.544096	1	56.2289	1.0649	0.594757	1.79048	0.0733766	0.997622
ENSSSCG00000035338	1		AEMK02000493.1	35800	62396				protein_coding	225.936	-0.805413	0.40276	-1.99974	0.0455288	1	225.936	-0.0326439	0.382476	-0.0853489	0.931984	1	225.936	0.772769	0.402301	1.92088	0.0547474	0.997622
ENSSSCG00000035457	-1		AEMK02000295.1	72975	82360	110258711	C-type lectin domain family 4 member E-like		protein_coding	59.7089	-1.33216	0.664341	-2.00524	0.0449377	1	59.7089	-0.498303	0.628824	-0.792436	0.428107	1	59.7089	0.833858	0.664595	1.25469	0.209593	0.997622
ENSSSCG00000035892	1		AEMK02000137.1	18908	19852	110258929	olfactory receptor 2B2-like		protein_coding	14.3625	-2.70625	1.16039	-2.33218	0.019691	1	14.3625	-1.50832	1.08044	-1.39603	0.162705	1	14.3625	1.19793	1.16795	1.02566	0.305051	0.997622
ENSSSCG00000036174	1		6	57458966	57463059				protein_coding	71.6768	-0.981316	0.420851	-2.33174	0.0197143	1	71.6768	-0.724012	0.398822	-1.81537	0.0694664	1	71.6768	0.257304	0.422066	0.609631	0.542107	0.997622
ENSSSCG00000036272	1		X	76457696	76458082				protein_coding	4.07703	-5.29773	2.39333	-2.21354	0.0268607	1	4.07703	-0.637222	2.12757	-0.299507	0.764553	1	4.07703	4.66051	2.39551	1.94552	0.051713	0.997622
ENSSSCG00000036314	1	HHEX	14	104194343	104200221	397232	hematopoietically expressed homeobox		protein_coding	82.8061	-0.875994	0.404787	-2.16408	0.0304578	1	82.8061	-0.593042	0.383752	-1.54538	0.122255	1	82.8061	0.282952	0.405428	0.69791	0.485233	0.997622
ENSSSCG00000036354	1	FOXI3	3	57586706	57590344	100621571	forkhead box I3		protein_coding	87.2098	-1.06336	0.454501	-2.33963	0.019303	1	87.2098	-0.573908	0.430521	-1.33306	0.182513	1	87.2098	0.489455	0.454979	1.07577	0.282028	0.997622
ENSSSCG00000036416	-1		13	134176458	134177217				protein_coding	26.837	-2.49744	0.939342	-2.65871	0.00784408	1	26.837	-0.94593	0.876831	-1.0788	0.280675	1	26.837	1.55151	0.941587	1.64776	0.0994026	0.997622
ENSSSCG00000036422	-1		13	162037817	162038743	110256301	olfactory receptor 5K3-like		protein_coding	8.41821	-3.10937	1.56197	-1.99067	0.046517	1	8.41821	-0.835245	1.42502	-0.586129	0.557789	1	8.41821	2.27412	1.56524	1.45289	0.146253	0.997622
ENSSSCG00000036536	1	WDR53	13	133561021	133574376	110256403	WD repeat domain 53		protein_coding	108.887	-1.15963	0.413294	-2.80581	0.00501898	1	108.887	-0.476287	0.390808	-1.21872	0.222949	1	108.887	0.68334	0.413466	1.65271	0.0983896	0.997622
ENSSSCG00000036611	1	NPVF	18	47082963	47087357	100302024	neuropeptide VF precursor		protein_coding	42.1877	-1.16044	0.49485	-2.34504	0.0190252	1	42.1877	-0.274918	0.463315	-0.593372	0.552932	1	42.1877	0.885525	0.494179	1.79191	0.073147	0.997622
ENSSSCG00000036908	-1		AEMK02000677.1	794849	795778	110258424	olfactory receptor 4P4-like		protein_coding	6.30714	-3.98763	1.78301	-2.23645	0.025322	1	6.30714	-2.60107	1.61704	-1.60854	0.107717	1	6.30714	1.38656	1.8112	0.765544	0.443948	0.997622
ENSSSCG00000038124	1		18	47796172	47811863				lncRNA	223.961	-0.693603	0.289053	-2.39957	0.0164143	1	223.961	-0.214821	0.274146	-0.783601	0.433274	1	223.961	0.478782	0.288716	1.65832	0.0972537	0.997622
ENSSSCG00000038537	1		5	51801251	51801960				protein_coding	9.56746	-3.22458	1.55291	-2.07647	0.0378503	1	9.56746	-1.9455	1.4411	-1.35001	0.177013	1	9.56746	1.27908	1.56578	0.816896	0.413988	0.997622
ENSSSCG00000038654	1		AEMK02000393.1	238648	244451				protein_coding	39.7291	-1.84433	0.819299	-2.2511	0.0243792	1	39.7291	-1.00972	0.774256	-1.30411	0.192194	1	39.7291	0.834607	0.821353	1.01614	0.309565	0.997622
ENSSSCG00000038706	1	C1QC	6	80592478	80597459	445460	complement C1q C chain		protein_coding	94.0473	-1.04708	0.462366	-2.26462	0.023536	1	94.0473	-0.779285	0.439077	-1.77482	0.0759269	1	94.0473	0.2678	0.463361	0.577951	0.563297	0.997622
ENSSSCG00000038964	-1	COX19	3	630481	635280	100522861	cytochrome c oxidase assembly factor COX19		protein_coding	11.286	-2.69335	1.36139	-1.97838	0.0478857	1	11.286	-1.36079	1.2684	-1.07284	0.283341	1	11.286	1.33255	1.36818	0.973957	0.330078	0.997622
ENSSSCG00000039120	-1		13	51440448	51444569				protein_coding	60.6295	-1.58553	0.801968	-1.97705	0.0480363	1	60.6295	-1.46407	0.763169	-1.91841	0.0550592	1	60.6295	0.121458	0.804681	0.15094	0.880023	0.997622
ENSSSCG00000039209	-1		15	28834319	28837216				protein_coding	26.1118	-1.45213	0.7314	-1.98541	0.0470988	1	26.1118	-0.893151	0.689811	-1.29478	0.195397	1	26.1118	0.558979	0.734243	0.7613	0.446478	0.997622
ENSSSCG00000039458	1		6	168282129	168283076	100523256	olfactory receptor 2A12-like		protein_coding	57.147	-1.22227	0.506536	-2.41301	0.0158216	1	57.147	-0.300119	0.476499	-0.629841	0.528799	1	57.147	0.922156	0.506145	1.82192	0.0684672	0.997622
ENSSSCG00000039523	-1		3	45842831	45888345	100522130	fumarylacetoacetate hydrolase domain-containing protein 2		protein_coding	320.038	-0.709759	0.31683	-2.24019	0.0250787	1	320.038	-0.437677	0.301432	-1.45199	0.146503	1	320.038	0.272082	0.316867	0.858663	0.390527	0.997622
ENSSSCG00000039747	-1		6	10760566	10762605	110261265	metalloproteinase inhibitor 1-like		protein_coding	36.9861	-2.01639	0.918563	-2.19515	0.0281525	1	36.9861	-0.297343	0.86335	-0.344406	0.730541	1	36.9861	1.71904	0.918241	1.8721	0.0611921	0.997622
ENSSSCG00000039994	-1	ACTRT3	13	108429832	108432086	100625440	actin related protein T3		protein_coding	35.3371	-1.35611	0.678661	-1.99822	0.0456928	1	35.3371	-0.388328	0.638535	-0.608154	0.543085	1	35.3371	0.967787	0.678582	1.42619	0.153814	0.997622
ENSSSCG00000040147	1	SHISA3	8	33373869	33378973	100621918	shisa family member 3		protein_coding	83.1836	-1.24148	0.521687	-2.37974	0.0173247	1	83.1836	-0.341967	0.49314	-0.693449	0.488028	1	83.1836	0.899514	0.521528	1.72477	0.0845696	0.997622
ENSSSCG00000040775	1		3	31300127	31300480				protein_coding	3.35237	-5.04981	2.23132	-2.26315	0.0236263	1	3.35237	-3.7938	2.05189	-1.84893	0.0644674	1	3.35237	1.256	2.31677	0.542135	0.587726	0.997622
ENSSSCG00000040955	-1		7	94012990	94016388				protein_coding	111.275	-0.760401	0.34574	-2.19934	0.0278534	1	111.275	-0.330128	0.3273	-1.00864	0.313148	1	111.275	0.430273	0.345515	1.24531	0.213017	0.997622
ENSSSCG00000041013	-1		2	142150306	142153235				lncRNA	35.7251	-1.616	0.577372	-2.79888	0.00512796	1	35.7251	-0.527748	0.538377	-0.980257	0.326959	1	35.7251	1.08825	0.57799	1.88282	0.0597254	0.997622
ENSSSCG00000041044	-1		17	30113905	30124466				lncRNA	174.195	-0.859235	0.38533	-2.22987	0.0257562	1	174.195	-0.182568	0.365475	-0.499535	0.617403	1	174.195	0.676668	0.384958	1.75777	0.0787869	0.997622
ENSSSCG00000041045	-1		4	64591130	64597902				lncRNA	73.0073	-1.16011	0.584606	-1.98444	0.0472072	1	73.0073	-0.506401	0.554075	-0.913957	0.360739	1	73.0073	0.653713	0.584867	1.11771	0.26369	0.997622
ENSSSCG00000041047	1		13	55373689	55378621				lncRNA	82.2072	-1.16008	0.484018	-2.39676	0.0165408	1	82.2072	-0.51117	0.457949	-1.11622	0.264329	1	82.2072	0.648905	0.48431	1.33986	0.180292	0.997622
ENSSSCG00000041078	1		7	20930927	20944119				lncRNA	617.726	-1.35661	0.635837	-2.13357	0.0328776	1	617.726	-0.145558	0.605619	-0.240346	0.810062	1	617.726	1.21105	0.635767	1.90486	0.0567981	0.997622
ENSSSCG00000041092	-1		15	132279499	132282080				lncRNA	63.5959	-1.20908	0.614923	-1.96623	0.0492724	1	63.5959	-0.73322	0.583311	-1.257	0.208754	1	63.5959	0.475858	0.615874	0.772655	0.439727	0.997622
ENSSSCG00000041197	-1		17	12190065	12193922				pseudogene	6.29461	-2.31122	1.17372	-1.96915	0.048936	1	6.29461	-1.68961	1.08822	-1.55263	0.120511	1	6.29461	0.621611	1.19398	0.520623	0.60263	0.997622
ENSSSCG00000041257	1		X	35870480	35874854				lncRNA	44.4126	-2.41755	0.786026	-3.07566	0.00210035	1	44.4126	-1.08288	0.737843	-1.46762	0.142206	1	44.4126	1.33467	0.788101	1.69353	0.090354	0.997622
ENSSSCG00000041266	1		13	182198632	182202143				lncRNA	21.1753	-2.12023	0.861015	-2.46248	0.013798	1	21.1753	-0.644232	0.799808	-0.805484	0.420541	1	21.1753	1.476	0.862344	1.71161	0.0869679	0.997622
ENSSSCG00000041281	-1		10	17154603	17156909				lncRNA	28.7906	-1.89461	0.889947	-2.1289	0.0332626	1	28.7906	-1.06944	0.839634	-1.2737	0.202771	1	28.7906	0.825168	0.892819	0.924228	0.355368	0.997622
ENSSSCG00000041430	-1		AEMK02000680.1	82313	104957				lncRNA	88.5756	-1.43014	0.679011	-2.10622	0.0351856	1	88.5756	-0.447605	0.643857	-0.695193	0.486934	1	88.5756	0.982538	0.679086	1.44685	0.147938	0.997622
ENSSSCG00000041585	-1		13	70501282	70502504				protein_coding	6.29372	-3.52356	1.71087	-2.05951	0.0394454	1	6.29372	-0.585502	1.51289	-0.387009	0.69875	1	6.29372	2.93805	1.71246	1.71569	0.0862181	0.997622
ENSSSCG00000041806	-1		6	46850995	46866257				protein_coding	793.52	-0.605087	0.306224	-1.97596	0.0481589	1	793.52	-0.281033	0.291686	-0.963479	0.335307	1	793.52	0.324054	0.306163	1.05844	0.289857	0.997622
ENSSSCG00000041816	-1		7	90189104	90197907				lncRNA	93.0959	-0.791417	0.395279	-2.00217	0.0452664	1	93.0959	-0.512611	0.374973	-1.36706	0.171605	1	93.0959	0.278806	0.395614	0.704742	0.480971	0.997622
ENSSSCG00000042053	-1		11	79034100	79043147				lncRNA	135.459	-1.05925	0.406202	-2.6077	0.00911515	1	135.459	-0.578181	0.385296	-1.50061	0.133455	1	135.459	0.481074	0.406555	1.18329	0.236693	0.997622
ENSSSCG00000042065	-1		3	44275795	44276240				protein_coding	3.8166	-4.38708	2.0804	-2.10877	0.0349642	1	3.8166	-2.0704	1.8337	-1.12908	0.258864	1	3.8166	2.31669	2.10557	1.10027	0.271216	0.997622
ENSSSCG00000042092	-1		15	124822990	124828992				protein_coding	60.0976	-1.98125	0.903383	-2.19315	0.0282967	1	60.0976	-1.01353	0.856447	-1.18342	0.236644	1	60.0976	0.967718	0.904618	1.06975	0.28473	0.997622
ENSSSCG00000042105	1	SMIM33	2	141354053	141355996	110259781	uncharacterized LOC110259781		protein_coding	57.105	-1.46841	0.725865	-2.02298	0.0430757	1	57.105	-0.275755	0.685993	-0.40198	0.687699	1	57.105	1.19265	0.725536	1.64382	0.100213	0.997622
ENSSSCG00000042169	1		11	71174395	71192234	102165734	putative methyltransferase-like protein 21E pseudogene		protein_coding	112.275	-0.874728	0.360313	-2.42769	0.0151953	1	112.275	-0.21732	0.340401	-0.638423	0.523198	1	112.275	0.657408	0.359795	1.82717	0.0676735	0.997622
ENSSSCG00000042174	-1		6	55558582	55564022				lncRNA	192.013	-1.06939	0.461845	-2.31546	0.0205875	1	192.013	-0.203784	0.438448	-0.464785	0.642085	1	192.013	0.865602	0.461596	1.87524	0.0607601	0.997622
ENSSSCG00000042241	-1		8	52257494	52261312				protein_coding	26.8999	-1.98311	0.848687	-2.33668	0.019456	1	26.8999	-0.768176	0.795495	-0.965657	0.334216	1	26.8999	1.21493	0.850348	1.42875	0.153077	0.997622
ENSSSCG00000042257	-1		6	57974781	57975719				protein_coding	16.9087	-1.94805	0.993375	-1.96104	0.0498744	1	16.9087	-0.851731	0.930323	-0.915522	0.359918	1	16.9087	1.09632	0.99616	1.10054	0.271095	0.997622
ENSSSCG00000042315	-1		14	72340985	72346861				lncRNA	19.8243	-1.70952	0.797803	-2.14278	0.0321305	1	19.8243	-0.635628	0.744657	-0.853584	0.393335	1	19.8243	1.07389	0.799312	1.34352	0.179105	0.997622
ENSSSCG00000042427	-1		4	33753046	33758142				protein_coding	67.1198	-1.20366	0.60703	-1.98286	0.047383	1	67.1198	-0.262116	0.574125	-0.456549	0.647995	1	67.1198	0.94154	0.606649	1.55203	0.120654	0.997622
ENSSSCG00000042492	-1		18	14923392	14935813				lncRNA	120.322	-0.813794	0.404166	-2.01351	0.0440607	1	120.322	-0.352858	0.383365	-0.920423	0.357352	1	120.322	0.460936	0.404041	1.14081	0.253948	0.997622
ENSSSCG00000042656	-1		13	76921387	76927354				lncRNA	85.6641	-0.958604	0.430402	-2.22723	0.0259319	1	85.6641	-0.134866	0.406166	-0.332048	0.739853	1	85.6641	0.823738	0.429602	1.91745	0.0551814	0.997622
ENSSSCG00000042726	-1		X	113182987	113189583				protein_coding	46.1293	-1.67015	0.812163	-2.05643	0.0397414	1	46.1293	-0.830452	0.768791	-1.08021	0.280051	1	46.1293	0.8397	0.8134	1.03233	0.301916	0.997622
ENSSSCG00000042754	-1		AEMK02000579.1	16938	20145				protein_coding	27.0247	-2.13461	0.789061	-2.70525	0.0068252	1	27.0247	-1.1587	0.738954	-1.56803	0.116875	1	27.0247	0.975912	0.792941	1.23075	0.218416	0.997622
ENSSSCG00000042800	-1		9	68839724	68840779				processed_pseudogene	22.4173	-2.3622	0.921142	-2.56442	0.0103347	1	22.4173	-1.00004	0.858693	-1.16461	0.244176	1	22.4173	1.36216	0.924197	1.47388	0.140514	0.997622
ENSSSCG00000043011	-1		7	16725970	16892383				lncRNA	338.132	-0.621857	0.229681	-2.70748	0.0067796	1	338.132	-0.351578	0.218177	-1.61144	0.107085	1	338.132	0.270279	0.229599	1.17718	0.239124	0.997622
ENSSSCG00000043165	-1		2	49958213	49959033				protein_coding	24.6175	-2.39262	0.887504	-2.6959	0.00701995	1	24.6175	-1.11792	0.828456	-1.3494	0.177209	1	24.6175	1.2747	0.891002	1.43064	0.152535	0.997622
ENSSSCG00000043205	1		17	31282147	31285334				protein_coding	31.0721	-1.93665	0.78296	-2.4735	0.0133797	1	31.0721	-1.24699	0.73804	-1.6896	0.091105	1	31.0721	0.689661	0.786902	0.876425	0.380799	0.997622
ENSSSCG00000043227	-1		8	89799431	89801993				protein_coding	29.7733	-1.79017	0.785799	-2.27815	0.0227175	1	29.7733	-0.527784	0.736473	-0.716637	0.473598	1	29.7733	1.26239	0.786337	1.6054	0.108406	0.997622
ENSSSCG00000043424	1		3	32743460	32752330				lncRNA	244.843	-0.632638	0.306592	-2.06345	0.03907	1	244.843	-0.042558	0.290903	-0.146296	0.883687	1	244.843	0.59008	0.30604	1.92811	0.0538412	0.997622
ENSSSCG00000043521	1		5	104183753	104189473				protein_coding	95.6548	-1.03481	0.384903	-2.68849	0.00717756	1	95.6548	-0.429238	0.36351	-1.18082	0.237676	1	95.6548	0.605571	0.384972	1.57303	0.115713	0.997622
ENSSSCG00000043608	1		11	6976159	6982597				lncRNA	12.8218	-2.84169	1.22115	-2.32706	0.0199622	1	12.8218	-0.482092	1.11473	-0.432474	0.665397	1	12.8218	2.35959	1.22162	1.93153	0.0534178	0.997622
ENSSSCG00000043612	1		13	93052021	93053657				lncRNA	5.87866	-4.16681	1.71858	-2.42456	0.0153268	1	5.87866	-1.26971	1.48475	-0.855173	0.392456	1	5.87866	2.8971	1.72732	1.67722	0.0934992	0.997622
ENSSSCG00000043651	-1		Y	1105701	1106138				processed_pseudogene	13.8872	-2.48579	1.22385	-2.03112	0.0422427	1	13.8872	-1.16494	1.14256	-1.01958	0.307926	1	13.8872	1.32086	1.22865	1.07505	0.282353	0.997622
ENSSSCG00000043662	-1		13	181297296	181301099				lncRNA	17.3864	-2.17117	1.09629	-1.98047	0.0476504	1	17.3864	-1.27493	1.03075	-1.2369	0.216125	1	17.3864	0.896239	1.10147	0.813674	0.415832	0.997622
ENSSSCG00000043678	1		11	66722666	66743823				lncRNA	140.809	-0.778324	0.267385	-2.91087	0.00360421	1	140.809	-0.399772	0.252717	-1.5819	0.113673	1	140.809	0.378552	0.267365	1.41586	0.156816	0.997622
ENSSSCG00000043795	-1		15	136877769	136879605				lncRNA	45.7154	-2.45265	0.972844	-2.52111	0.0116984	1	45.7154	-0.59183	0.915535	-0.646431	0.518	1	45.7154	1.86082	0.973265	1.91194	0.0558842	0.997622
ENSSSCG00000043808	-1		1	137131762	137140869				lncRNA	57.0619	-1.38328	0.580856	-2.38145	0.0172445	1	57.0619	-1.05425	0.550766	-1.91416	0.0555999	1	57.0619	0.329029	0.583131	0.564245	0.572587	0.997622
ENSSSCG00000043857	-1		4	43062245	43076620				lncRNA	149.593	-0.813179	0.412444	-1.97161	0.0486539	1	149.593	-0.479754	0.39198	-1.22393	0.22098	1	149.593	0.333424	0.412582	0.808141	0.419009	0.997622
ENSSSCG00000043903	-1		2	142115383	142122184				lncRNA	108.544	-1.16997	0.524858	-2.22912	0.0258056	1	108.544	-0.738381	0.498536	-1.4811	0.13858	1	108.544	0.431594	0.525527	0.821259	0.411499	0.997622
ENSSSCG00000043941	1		2	151557268	151558545				lncRNA	15.0487	-2.47518	0.862355	-2.87026	0.0041013	1	15.0487	-0.842554	0.785204	-1.07304	0.283254	1	15.0487	1.63263	0.86572	1.88587	0.0593131	0.997622
ENSSSCG00000043961	-1		10	65400151	65402913				lncRNA	76.8336	-1.34573	0.548786	-2.4522	0.0141987	1	76.8336	-0.709326	0.519689	-1.36491	0.172283	1	76.8336	0.636405	0.549583	1.15798	0.246873	0.997622
ENSSSCG00000044183	1		2	79649628	79654784	106507313	olfactory receptor 1361-like		protein_coding	107.754	-1.04991	0.53083	-1.97787	0.0479435	1	107.754	-0.269692	0.503421	-0.535719	0.592153	1	107.754	0.78022	0.530568	1.47054	0.141416	0.997622
ENSSSCG00000044189	-1		2	151831307	151839942				lncRNA	180.419	-1.19691	0.543629	-2.2017	0.0276866	1	180.419	-0.436988	0.51669	-0.845746	0.397694	1	180.419	0.759919	0.543664	1.39777	0.162181	0.997622
ENSSSCG00000044201	-1		16	69180672	69184865				protein_coding	12.8353	-2.26102	1.07911	-2.09527	0.0361472	1	12.8353	-1.26796	1.0067	-1.25952	0.207843	1	12.8353	0.993059	1.08603	0.914395	0.360509	0.997622
ENSSSCG00000044272	1		10	65827634	65865577				lncRNA	325.081	-0.944807	0.339529	-2.7827	0.00539084	1	325.081	-0.558062	0.322903	-1.72827	0.0839402	1	325.081	0.386745	0.339688	1.13853	0.254899	0.997622
ENSSSCG00000044283	-1		2	15007881	15019765				lncRNA	180.706	-0.727442	0.354797	-2.05031	0.0403344	1	180.706	-0.195868	0.336683	-0.581759	0.560729	1	180.706	0.531574	0.354424	1.49982	0.13366	0.997622
ENSSSCG00000044399	1		14	1446099	1453981				lncRNA	103.577	-1.31381	0.616774	-2.13013	0.0331612	1	103.577	-0.108887	0.584302	-0.186355	0.852167	1	103.577	1.20492	0.616283	1.95514	0.0505665	0.997622
ENSSSCG00000044594	1	U2	1	1432043	1432183				snRNA	2.49884	-4.96453	2.40201	-2.06683	0.0387505	1	2.49884	-1.87698	2.16851	-0.865562	0.38673	1	2.49884	3.08755	2.42925	1.27099	0.203732	0.997622
ENSSSCG00000044727	1		11	7142754	7147232				lncRNA	42.6493	-1.27497	0.640983	-1.98908	0.0466918	1	42.6493	-0.67601	0.606031	-1.11547	0.264649	1	42.6493	0.59896	0.642078	0.932845	0.3509	0.997622
ENSSSCG00000044835	1		2	2473834	2475692				lncRNA	34.9536	-1.61767	0.798462	-2.02598	0.042767	1	34.9536	-0.994578	0.755343	-1.31672	0.187931	1	34.9536	0.623089	0.800829	0.778055	0.436536	0.997622
ENSSSCG00000045027	-1		2	26009622	26012151				protein_coding	21.9219	-1.9757	0.974466	-2.02747	0.0426143	1	21.9219	-0.455598	0.9114	-0.499888	0.617154	1	21.9219	1.5201	0.974706	1.55955	0.118866	0.997622
ENSSSCG00000045139	-1		4	16568782	16570889				lncRNA	20.6583	-1.6438	0.788028	-2.08597	0.0369817	1	20.6583	-0.513801	0.735377	-0.698691	0.484745	1	20.6583	1.13	0.78872	1.4327	0.151944	0.997622
ENSSSCG00000045225	1		9	10795699	10799673				lncRNA	67.5094	-1.62286	0.725301	-2.23749	0.0252541	1	67.5094	-0.288532	0.685562	-0.420869	0.673851	1	67.5094	1.33432	0.725053	1.84031	0.0657222	0.997622
ENSSSCG00000045294	-1		AEMK02000368.1	37061	42491	110258999	olfactory receptor 2B2-like		protein_coding	27.1639	-1.97546	0.783992	-2.51975	0.0117438	1	27.1639	-0.515427	0.730409	-0.705669	0.480394	1	27.1639	1.46004	0.784518	1.86106	0.0627356	0.997622
ENSSSCG00000045450	1		6	121788104	121792945				lncRNA	106.265	-0.840463	0.352515	-2.38419	0.0171167	1	106.265	-0.201334	0.332829	-0.604915	0.545235	1	106.265	0.639129	0.351908	1.81618	0.0693422	0.997622
ENSSSCG00000045457	-1		18	8859654	8861576				lncRNA	15.1967	-2.93211	1.26049	-2.32617	0.0200096	1	15.1967	-0.8135	1.16335	-0.699271	0.484382	1	15.1967	2.11861	1.26264	1.67793	0.0933617	0.997622
ENSSSCG00000045499	1		4	119374653	119379619				lncRNA	68.7805	-1.12187	0.40959	-2.73901	0.00616246	1	68.7805	-0.398417	0.385187	-1.03435	0.300975	1	68.7805	0.723453	0.409559	1.76642	0.0773252	0.997622
ENSSSCG00000045697	1		6	15309368	15310204				protein_coding	15.1987	-3.18684	1.47845	-2.15553	0.0311206	1	15.1987	-0.985987	1.37205	-0.718625	0.472372	1	15.1987	2.20086	1.48109	1.48597	0.137286	0.997622
ENSSSCG00000045775	-1		AEMK02000435.1	155042	155986	110258111	olfactory receptor 2B2-like		protein_coding	14.1456	-3.0431	1.35775	-2.24128	0.0250079	1	14.1456	-0.95894	1.25506	-0.764061	0.444831	1	14.1456	2.08416	1.36069	1.5317	0.125597	0.997622
ENSSSCG00000045801	1		18	22016492	22020892				lncRNA	9.67517	-2.62238	1.27814	-2.05171	0.0401978	1	9.67517	-0.347927	1.16254	-0.299282	0.764725	1	9.67517	2.27445	1.27769	1.78013	0.0750542	0.997622
ENSSSCG00000045804	1		15	36948314	36950538				lncRNA	12.8918	-3.73679	1.52802	-2.4455	0.014465	1	12.8918	-1.00622	1.39105	-0.723352	0.469464	1	12.8918	2.73057	1.53107	1.78343	0.0745157	0.997622
ENSSSCG00000045996	-1		2	58005590	58007764				processed_pseudogene	29.2937	-1.25733	0.587218	-2.14116	0.032261	1	29.2937	-0.498091	0.550311	-0.905108	0.365408	1	29.2937	0.759238	0.587792	1.29168	0.196469	0.997622
ENSSSCG00000046065	-1		8	100203999	100206206				lncRNA	22.6235	-2.12519	0.903188	-2.35299	0.0186232	1	22.6235	-0.722968	0.843014	-0.857599	0.391114	1	22.6235	1.40222	0.904785	1.54979	0.121193	0.997622
ENSSSCG00000046111	-1		14	52042880	52047081				lncRNA	23.4711	-2.08911	0.78851	-2.64944	0.00806249	1	23.4711	-1.22186	0.737979	-1.65569	0.0977849	1	23.4711	0.867249	0.793383	1.0931	0.274348	0.997622
ENSSSCG00000046176	-1		1	41357959	41362032				pseudogene	18.5474	-2.00054	0.980365	-2.04061	0.0412896	1	18.5474	-1.29704	0.922932	-1.40534	0.159919	1	18.5474	0.703508	0.985952	0.713532	0.475517	0.997622
ENSSSCG00000046186	1		1	30026050	30031236				lncRNA	35.5268	-2.22445	0.859029	-2.5895	0.00961168	1	35.5268	-0.555476	0.80437	-0.690573	0.489834	1	35.5268	1.66898	0.859528	1.94174	0.052169	0.997622
ENSSSCG00000046220	-1		3	126734114	126737713				lncRNA	84.1298	-0.814448	0.401258	-2.02974	0.0423832	1	84.1298	-0.54681	0.38053	-1.43697	0.150726	1	84.1298	0.267637	0.401738	0.666199	0.505284	0.997622
ENSSSCG00000046340	-1		11	13574097	13581101				lncRNA	57.954	-1.48396	0.649145	-2.28602	0.0222529	1	57.954	-0.303937	0.612235	-0.496439	0.619585	1	57.954	1.18002	0.64886	1.81861	0.0689712	0.997622
ENSSSCG00000046374	-1		AEMK02000644.1	11472	11862				pseudogene	90.3896	-1.51595	0.550501	-2.75376	0.00589156	1	90.3896	-0.895279	0.521693	-1.7161	0.0861432	1	90.3896	0.620666	0.551602	1.12521	0.260501	0.997622
ENSSSCG00000046463	1		AEMK02000147.1	33441	34403	110258772	olfactory receptor 10C1-like		protein_coding	30.9778	-1.6049	0.721795	-2.22348	0.0261832	1	30.9778	-0.34921	0.675855	-0.516694	0.60537	1	30.9778	1.25569	0.721532	1.74031	0.0818049	0.997622
ENSSSCG00000046481	-1		13	205020166	205027357				lncRNA	103.094	-1.04099	0.443959	-2.34478	0.0190381	1	103.094	-0.730831	0.421476	-1.73398	0.0829217	1	103.094	0.310157	0.444777	0.697332	0.485595	0.997622
ENSSSCG00000046614	-1		7	120181327	120186346				lncRNA	37.6131	-1.63122	0.702841	-2.3209	0.0202921	1	37.6131	-0.639863	0.66129	-0.967597	0.333245	1	37.6131	0.991362	0.703786	1.40861	0.15895	0.997622
ENSSSCG00000046616	1		7	18347510	18349549				processed_pseudogene	70.4921	-1.00099	0.503785	-1.98693	0.0469301	1	70.4921	-0.0769499	0.475466	-0.161841	0.871431	1	70.4921	0.924035	0.50278	1.83785	0.0660842	0.997622
ENSSSCG00000046631	1		14	119316417	119320585				protein_coding	16.032	-2.38131	1.16502	-2.044	0.0409533	1	16.032	-0.555922	1.08343	-0.513111	0.607873	1	16.032	1.82538	1.16582	1.56575	0.117408	0.997622
ENSSSCG00000046766	1		6	46476133	46479207				lncRNA	10.9711	-2.54996	1.21854	-2.09263	0.0363825	1	10.9711	-1.51866	1.1349	-1.33815	0.180848	1	10.9711	1.0313	1.22808	0.839766	0.40104	0.997622
ENSSSCG00000046811	-1		15	499055	502257				lncRNA	22.696	-2.23202	0.887883	-2.51387	0.0119415	1	22.696	-1.27298	0.831855	-1.53029	0.125945	1	22.696	0.959044	0.892708	1.07431	0.282684	0.997622
ENSSSCG00000046861	-1		6	22841647	22846868				protein_coding	36.2119	-2.05481	1.01108	-2.0323	0.0421235	1	36.2119	-1.56803	0.959197	-1.63473	0.102106	1	36.2119	0.486778	1.01497	0.479597	0.631514	0.997622
ENSSSCG00000046873	-1		6	18518652	18521303				lncRNA	20.3031	-2.57555	0.927874	-2.77576	0.00550733	1	20.3031	-0.946326	0.858061	-1.10287	0.270086	1	20.3031	1.62923	0.930808	1.75034	0.0800603	0.997622
ENSSSCG00000046893	1		15	98718807	98721526				protein_coding	12.6777	-1.99125	0.99514	-2.00097	0.0453957	1	12.6777	-0.39018	0.917516	-0.425257	0.670649	1	12.6777	1.60107	0.995012	1.60909	0.107596	0.997622
ENSSSCG00000046950	-1		7	95365896	95368495				lncRNA	83.2056	-1.20812	0.453303	-2.66516	0.00769527	1	83.2056	-0.536533	0.428301	-1.2527	0.210315	1	83.2056	0.671591	0.453683	1.48031	0.138791	0.997622
ENSSSCG00000047115	1		2	130520823	130570762				lncRNA	214.317	-0.800596	0.371423	-2.15549	0.0311238	1	214.317	-0.391777	0.353024	-1.10977	0.267096	1	214.317	0.40882	0.371402	1.10075	0.271007	0.997622
ENSSSCG00000047273	1		7	79458477	79459729				protein_coding	98.5866	-0.831736	0.341721	-2.43396	0.0149346	1	98.5866	-0.522164	0.323566	-1.61378	0.106576	1	98.5866	0.309572	0.342112	0.904883	0.365527	0.997622
ENSSSCG00000047296	1		8	74030037	74033237				lncRNA	27.3592	-2.02767	0.906377	-2.23712	0.0252787	1	27.3592	-1.19557	0.854382	-1.39934	0.16171	1	27.3592	0.832099	0.909947	0.914447	0.360482	0.997622
ENSSSCG00000047348	1		9	27047368	27052993				lncRNA	33.6444	-1.5928	0.792062	-2.01095	0.0443307	1	33.6444	-0.607406	0.746675	-0.813482	0.415942	1	33.6444	0.985392	0.792866	1.24282	0.213933	0.997622
ENSSSCG00000047389	1		3	87124302	87126323				protein_coding	8.26634	-2.76722	1.31169	-2.10966	0.0348878	1	8.26634	-1.97528	1.21894	-1.62049	0.105126	1	8.26634	0.791938	1.33011	0.595391	0.551582	0.997622
ENSSSCG00000047395	1		4	39113500	39141459				lncRNA	215.368	-0.639347	0.315326	-2.02758	0.0426035	1	215.368	-0.582115	0.300145	-1.93945	0.0524469	1	215.368	0.0572315	0.315638	0.18132	0.856116	0.997622
ENSSSCG00000047441	1		6	81398989	81405285				lncRNA	71.651	-1.05483	0.51234	-2.05885	0.0395087	1	71.651	-0.792121	0.486401	-1.62853	0.103412	1	71.651	0.26271	0.513563	0.511543	0.608971	0.997622
ENSSSCG00000047453	-1		8	71468346	71485230				lncRNA	34.9818	-1.46622	0.655933	-2.23532	0.0253966	1	34.9818	-0.225563	0.614027	-0.36735	0.713358	1	34.9818	1.24065	0.655114	1.8938	0.0582519	0.997622
ENSSSCG00000047606	-1		5	76992235	76994772				processed_pseudogene	9.04284	-2.39221	1.16075	-2.06092	0.0393105	1	9.04284	-1.15848	1.07088	-1.08181	0.279338	1	9.04284	1.23373	1.16837	1.05594	0.290995	0.997622
ENSSSCG00000047707	1		1	65274829	65276601				lncRNA	9.6273	-4.24453	1.58971	-2.67001	0.00758492	1	9.6273	-1.41621	1.40349	-1.00906	0.312946	1	9.6273	2.82832	1.59673	1.77132	0.0765073	0.997622
ENSSSCG00000047853	-1		7	52195497	52202597				lncRNA	52.6122	-1.49552	0.589591	-2.53654	0.0111955	1	52.6122	-0.925619	0.55735	-1.66075	0.0967636	1	52.6122	0.569901	0.591472	0.96353	0.335282	0.997622
ENSSSCG00000047938	1	CLEC19A	3	26465931	26548376				protein_coding	448.642	-0.648137	0.306155	-2.11702	0.0342581	1	448.642	-0.259383	0.291324	-0.890359	0.373273	1	448.642	0.388754	0.306031	1.27031	0.203975	0.997622
ENSSSCG00000047965	1		13	81721398	81723507				lncRNA	24.7174	-1.57343	0.76636	-2.05312	0.0400612	1	24.7174	-0.522847	0.718212	-0.727984	0.466623	1	24.7174	1.05058	0.767004	1.36972	0.170775	0.997622
ENSSSCG00000048035	-1		6	50901117	50902784				lncRNA	15.4668	-3.4432	1.3195	-2.60947	0.00906832	1	15.4668	-1.41512	1.21475	-1.16494	0.244042	1	15.4668	2.02808	1.32482	1.53083	0.12581	0.997622
ENSSSCG00000048081	-1		8	100913148	100919784				protein_coding	30.7465	-2.65094	0.83025	-3.19294	0.00140833	0.965596	30.7465	-1.46214	0.775209	-1.88612	0.059279	1	30.7465	1.1888	0.834953	1.42379	0.154506	0.997622
ENSSSCG00000048172	-1		7	32684946	32687967				lncRNA	38.1332	-1.3981	0.653902	-2.13808	0.03251	1	38.1332	-0.743404	0.617158	-1.20456	0.228373	1	38.1332	0.654693	0.655399	0.998923	0.317832	0.997622
ENSSSCG00000048293	1		1	212862612	212869813				lncRNA	39.9194	-1.83278	0.782703	-2.3416	0.0192012	1	39.9194	-0.912317	0.738557	-1.23527	0.21673	1	39.9194	0.92046	0.784478	1.17334	0.240659	0.997622
ENSSSCG00000048401	1		10	38076610	38082963				protein_coding	32.378	-1.62547	0.661776	-2.45623	0.0140403	1	32.378	-0.394134	0.6182	-0.637552	0.523766	1	32.378	1.23134	0.661718	1.86082	0.0627692	0.997622
ENSSSCG00000048429	1		4	41282642	41288996				lncRNA	70.8538	-1.59237	0.549687	-2.89686	0.00376914	1	70.8538	-0.909397	0.519608	-1.75016	0.0800906	1	70.8538	0.68297	0.551122	1.23924	0.215258	0.997622
ENSSSCG00000048490	1		10	17169222	17171869				lncRNA	55.0318	-1.43007	0.565888	-2.52712	0.0115002	1	55.0318	-0.591753	0.533453	-1.10929	0.267305	1	55.0318	0.838314	0.566533	1.47973	0.138946	0.997622
ENSSSCG00000048519	1		13	46300113	46302658				lncRNA	23.4287	-3.20605	1.18199	-2.71242	0.00667936	1	23.4287	-0.9137	1.09513	-0.83433	0.404095	1	23.4287	2.29235	1.18384	1.93637	0.0528223	0.997622
ENSSSCG00000048543	1		7	65314328	65321818				protein_coding	41.8034	-1.60649	0.763768	-2.10338	0.0354328	1	41.8034	-0.608486	0.720987	-0.843962	0.398691	1	41.8034	0.998006	0.764444	1.30553	0.191712	0.997622
ENSSSCG00000048647	1		4	123003726	123025147				lncRNA	31.4409	-1.91698	0.760425	-2.52093	0.0117044	1	31.4409	-1.36246	0.717608	-1.89862	0.0576147	1	31.4409	0.554519	0.765089	0.724778	0.468589	0.997622
ENSSSCG00000048742	1		1	128125799	128126670				protein_coding	13.3105	-2.58186	1.27723	-2.02145	0.0432331	1	13.3105	-1.02487	1.18921	-0.861811	0.388791	1	13.3105	1.55699	1.28102	1.21543	0.224202	0.997622
ENSSSCG00000048816	-1		10	11849576	11853343				lncRNA	23.9978	-2.25815	0.937086	-2.40976	0.0159631	1	23.9978	-1.07498	0.878153	-1.22413	0.220902	1	23.9978	1.18317	0.94028	1.25832	0.208275	0.997622
ENSSSCG00000049033	1		5	69585010	69588191				lncRNA	58.0718	-1.37113	0.643127	-2.13197	0.0330093	1	58.0718	-0.573596	0.608432	-0.942744	0.345812	1	58.0718	0.797532	0.643615	1.23914	0.215292	0.997622
ENSSSCG00000049063	-1		4	127742349	127760675				lncRNA	223.906	-0.765907	0.371901	-2.05944	0.0394523	1	223.906	-0.23204	0.353335	-0.656715	0.511364	1	223.906	0.533867	0.371663	1.43643	0.150881	0.997622
ENSSSCG00000049161	-1		7	92516039	92518388				lncRNA	41.054	-1.73862	0.75711	-2.2964	0.0216533	1	41.054	-0.523682	0.712769	-0.734715	0.462513	1	41.054	1.21494	0.757504	1.60387	0.108742	0.997622
ENSSSCG00000049300	1		6	163869823	163873746				lncRNA	127.371	-0.869437	0.406627	-2.13817	0.0325031	1	127.371	-0.470234	0.385968	-1.21832	0.2231	1	127.371	0.399202	0.406769	0.981399	0.326396	0.997622
ENSSSCG00000049361	-1		7	93862116	93974308				protein_coding	281.938	-0.70334	0.336155	-2.09231	0.0364111	1	281.938	-0.518231	0.319944	-1.61975	0.105285	1	281.938	0.185109	0.336296	0.550435	0.582021	0.997622
ENSSSCG00000049612	1		7	39468806	39484899				lncRNA	333.5	-0.702485	0.294145	-2.38822	0.01693	1	333.5	-0.239825	0.279515	-0.858006	0.390889	1	333.5	0.462659	0.29395	1.57394	0.115502	0.997622
ENSSSCG00000049652	1		15	51564390	51570044				protein_coding	59.8783	-1.44974	0.576713	-2.51379	0.011944	1	59.8783	-0.573324	0.544146	-1.05362	0.292056	1	59.8783	0.876412	0.577236	1.51829	0.128941	0.997622
ENSSSCG00000049779	-1		13	162014368	162015294				protein_coding	9.69875	-3.03674	1.53349	-1.98029	0.0476715	1	9.69875	-0.133559	1.39153	-0.09598	0.923536	1	9.69875	2.90318	1.53174	1.89535	0.0580465	0.997622
ENSSSCG00000049796	-1		5	22941881	22945555				lncRNA	20.9809	-2.08284	0.964868	-2.15868	0.0308747	1	20.9809	-0.285533	0.897618	-0.318101	0.750408	1	20.9809	1.79731	0.964274	1.8639	0.0623354	0.997622
ENSSSCG00000049809	1		2	63533651	63534607	100521773	olfactory receptor 7A17-like		protein_coding	9.33461	-2.97366	1.35193	-2.19957	0.0278372	1	9.33461	-2.37729	1.26329	-1.88183	0.0598595	1	9.33461	0.596366	1.37408	0.434013	0.664279	0.997622
ENSSSCG00000049929	-1		X	47097216	47100815				protein_coding	165.021	-1.29977	0.635596	-2.04496	0.0408585	1	165.021	-0.137719	0.603794	-0.22809	0.819576	1	165.021	1.16205	0.635324	1.82907	0.0673891	0.997622
ENSSSCG00000050037	-1		4	27400854	27416715				lncRNA	136.255	-0.768086	0.377925	-2.03237	0.0421158	1	136.255	-0.502198	0.359027	-1.39877	0.161881	1	136.255	0.265888	0.378143	0.703142	0.481967	0.997622
ENSSSCG00000050073	1		15	124212504	124215916				lncRNA	142.257	-1.10472	0.428841	-2.57606	0.00999332	1	142.257	-0.394241	0.406475	-0.969902	0.332095	1	142.257	0.71048	0.42882	1.65682	0.097555	0.997622
ENSSSCG00000050083	-1		6	61540080	61547891				pseudogene	135.349	-0.70461	0.35012	-2.01249	0.0441688	1	135.349	-0.112682	0.331495	-0.339921	0.733916	1	135.349	0.591929	0.349418	1.69404	0.0902577	0.997622
ENSSSCG00000050131	-1	ASCL5	10	23569391	23569927	102167494	achaete-scute family bHLH transcription factor 5		protein_coding	24.4902	-2.23198	1.06333	-2.09905	0.0358124	1	24.4902	-1.34195	1.00305	-1.33786	0.180941	1	24.4902	0.890029	1.06743	0.833802	0.404392	0.997622
ENSSSCG00000050199	-1		3	52661738	52667346				lncRNA	42.9013	-1.73924	0.83502	-2.08288	0.0372626	1	42.9013	-0.326488	0.787157	-0.414769	0.678311	1	42.9013	1.41276	0.834792	1.69234	0.0905805	0.997622
ENSSSCG00000050210	1		2	67135517	67136455	100624207	olfactory receptor 7G2-like		protein_coding	14.1629	-2.00998	0.915554	-2.19537	0.0281369	1	14.1629	-1.07178	0.852687	-1.25695	0.208773	1	14.1629	0.938199	0.921122	1.01854	0.308422	0.997622
ENSSSCG00000050502	-1		9	123573761	123651542				lncRNA	742.685	-0.591597	0.233769	-2.53069	0.011384	1	742.685	-0.161981	0.222408	-0.728307	0.466426	1	742.685	0.429615	0.233606	1.83906	0.0659059	0.997622
ENSSSCG00000050580	-1		15	37140704	37142001				processed_pseudogene	25.8497	-1.65064	0.762163	-2.16573	0.0303316	1	25.8497	-0.44335	0.712792	-0.621991	0.533948	1	25.8497	1.20729	0.762359	1.58362	0.113279	0.997622
ENSSSCG00000050720	1		X	30198333	30199560				protein_coding	23.1358	-2.34918	1.05007	-2.23718	0.0252748	1	23.1358	-1.45112	0.988806	-1.46755	0.142227	1	23.1358	0.898061	1.05508	0.851177	0.394671	0.997622
ENSSSCG00000050750	-1		5	65556848	65560166				lncRNA	48.3972	-1.79637	0.646363	-2.7792	0.00544931	1	48.3972	-0.817638	0.60838	-1.34396	0.178962	1	48.3972	0.978732	0.647779	1.51091	0.130813	0.997622
ENSSSCG00000050758	1		1	9658779	9665566				lncRNA	96.2633	-1.4092	0.437382	-3.22191	0.0012734	0.947919	96.2633	-0.745405	0.413257	-1.80373	0.0712731	1	96.2633	0.663799	0.43827	1.51459	0.129876	0.997622
ENSSSCG00000050760	1		X	60781225	60792906				lncRNA	332.184	-0.696669	0.32314	-2.15593	0.031089	1	332.184	-0.233954	0.307245	-0.761458	0.446384	1	332.184	0.462715	0.322956	1.43275	0.15193	0.997622
ENSSSCG00000050800	1		2	68070292	68071287	100521068	olfactory receptor 18-like		protein_coding	16.579	-2.05951	1.04188	-1.97672	0.0480734	1	16.579	-0.857659	0.974915	-0.879727	0.379007	1	16.579	1.20185	1.04462	1.15051	0.249935	0.997622
ENSSSCG00000050855	-1		2	117685207	117687623				lncRNA	11.6162	-2.78993	1.30861	-2.13198	0.0330085	1	11.6162	-0.698937	1.20283	-0.581076	0.56119	1	11.6162	2.09099	1.31052	1.59554	0.110592	0.997622
ENSSSCG00000051101	-1		9	4093442	4094413	100523809	olfactory receptor 52N4-like		protein_coding	79.1805	-1.27496	0.604594	-2.10879	0.0349626	1	79.1805	-0.921401	0.574357	-1.60423	0.108663	1	79.1805	0.353561	0.605846	0.583582	0.559501	0.997622
ENSSSCG00000051106	-1		5	5517057	5523216				lncRNA	90.7861	-1.04122	0.424411	-2.45334	0.0141537	1	90.7861	-0.329561	0.400933	-0.821986	0.411085	1	90.7861	0.711662	0.424193	1.67768	0.0934088	0.997622
ENSSSCG00000051371	1		5	7281506	7284063				lncRNA	38.474	-1.75477	0.861116	-2.03778	0.0415716	1	38.474	-0.535926	0.812348	-0.659725	0.50943	1	38.474	1.21884	0.861529	1.41474	0.157144	0.997622
ENSSSCG00000051397	1		11	52143265	52149208				protein_coding	33.9783	-1.65616	0.809532	-2.04582	0.0407741	1	33.9783	-0.588467	0.76285	-0.771406	0.440466	1	33.9783	1.06769	0.810232	1.31776	0.187585	0.997622
ENSSSCG00000051402	-1		2	11990370	11991314	100515706	olfactory receptor 4D6		protein_coding	20.3832	-2.73411	0.984437	-2.77733	0.00548067	1	20.3832	-1.1799	0.912756	-1.29268	0.196122	1	20.3832	1.55421	0.988504	1.57229	0.115884	0.997622
ENSSSCG00000051438	1		1	272007969	272009425				lncRNA	25.5735	-2.37953	1.08771	-2.18766	0.0286944	1	25.5735	-1.38621	1.0255	-1.35174	0.176459	1	25.5735	0.993322	1.0917	0.909882	0.362885	0.997622
ENSSSCG00000051454	1		4	109209199	109213076				lncRNA	6.00811	-4.2223	2.02501	-2.08508	0.0370622	1	6.00811	-2.66618	1.84048	-1.44864	0.147439	1	6.00811	1.55611	2.05265	0.758102	0.44839	0.997622

## Sheet: pVADvB.Only.Up_72
										Cardiogenic Shock vs. Baseline						pVAD vs. Baseline						pVAD vs. Cardiogenic Shock
ensembl_gene_id	strand	Gene.Symbol	chromosome_name	start_position	end_position	entrezgene_id	entrezgene_description	mirbase_id	Gene.type	baseMean.CSvB	log2FoldChange.CSvB	lfcSE.CSvB	stat.CSvB	pvalue.CSvB	padj.CSvB	baseMean.IMPvB	log2FoldChange.IMPvB	lfcSE.IMPvB	stat.IMPvB	pvalue.IMPvB	padj.IMPvB	baseMean.IMPvCS	log2FoldChange.IMPvCS	lfcSE.IMPvCS	stat.IMPvCS	pvalue.IMPvCS	padj.IMPvCS
ENSSSCG00000000925	-1	C12orf29	5	94473172	94489661	100157029	chromosome 5 C12orf29 homolog		protein_coding	52.3486	0.275302	0.574731	0.479011	0.631931	1	52.3486	1.1147	0.54459	2.04686	0.0406722	1	52.3486	0.839395	0.568071	1.47762	0.139509	0.997622
ENSSSCG00000004458	-1	TPBG	1	83847812	83850881	100158028	trophoblast glycoprotein		protein_coding	106.967	1.00881	0.541172	1.86413	0.0623041	1	106.967	1.02154	0.516051	1.97953	0.0477567	1	106.967	0.0127248	0.53738	0.0236794	0.981108	1
ENSSSCG00000005101	1		1	191102213	191102539	100359361	high mobility group AT-hook 2-like		protein_coding	6.13861	0.48943	1.54872	0.316022	0.751986	1	6.13861	2.93537	1.43932	2.03941	0.0414087	1	6.13861	2.44594	1.48053	1.65208	0.0985186	0.997622
ENSSSCG00000006842	1		4	111174937	111198473				protein_coding	202.777	0.591814	0.353399	1.67463	0.0940061	1	202.777	0.689521	0.33676	2.04751	0.0406077	1	202.777	0.097707	0.351266	0.278156	0.780892	0.997622
ENSSSCG00000007988	1	JMJD8	3	41090781	41093617	100511444	jumonji domain containing 8		protein_coding	30.0125	0.35468	0.868725	0.408276	0.683071	1	30.0125	1.65727	0.822319	2.01536	0.0438673	1	30.0125	1.30259	0.857473	1.5191	0.128738	0.997622
ENSSSCG00000008953	1	CXCL8	8	69932643	69935861	396880	C-X-C motif chemokine ligand 8		protein_coding	22.7731	1.19939	0.917065	1.30785	0.190923	1	22.7731	2.71474	0.867528	3.12928	0.00175235	1	22.7731	1.51535	0.887417	1.7076	0.0877113	0.997622
ENSSSCG00000009266	1	ODAM	8	67058472	67069291	780437	odontogenic, ameloblast associated		protein_coding	33.3167	0.570617	0.746382	0.76451	0.444563	1	33.3167	1.95282	0.705313	2.76872	0.00562761	1	33.3167	1.3822	0.731732	1.88895	0.0588992	0.997622
ENSSSCG00000009977	-1	RASL10A	14	46455817	46457977	100513761	RAS like family 10 member A		protein_coding	118.026	0.408495	0.405216	1.00809	0.31341	1	118.026	0.767954	0.385411	1.99256	0.0463097	1	118.026	0.359458	0.401944	0.894299	0.371162	0.997622
ENSSSCG00000010293	1	OIT3	14	75726364	75754343	100513952	oncoprotein induced transcript 3		protein_coding	242.081	0.0504875	0.305519	0.165252	0.868746	1	242.081	0.604802	0.290252	2.08371	0.0371865	1	242.081	0.554314	0.303806	1.82457	0.0680662	0.997622
ENSSSCG00000019878	-1	SNORD115	1	142029563	142029643				snoRNA	2.65992	3.04566	2.15958	1.4103	0.158451	1	2.65992	4.25901	2.04917	2.0784	0.0376724	1	2.65992	1.21335	2.00703	0.60455	0.545478	0.997622
ENSSSCG00000019945	1	U6	3	28150305	28150413				snRNA	3.17986	4.41266	2.49807	1.76643	0.0773242	1	3.17986	4.69755	2.38915	1.9662	0.0492755	1	3.17986	0.284887	2.36784	0.120315	0.904233	0.998058
ENSSSCG00000020696	1	HMGN4	7	20998957	21003136	100157353	high mobility group nucleosomal binding domain 4		protein_coding	54.3197	0.143886	0.512872	0.280549	0.779057	1	54.3197	1.07076	0.484775	2.20878	0.0271898	1	54.3197	0.926877	0.506061	1.83155	0.0670181	0.997622
ENSSSCG00000021767	1		14	14577044	14597770	397065	L-threonine 3-dehydrogenase		protein_coding	267.532	0.342058	0.313457	1.09124	0.275166	1	267.532	0.612608	0.298422	2.05283	0.0400893	1	267.532	0.270551	0.31185	0.867567	0.385631	0.997622
ENSSSCG00000022797	1	PPP1R3B	15	56002378	56013483	100515931	protein phosphatase 1 regulatory subunit 3B		protein_coding	146.262	0.302173	0.336788	0.897222	0.3696	1	146.262	0.671693	0.320112	2.09831	0.0358781	1	146.262	0.36952	0.333938	1.10655	0.268488	0.997622
ENSSSCG00000026323	1	FAM50B	7	2309088	2310080	100156092	family with sequence similarity 50 member B		protein_coding	10.452	0.407156	1.24511	0.327005	0.743664	1	10.452	2.66244	1.16297	2.28934	0.0220598	1	10.452	2.25528	1.20332	1.87422	0.0609003	0.997622
ENSSSCG00000029035	-1		2	70581985	70605248	100514703	zinc finger protein 558		protein_coding	233.874	0.349092	0.335642	1.04007	0.298307	1	233.874	0.67137	0.319475	2.10148	0.0355992	1	233.874	0.322278	0.333823	0.965414	0.334338	0.997622
ENSSSCG00000029151	-1	RASIP1	6	54058759	54076473	100523674	Ras interacting protein 1		protein_coding	8.48658	2.35447	1.49667	1.57314	0.115687	1	8.48658	2.84663	1.42815	1.99322	0.0462373	1	8.48658	0.492162	1.43227	0.343624	0.731129	0.997622
ENSSSCG00000030174	-1	AP3S2	7	55391913	55462823	100153862	adaptor-related protein complex 3, sigma 2 subunit		protein_coding	23.4986	1.58984	1.14337	1.39049	0.164379	1	23.4986	2.19779	1.08902	2.01814	0.0435767	1	23.4986	0.607952	1.12462	0.540586	0.588793	0.997622
ENSSSCG00000033001	-1	FZD8	10	58094689	58096769	110255708	frizzled class receptor 8		protein_coding	81.5593	1.0607	0.703849	1.507	0.131812	1	81.5593	1.42937	0.670609	2.13145	0.0330521	1	81.5593	0.368673	0.698779	0.527596	0.59778	0.997622
ENSSSCG00000033180	-1	PSMD10	X	88540376	88548560	100156308	proteasome 26S subunit, non-ATPase 10		protein_coding	25.789	0.474964	0.897792	0.529036	0.59678	1	25.789	1.88179	0.848896	2.21675	0.0266403	1	25.789	1.40683	0.882954	1.59332	0.111089	0.997622
ENSSSCG00000033906	1		17	47556686	47558234				protein_coding	19.0119	1.36548	0.729144	1.87271	0.0611083	1	19.0119	1.58699	0.694714	2.28437	0.0223496	1	19.0119	0.22151	0.705066	0.314169	0.753392	0.997622
ENSSSCG00000033999	1		2	54339136	54340093	100623502	olfactory receptor 2T1-like		protein_coding	24.8306	1.27429	0.878334	1.4508	0.146836	1	24.8306	1.73004	0.836109	2.06915	0.038532	1	24.8306	0.455749	0.86176	0.528859	0.596903	0.997622
ENSSSCG00000034172	-1		AEMK02000277.1	22019	22972	100152495	olfactory receptor 2H2-like		protein_coding	30.3122	1.11761	0.728961	1.53315	0.12524	1	30.3122	1.83231	0.692385	2.64637	0.00813604	1	30.3122	0.714703	0.712337	1.00332	0.315706	0.997622
ENSSSCG00000034439	1		17	62318724	62318810				miRNA	6.89581	2.05384	1.98237	1.03605	0.300177	1	6.89581	4.54634	1.87274	2.42764	0.0151974	1	6.89581	2.4925	1.85558	1.34325	0.179193	0.997622
ENSSSCG00000034613	-1		7	79600761	79601696	100154724	olfactory receptor 4F21-like		protein_coding	8.09151	0.839115	1.44088	0.582362	0.560323	1	8.09151	3.10461	1.34907	2.3013	0.0213749	1	8.09151	2.26549	1.3773	1.64488	0.0999942	0.997622
ENSSSCG00000034802	1		13	125098786	125102765	110256385	receptor transporter protein 4		protein_coding	108.461	0.350023	0.550199	0.636175	0.524662	1	108.461	1.08625	0.523114	2.07651	0.0378468	1	108.461	0.736228	0.546815	1.34639	0.178176	0.997622
ENSSSCG00000035667	1	KBTBD13	1	163113321	163116885	110261750	kelch repeat and BTB domain containing 13		protein_coding	94.956	0.668337	0.425625	1.57025	0.116357	1	94.956	0.855429	0.40529	2.11066	0.0348019	1	94.956	0.187092	0.421232	0.444154	0.656932	0.997622
ENSSSCG00000035797	1		AEMK02000382.1	13604	59921				lncRNA	85.0818	1.04673	0.660916	1.58375	0.11325	1	85.0818	1.38717	0.629701	2.2029	0.0276015	1	85.0818	0.340443	0.655874	0.519067	0.603714	0.997622
ENSSSCG00000036298	-1		AEMK02000448.1	24682	25620	100516208	olfactory receptor 4F6-like		pseudogene	28.5548	1.30957	0.926464	1.41351	0.157506	1	28.5548	1.78457	0.882224	2.02281	0.0430932	1	28.5548	0.475001	0.912205	0.520717	0.602564	0.997622
ENSSSCG00000036310	-1	RFXANK	2	58677534	58683882	100628226	regulatory factor X associated ankyrin containing protein		protein_coding	121.024	0.689733	0.45487	1.51633	0.129436	1	121.024	0.878738	0.433325	2.0279	0.0425707	1	121.024	0.189005	0.451555	0.418565	0.675534	0.997622
ENSSSCG00000036463	-1		5	20394754	20395792				protein_coding	10.0999	1.18617	1.62218	0.73122	0.464645	1	10.0999	3.04642	1.53496	1.98469	0.0471788	1	10.0999	1.86025	1.57641	1.18005	0.23798	0.997622
ENSSSCG00000036861	-1		AEMK02000503.1	21577	22530	100157751	olfactory receptor 2H2-like		protein_coding	30.7304	1.07612	0.686655	1.56719	0.117071	1	30.7304	1.82629	0.651686	2.8024	0.00507233	1	30.7304	0.750172	0.669489	1.12051	0.262495	0.997622
ENSSSCG00000037225	-1	RPRM	15	61141556	61141885	100738077	reprimo, TP53 dependent G2 arrest mediator homolog		protein_coding	14.5094	0.786578	0.867451	0.906769	0.364529	1	14.5094	1.62529	0.820326	1.98128	0.0475602	1	14.5094	0.838716	0.842877	0.995063	0.319706	0.997622
ENSSSCG00000038031	1	CPSF6	5	33525684	33618945	100152191	cleavage and polyadenylation specific factor 6		protein_coding	3.54973	3.40324	2.11986	1.60541	0.108403	1	3.54973	4.65139	2.01647	2.3067	0.0210713	1	3.54973	1.24815	1.96072	0.63658	0.524398	0.997622
ENSSSCG00000039007	1		2	71433419	71436568	100240718	C-type lectin domain family 4 member G		protein_coding	85.987	0.529145	0.426338	1.24114	0.214554	1	85.987	0.903319	0.405306	2.22873	0.0258316	1	85.987	0.374174	0.421472	0.887779	0.37466	0.997622
ENSSSCG00000040022	1	ERICH4	6	49414734	49417248	100738995	glutamate rich 4		protein_coding	78.1989	0.445988	0.629495	0.708486	0.478644	1	78.1989	1.24339	0.598349	2.07804	0.0377055	1	78.1989	0.797406	0.624869	1.27612	0.201914	0.997622
ENSSSCG00000040365	1	CLBA1	AEMK02000452.1	3180272	3185983	102163919	clathrin binding box of aftiphilin containing 1		protein_coding	41.3357	0.810886	0.705808	1.14888	0.250607	1	41.3357	1.38518	0.671057	2.06417	0.0390016	1	41.3357	0.574291	0.696663	0.824344	0.409744	0.997622
ENSSSCG00000040853	1		AEMK02000200.1	91430	92356	110259193	olfactory receptor 2J3-like		protein_coding	14.2842	0.940673	1.47415	0.638114	0.5234	1	14.2842	2.78126	1.39581	1.99257	0.0463082	1	14.2842	1.84059	1.44435	1.27434	0.202544	0.997622
ENSSSCG00000041021	1		10	66662534	66663758				protein_coding	14.019	0.420986	0.72651	0.579464	0.562276	1	14.019	1.4413	0.681108	2.11611	0.0343357	1	14.019	1.02031	0.70171	1.45404	0.145936	0.997622
ENSSSCG00000041121	-1		3	467957	470455				lncRNA	52.3234	0.546161	0.816651	0.668781	0.503635	1	52.3234	1.58405	0.775959	2.04141	0.0412098	1	52.3234	1.03789	0.809854	1.28158	0.199991	0.997622
ENSSSCG00000041136	-1		7	77308052	77314422				protein_coding	129.329	0.575137	0.361731	1.58996	0.111844	1	129.329	0.945388	0.343997	2.74825	0.00599147	1	129.329	0.370251	0.357738	1.03498	0.300678	0.997622
ENSSSCG00000041212	-1		1	226258145	226264220				lncRNA	12.5994	1.40817	1.32686	1.06128	0.288563	1	12.5994	2.52194	1.25996	2.0016	0.0453278	1	12.5994	1.11377	1.2924	0.861781	0.388808	0.997622
ENSSSCG00000041352	-1		10	67483888	67488457				lncRNA	59.4704	1.30259	0.732247	1.7789	0.0752559	1	59.4704	1.40422	0.698237	2.01109	0.0443162	1	59.4704	0.101622	0.725303	0.140109	0.888574	0.998058
ENSSSCG00000041384	1		6	169273019	169278454				lncRNA	80.5624	0.455409	0.490744	0.927997	0.353409	1	80.5624	0.983836	0.46634	2.1097	0.0348845	1	80.5624	0.528427	0.485978	1.08735	0.276884	0.997622
ENSSSCG00000041945	-1		6	61000861	61001826	100623415	olfactory receptor 5-like		protein_coding	199.528	0.685218	0.403984	1.69615	0.0898575	1	199.528	0.940396	0.384844	2.44358	0.0145425	1	199.528	0.255178	0.401596	0.635409	0.525162	0.997622
ENSSSCG00000042301	1		9	3823931	3825431	110262325	olfactory receptor 52E5-like		protein_coding	29.6871	1.2886	0.828119	1.55606	0.119694	1	29.6871	1.57316	0.78902	1.99381	0.0461724	1	29.6871	0.284559	0.814664	0.349295	0.726868	0.997622
ENSSSCG00000042320	1		16	39175020	39178274				lncRNA	20.1065	0.635678	0.987478	0.643739	0.519745	1	20.1065	2.2012	0.932456	2.36065	0.0182429	1	20.1065	1.56552	0.965965	1.62068	0.105086	0.997622
ENSSSCG00000042553	1		6	114156574	114156990				protein_coding	4.15695	2.97483	2.24776	1.32346	0.185681	1	4.15695	4.41011	2.13815	2.06259	0.0391518	1	4.15695	1.43528	2.1001	0.683434	0.494333	0.997622
ENSSSCG00000042597	-1		AEMK02000435.1	124761	126357				lncRNA	28.5268	0.354883	0.813115	0.436449	0.662511	1	28.5268	1.64635	0.768577	2.14208	0.0321872	1	28.5268	1.29147	0.800508	1.61331	0.106677	0.997622
ENSSSCG00000043443	-1		13	180925869	180930794				pseudogene	15.0417	2.19448	1.23407	1.77824	0.0753644	1	15.0417	2.48965	1.17771	2.11397	0.0345182	1	15.0417	0.295165	1.19821	0.246338	0.80542	0.997622
ENSSSCG00000043501	-1		15	139329642	139335879				lncRNA	50.3729	0.737365	0.777242	0.948695	0.342776	1	50.3729	1.62082	0.738773	2.19394	0.02824	1	50.3729	0.883457	0.769415	1.14822	0.250878	0.997622
ENSSSCG00000043717	1		14	47062283	47064231				protein_coding	12.292	1.85368	1.01574	1.82496	0.0680076	1	12.292	2.40548	0.967203	2.48705	0.0128806	1	12.292	0.551802	0.969134	0.569376	0.569101	0.997622
ENSSSCG00000043838	1		3	38934688	38936160				protein_coding	19.6668	1.85342	0.975829	1.89933	0.0575205	1	19.6668	2.0869	0.930908	2.24179	0.0249752	1	19.6668	0.233471	0.949763	0.24582	0.805821	0.997622
ENSSSCG00000043883	1		11	20403987	20410586				pseudogene	48.3358	0.901418	0.538866	1.6728	0.094366	1	48.3358	1.05343	0.513307	2.05224	0.0401468	1	48.3358	0.152009	0.530557	0.286507	0.77449	0.997622
ENSSSCG00000044781	1		5	61227816	61234219				protein_coding	18.5266	0.834969	1.43336	0.582526	0.560212	1	18.5266	2.71664	1.35844	1.99982	0.0455194	1	18.5266	1.88167	1.41081	1.33375	0.182285	0.997622
ENSSSCG00000044875	-1		1	87281974	87285792				protein_coding	11.7237	0.3402	0.929294	0.366085	0.714302	1	11.7237	1.8307	0.869061	2.10653	0.0351586	1	11.7237	1.4905	0.899379	1.65725	0.0974681	0.997622
ENSSSCG00000045587	1		13	143045109	143052076				lncRNA	33.9048	1.0213	0.627865	1.62663	0.103816	1	33.9048	1.18237	0.598147	1.97672	0.0480737	1	33.9048	0.161065	0.616374	0.261311	0.793852	0.997622
ENSSSCG00000045633	-1		AEMK02000276.1	90886	91824				protein_coding	7.64267	2.45788	1.66925	1.47245	0.1409	1	7.64267	3.47931	1.59048	2.18758	0.0287005	1	7.64267	1.02142	1.58006	0.646445	0.517991	0.997622
ENSSSCG00000045759	-1		8	38949942	38954684				lncRNA	42.8131	1.04359	0.608833	1.71408	0.0865148	1	42.8131	1.70386	0.578346	2.94609	0.0032182	1	42.8131	0.660272	0.595919	1.10799	0.267866	0.997622
ENSSSCG00000046574	-1		16	78989119	78992223				lncRNA	45.3056	0.226416	0.616555	0.367228	0.713449	1	45.3056	1.24998	0.583369	2.14269	0.0321379	1	45.3056	1.02356	0.608743	1.68144	0.0926777	0.997622
ENSSSCG00000046676	-1		16	27729667	27730221	102162264	annexin-2 receptor		protein_coding	72.229	0.953682	0.910036	1.04796	0.294657	1	72.229	2.52111	0.865212	2.91386	0.00356985	1	72.229	1.56743	0.901796	1.73812	0.0821901	0.997622
ENSSSCG00000046931	-1		13	284506	289470				lncRNA	50.5389	0.42235	0.564552	0.748115	0.454391	1	50.5389	1.15998	0.535281	2.16704	0.0302315	1	50.5389	0.737628	0.55711	1.32403	0.185495	0.997622
ENSSSCG00000047663	1		1	215521837	215524181				protein_coding	19.8503	1.20451	0.950341	1.26745	0.204994	1	19.8503	2.24004	0.901496	2.4848	0.0129624	1	19.8503	1.03553	0.925329	1.11909	0.263102	0.997622
ENSSSCG00000047696	-1		2	3021025	3022645				lncRNA	40.4874	0.417808	0.682731	0.611966	0.54056	1	40.4874	1.26948	0.647417	1.96084	0.0498983	1	40.4874	0.851671	0.674469	1.26273	0.206687	0.997622
ENSSSCG00000047918	1		7	11763735	11768565				lncRNA	48.8113	0.737917	0.643714	1.14634	0.251653	1	48.8113	1.30223	0.611953	2.12799	0.033338	1	48.8113	0.564313	0.635812	0.887548	0.374784	0.997622
ENSSSCG00000048646	1		15	91304165	91305172				protein_coding	7.05501	1.26192	1.32133	0.955037	0.339559	1	7.05501	3.00671	1.24151	2.42181	0.0154434	1	7.05501	1.74479	1.24307	1.40361	0.160434	0.997622
ENSSSCG00000049067	-1		16	27734557	27735111	110257339	annexin A2 receptor		protein_coding	69.1611	0.838026	0.905056	0.925939	0.354478	1	69.1611	2.52925	0.859953	2.94115	0.00326997	1	69.1611	1.69122	0.896493	1.88649	0.0592292	0.997622
ENSSSCG00000049555	-1		3	59275652	59281449				lncRNA	57.7511	1.27812	0.68621	1.86258	0.0625213	1	57.7511	1.77504	0.653453	2.7164	0.00659959	1	57.7511	0.496917	0.676821	0.734193	0.462831	0.997622
ENSSSCG00000049570	-1		X	76026482	76034463				protein_coding	147.957	0.276945	0.34351	0.806222	0.420115	1	147.957	0.697498	0.32643	2.13674	0.0326188	1	147.957	0.420553	0.340692	1.23441	0.217051	0.997622
ENSSSCG00000050119	-1		8	82901734	82906534				lncRNA	52.7143	0.717945	0.621625	1.15495	0.248112	1	52.7143	1.4593	0.590379	2.47179	0.0134437	1	52.7143	0.74135	0.613214	1.20896	0.226679	0.997622
ENSSSCG00000050453	1		11	9777384	9784047				lncRNA	53.3096	0.928349	0.520323	1.78418	0.0743947	1	53.3096	1.15602	0.49542	2.33341	0.0196267	1	53.3096	0.227669	0.511852	0.444795	0.656468	0.997622
ENSSSCG00000051740	1		11	41477188	41483824				protein_coding	43.8889	0.986856	0.650911	1.51611	0.12949	1	43.8889	1.31422	0.619689	2.12077	0.0339409	1	43.8889	0.327363	0.641657	0.510184	0.609922	0.997622

## Sheet: pVADvB.Only.Down_78
										Cardiogenic Shock vs. Baseline						pVAD vs. Baseline						pVAD vs. Cardiogenic Shock
ensembl_gene_id	strand	Gene.Symbol	chromosome_name	start_position	end_position	entrezgene_id	entrezgene_description	mirbase_id	Gene.type	baseMean.CSvB	log2FoldChange.CSvB	lfcSE.CSvB	stat.CSvB	pvalue.CSvB	padj.CSvB	baseMean.IMPvB	log2FoldChange.IMPvB	lfcSE.IMPvB	stat.IMPvB	pvalue.IMPvB	padj.IMPvB	baseMean.IMPvCS	log2FoldChange.IMPvCS	lfcSE.IMPvCS	stat.IMPvCS	pvalue.IMPvCS	padj.IMPvCS
ENSSSCG00000000767	-1		5	69747700	69771990	100156112	ATPase H+ transporting V1 subunit E1		protein_coding	467.525	-0.246839	0.309357	-0.797911	0.424922	1	467.525	-0.652073	0.295211	-2.20884	0.0271858	1	467.525	-0.405233	0.309582	-1.30897	0.190544	0.997622
ENSSSCG00000004438	-1	TSPYL1	1	81908075	81909613	100518283	TSPY like 1		protein_coding	57.6084	-0.554582	0.502781	-1.10303	0.270015	1	57.6084	-1.07137	0.481187	-2.22651	0.0259799	1	57.6084	-0.516787	0.5058	-1.02172	0.306912	0.997622
ENSSSCG00000004542	-1	NARS1	1	106911277	106933118	100513328	asparaginyl-tRNA synthetase 1		protein_coding	298.9	-0.315281	0.326421	-0.965872	0.334108	1	298.9	-0.765814	0.311667	-2.45716	0.0140042	1	298.9	-0.450532	0.32691	-1.37815	0.168155	0.997622
ENSSSCG00000006187	1	MSC	4	63709794	63713147	100155518	musculin		protein_coding	133.379	-0.108986	0.520385	-0.209433	0.83411	1	133.379	-0.97637	0.497689	-1.96181	0.049785	1	133.379	-0.867384	0.521569	-1.66303	0.0963063	0.997622
ENSSSCG00000006809	-1	RBM15	4	109769869	109786235	100155227	RNA binding motif protein 15		protein_coding	217.59	-0.466251	0.363954	-1.28107	0.200169	1	217.59	-1.0444	0.347816	-3.00273	0.00267569	1	217.59	-0.578148	0.365046	-1.58377	0.113246	0.997622
ENSSSCG00000007221	-1		17	35131511	35142204	100157086	beta-defensin 119		protein_coding	207.588	-0.468142	0.344374	-1.3594	0.17402	1	207.588	-0.756824	0.328599	-2.30319	0.0212684	1	207.588	-0.288682	0.345001	-0.836758	0.402729	0.997622
ENSSSCG00000009132	-1	ENPEP	8	111748514	111858510	397080	glutamyl aminopeptidase		protein_coding	23.3754	-1.69321	0.876082	-1.93271	0.0532721	1	23.3754	-1.69319	0.832778	-2.03318	0.0420345	1	23.3754	2.50738e-05	0.884151	2.83592e-05	0.999977	1
ENSSSCG00000009211	1		8	130527610	130532705				protein_coding	97.9504	-0.15778	0.484992	-0.325326	0.744935	1	97.9504	-1.11155	0.464963	-2.39061	0.0168205	1	97.9504	-0.953765	0.487159	-1.95781	0.0502523	0.997622
ENSSSCG00000010911	-1	ZNF281	10	23036146	23039647	100523859	zinc finger protein 281		protein_coding	102.851	-0.0773102	0.418448	-0.184754	0.853422	1	102.851	-0.828472	0.400952	-2.06626	0.0388035	1	102.851	-0.751162	0.419815	-1.78927	0.0735715	0.997622
ENSSSCG00000011049	1	DCLRE1C	10	46820051	46868030	100512855	DNA cross-link repair 1C		protein_coding	581.738	-0.00813669	0.494283	-0.0164616	0.986866	1	581.738	-0.944008	0.471685	-2.00135	0.0453546	1	581.738	-0.935871	0.49456	-1.89233	0.0584472	0.997622
ENSSSCG00000011326	1	PTH1R	13	29753308	29775371	397675	parathyroid hormone 1 receptor		protein_coding	212.837	-0.385929	0.398501	-0.968452	0.332819	1	212.837	-0.940317	0.380649	-2.4703	0.0135	1	212.837	-0.554389	0.399349	-1.38823	0.165067	0.997622
ENSSSCG00000012534	-1	MORF4L2	X	84552705	84569030	100524842	mortality factor 4 like 2		protein_coding	173.856	-0.797025	0.433908	-1.83685	0.0662318	1	173.856	-0.845655	0.41343	-2.04546	0.0408093	1	173.856	-0.0486294	0.434624	-0.111889	0.910912	0.998058
ENSSSCG00000012623	1	SLC25A5	X	97919290	97922245	100158185	solute carrier family 25 member 5		protein_coding	37.9945	-1.19438	0.722477	-1.65317	0.0982965	1	37.9945	-1.55268	0.689882	-2.25065	0.024408	1	37.9945	-0.358305	0.728078	-0.492125	0.622631	0.997622
ENSSSCG00000013524	1	MICOS13	2	73294842	73296836	100037978	mitochondrial contact site and cristae organizing system subunit 13		protein_coding	81.7561	-0.529987	0.467715	-1.13314	0.257155	1	81.7561	-0.962546	0.446971	-2.15348	0.0312806	1	81.7561	-0.432559	0.469602	-0.921117	0.356989	0.997622
ENSSSCG00000013606	-1	OR2Z1	2	70637292	70638221	100737385	olfactory receptor 2Z1		protein_coding	54.7377	-1.03613	0.574251	-1.80432	0.0711811	1	54.7377	-1.37682	0.548298	-2.51109	0.0120361	1	54.7377	-0.34069	0.578268	-0.589156	0.555757	0.997622
ENSSSCG00000014156	-1	ARRDC3	2	98430465	98444647	100520233	arrestin domain containing 3		protein_coding	106.553	-0.485427	0.440623	-1.10168	0.270599	1	106.553	-1.19353	0.421928	-2.82876	0.00467285	1	106.553	-0.708108	0.442946	-1.59863	0.109902	0.997622
ENSSSCG00000015730	1	NIFK	15	29714297	29734558	100124386	nucleolar protein interacting with the FHA domain of MKI67		protein_coding	240.593	-0.17732	0.287689	-0.616361	0.537656	1	240.593	-0.586331	0.27482	-2.13351	0.0328828	1	240.593	-0.409011	0.288031	-1.42003	0.1556	0.997622
ENSSSCG00000016449	-1	GIMAP2	18	6396203	6401269	100523477	GTPase, IMAP family member 2		protein_coding	165.818	-0.250502	0.410287	-0.610554	0.541495	1	165.818	-0.959622	0.392397	-2.44554	0.0144635	1	165.818	-0.70912	0.411416	-1.72361	0.0847788	0.997622
ENSSSCG00000019270	-1		12	24833627	24833730				miRNA	5.0175	-2.59728	2.33844	-1.11069	0.266701	1	5.0175	-4.54441	2.30235	-1.97381	0.0484033	1	5.0175	-1.94713	2.44019	-0.797941	0.424905	0.997622
ENSSSCG00000021229	-1	MAT2B	16	60255357	60274085	100217381	methionine adenosyltransferase 2B		protein_coding	171.358	-0.723717	0.381812	-1.89548	0.0580288	1	171.358	-0.744487	0.363666	-2.04717	0.0406411	1	171.358	-0.0207696	0.382444	-0.0543074	0.95669	0.998856
ENSSSCG00000021306	1	GJC1	12	18526068	18560220	100048959	gap junction protein gamma 1		protein_coding	315.836	-0.244944	0.318688	-0.768603	0.442129	1	315.836	-0.608929	0.304155	-2.00204	0.0452807	1	315.836	-0.363985	0.318951	-1.14119	0.253789	0.997622
ENSSSCG00000021472	1	POLR2E	2	77330686	77341903	100623333	RNA polymerase II subunit E		protein_coding	170.915	-0.370727	0.344871	-1.07497	0.282386	1	170.915	-0.742906	0.329335	-2.25578	0.0240847	1	170.915	-0.372179	0.345609	-1.07688	0.281535	0.997622
ENSSSCG00000023691	1		2	140324795	140329684	100515533	oocyte-specific histone RNA stem-loop-binding protein 2		protein_coding	32.6493	-0.684324	0.767432	-0.891706	0.37255	1	32.6493	-1.46122	0.735758	-1.986	0.0470332	1	32.6493	-0.776893	0.773354	-1.00458	0.315101	0.997622
ENSSSCG00000026064	1		18	40752452	40756438	100624767	LSM5 homolog, U6 small nuclear RNA and mRNA degradation associated		protein_coding	62.9388	-0.428168	0.648725	-0.660016	0.509244	1	62.9388	-1.23803	0.621045	-1.99346	0.0462108	1	62.9388	-0.809862	0.65162	-1.24284	0.213925	0.997622
ENSSSCG00000027322	1	PGLYRP3	4	96243372	96277521	100626786	peptidoglycan recognition protein 3		protein_coding	271.569	-0.450651	0.30258	-1.48936	0.136392	1	271.569	-0.63116	0.288529	-2.18751	0.0287053	1	271.569	-0.180509	0.302924	-0.595887	0.551251	0.997622
ENSSSCG00000027907	-1		2	77735584	77743403	100141312	basigin		protein_coding	214.551	-0.632349	0.436125	-1.44993	0.147079	1	214.551	-1.26358	0.41663	-3.03286	0.00242249	1	214.551	-0.631232	0.437387	-1.44319	0.148967	0.997622
ENSSSCG00000028394	-1	TAS2R3	18	8141030	8141980	100621051	taste 2 receptor member 3		protein_coding	15.9087	-1.41518	1.18033	-1.19897	0.230538	1	15.9087	-2.53314	1.13749	-2.22695	0.0259503	1	15.9087	-1.11796	1.19959	-0.931954	0.35136	0.997622
ENSSSCG00000029509	1	KIF22	3	18023093	18041887	100623146	kinesin family member 22		protein_coding	268.459	-0.211007	0.358643	-0.588348	0.556299	1	268.459	-0.818852	0.342638	-2.38985	0.0168553	1	268.459	-0.607846	0.35923	-1.69208	0.0906309	0.997622
ENSSSCG00000030798	-1	FUS	3	17314332	17326637	100522185	FUS RNA binding protein		protein_coding	303.486	-0.164947	0.374113	-0.440902	0.659284	1	303.486	-0.762166	0.357268	-2.13331	0.0328989	1	303.486	-0.597219	0.374543	-1.59452	0.110819	0.997622
ENSSSCG00000031176	1	GP9	13	71560012	71562779	100216312	glycoprotein IX platelet		protein_coding	70.3465	-0.696753	0.562768	-1.23808	0.215685	1	70.3465	-1.26252	0.538177	-2.34592	0.0189803	1	70.3465	-0.565765	0.565693	-1.00013	0.317249	0.997622
ENSSSCG00000031727	1		6	63122885	63131381	110261337	tigger transposable element-derived protein 1-like		protein_coding	202.717	-0.291145	0.443273	-0.656807	0.511305	1	202.717	-0.907292	0.423401	-2.14287	0.0321237	1	202.717	-0.616147	0.444036	-1.38761	0.165257	0.997622
ENSSSCG00000032280	-1	KLK12	6	55686296	55692875	110261031	kallikrein related peptidase 12		protein_coding	166.024	-0.407453	0.39743	-1.02522	0.305259	1	166.024	-0.962244	0.379823	-2.5334	0.0112962	1	166.024	-0.55479	0.398559	-1.39199	0.163926	0.997622
ENSSSCG00000033662	-1		15	71833027	71834389				protein_coding	16.5988	-0.537094	0.866837	-0.619602	0.53552	1	16.5988	-1.8196	0.840328	-2.16535	0.0303613	1	16.5988	-1.28251	0.882227	-1.45371	0.146026	0.997622
ENSSSCG00000034248	1		AEMK02000123.1	3042	31980				lncRNA	482	-0.145473	0.393806	-0.369404	0.711827	1	482	-0.791129	0.375857	-2.10487	0.0353028	1	482	-0.645655	0.394087	-1.63836	0.101347	0.997622
ENSSSCG00000035070	-1		9	5883775	5884363				pseudogene	17.5473	-1.13276	0.916037	-1.23658	0.216242	1	17.5473	-2.80562	0.897191	-3.12712	0.00176529	1	17.5473	-1.67287	0.944985	-1.77026	0.0766845	0.997622
ENSSSCG00000035795	-1	SUMO3	13	207476441	207484262	100624225	small ubiquitin like modifier 3		protein_coding	180.395	-0.319209	0.357491	-0.892915	0.371903	1	180.395	-0.6745	0.34129	-1.97633	0.0481177	1	180.395	-0.355291	0.358028	-0.992356	0.321024	0.997622
ENSSSCG00000036285	1	NKX2-5	16	51086011	51089165	100521411	NK2 homeobox 5		protein_coding	72.3536	-0.568453	0.475301	-1.19599	0.231702	1	72.3536	-0.908784	0.453901	-2.00216	0.0452672	1	72.3536	-0.34033	0.477173	-0.713223	0.475708	0.997622
ENSSSCG00000037156	1	RBPJL	17	47628596	47640654	102163140	recombination signal binding protein for immunoglobulin kappa J region like		protein_coding	167.104	-0.213117	0.32887	-0.648029	0.516966	1	167.104	-0.622407	0.314213	-1.98085	0.0476086	1	167.104	-0.40929	0.329382	-1.2426	0.214016	0.997622
ENSSSCG00000037632	1		6	72889350	72892823	100625127	melanoma antigen preferentially expressed in tumors-like		protein_coding	85.4339	-0.505606	0.450622	-1.12202	0.261855	1	85.4339	-1.34731	0.43247	-3.11539	0.00183705	1	85.4339	-0.841707	0.454084	-1.85364	0.0637911	0.997622
ENSSSCG00000038121	1		4	97165067	97167199				protein_coding	250.19	-0.216412	0.317892	-0.680772	0.496016	1	250.19	-0.597061	0.303502	-1.96724	0.0491554	1	250.19	-0.380649	0.318205	-1.19624	0.231604	0.997622
ENSSSCG00000038147	-1	CLEC2L	18	10160032	10176342	110257541	C-type lectin domain family 2 member L		protein_coding	414.416	0.00220321	0.402592	0.00547258	0.995634	1	414.416	-0.777721	0.384399	-2.02321	0.043051	1	414.416	-0.779925	0.40291	-1.93573	0.0529012	0.997622
ENSSSCG00000039095	-1		10	9527531	9543466	100623097	solute carrier family 30 member 10		protein_coding	168.318	-0.0278088	0.413119	-0.0673141	0.946332	1	168.318	-0.832054	0.395241	-2.10518	0.0352752	1	168.318	-0.804246	0.41399	-1.94267	0.0520562	0.997622
ENSSSCG00000039201	1		17	39868882	39882690	100155351	RAB5 interacting factor		protein_coding	121.006	-0.771486	0.402766	-1.91547	0.0554328	1	121.006	-0.76285	0.383403	-1.98968	0.0466259	1	121.006	0.00863672	0.403652	0.0213965	0.982929	1
ENSSSCG00000040252	1		1	145812329	145815590				protein_coding	55.5863	-0.878881	0.772263	-1.13806	0.255095	1	55.5863	-1.86665	0.739996	-2.52251	0.011652	1	55.5863	-0.987767	0.777523	-1.2704	0.203941	0.997622
ENSSSCG00000041997	1		6	2954185	2960735				lncRNA	127.123	-0.475383	0.406639	-1.16905	0.242383	1	127.123	-0.811034	0.388194	-2.08925	0.036685	1	127.123	-0.335652	0.407647	-0.823389	0.410287	0.997622
ENSSSCG00000042132	-1		9	43950429	43953365				lncRNA	100.205	-0.244725	0.516018	-0.474256	0.635317	1	100.205	-1.07041	0.493959	-2.167	0.0302349	1	100.205	-0.825684	0.517846	-1.59446	0.110833	0.997622
ENSSSCG00000042140	-1		6	157856510	157866301				lncRNA	251.615	-0.601321	0.372761	-1.61316	0.106711	1	251.615	-0.7042	0.355304	-1.98197	0.0474829	1	251.615	-0.102879	0.373156	-0.2757	0.782779	0.997622
ENSSSCG00000042615	1		7	116436602	116448465				lncRNA	153.057	-0.735692	0.422495	-1.7413	0.0816304	1	153.057	-0.924996	0.402847	-2.29615	0.0216675	1	153.057	-0.189304	0.423502	-0.446997	0.654877	0.997622
ENSSSCG00000042708	-1		15	74079885	74083809				lncRNA	15.8113	-2.55225	1.3845	-1.84345	0.0652641	1	15.8113	-2.77135	1.31949	-2.10032	0.0357004	1	15.8113	-0.219106	1.40234	-0.156243	0.875842	0.997622
ENSSSCG00000042758	1		4	47225712	47226087				processed_pseudogene	2.55344	-1.78502	1.65122	-1.08103	0.279682	1	2.55344	-3.67057	1.68808	-2.17441	0.0296746	1	2.55344	-1.88555	1.80449	-1.04492	0.296061	0.997622
ENSSSCG00000042915	1		6	60504178	60507616				protein_coding	183.481	-0.56241	0.374659	-1.50113	0.133323	1	183.481	-0.821359	0.357412	-2.29808	0.0215575	1	183.481	-0.258949	0.375424	-0.689752	0.49035	0.997622
ENSSSCG00000043136	-1		7	4802402	4805044				lncRNA	35.2746	-0.714536	0.696433	-1.02599	0.304894	1	35.2746	-1.4497	0.667828	-2.17077	0.0299487	1	35.2746	-0.735163	0.702334	-1.04674	0.295218	0.997622
ENSSSCG00000044487	1		12	25410201	25418913				lncRNA	66.8438	-0.545504	0.431719	-1.26356	0.206387	1	66.8438	-0.809773	0.412069	-1.96514	0.0493984	1	66.8438	-0.264269	0.43347	-0.609658	0.542089	0.997622
ENSSSCG00000045293	-1		12	59263589	59269984				lncRNA	172.233	-0.494712	0.332974	-1.48574	0.137348	1	172.233	-0.86595	0.317999	-2.72312	0.00646679	1	172.233	-0.371239	0.334008	-1.11147	0.266368	0.997622
ENSSSCG00000045310	1		7	104009504	104013462				lncRNA	21.9285	-1.08221	0.81624	-1.32584	0.184891	1	21.9285	-2.27358	0.790412	-2.87645	0.00402175	1	21.9285	-1.19138	0.833328	-1.42966	0.152815	0.997622
ENSSSCG00000045350	-1		15	96169507	96176451				protein_coding	59.3696	-0.727216	0.513483	-1.41624	0.156705	1	59.3696	-0.996322	0.490005	-2.03329	0.0420232	1	59.3696	-0.269106	0.51592	-0.521604	0.601946	0.997622
ENSSSCG00000045438	1		14	140372138	140374489				lncRNA	30.4067	-0.267349	0.954031	-0.280231	0.7793	1	30.4067	-1.83224	0.918422	-1.99498	0.0460448	1	30.4067	-1.56489	0.96244	-1.62596	0.103959	0.997622
ENSSSCG00000045877	1		1	245682591	245684919				protein_coding	24.2175	-1.0796	0.918963	-1.1748	0.240074	1	24.2175	-1.87081	0.881514	-2.12227	0.033815	1	24.2175	-0.791213	0.928677	-0.851978	0.394226	0.997622
ENSSSCG00000046974	-1		13	161679882	161680805	100623293	olfactory receptor 5H2-like		protein_coding	6.33579	-2.96578	1.57083	-1.88803	0.0590219	1	6.33579	-3.28078	1.49944	-2.188	0.0286696	1	6.33579	-0.315004	1.62531	-0.193811	0.846324	0.997622
ENSSSCG00000047066	1		15	45543290	45544904				lncRNA	32.61	-1.49592	0.772514	-1.93643	0.0528151	1	32.61	-1.68103	0.736219	-2.28332	0.0224114	1	32.61	-0.185106	0.779164	-0.237569	0.812215	0.997622
ENSSSCG00000047108	-1		16	79250161	79252294				lncRNA	40.2305	-1.07685	0.63316	-1.70076	0.0889879	1	40.2305	-1.40318	0.604527	-2.32112	0.0202805	1	40.2305	-0.326323	0.638213	-0.511306	0.609136	0.997622
ENSSSCG00000047159	-1		4	6863567	6882897				lncRNA	267.366	-0.402076	0.307967	-1.30558	0.191695	1	267.366	-0.589668	0.293683	-2.00784	0.0446605	1	267.366	-0.187593	0.308248	-0.608578	0.542804	0.997622
ENSSSCG00000047420	-1	CPNE1	17	38956489	38997265	100233174	copine 1		protein_coding	458.571	-0.0813384	0.244744	-0.332341	0.739632	1	458.571	-0.624925	0.233847	-2.67237	0.00753182	1	458.571	-0.543586	0.245008	-2.21865	0.0265108	0.997622
ENSSSCG00000047638	1		9	134859524	134863422				lncRNA	73.6253	-0.639628	0.476343	-1.34279	0.17934	1	73.6253	-0.979253	0.454869	-2.15282	0.0313325	1	73.6253	-0.339625	0.478424	-0.709884	0.477776	0.997622
ENSSSCG00000048127	-1		10	769419	776873				lncRNA	116.094	-0.797919	0.413891	-1.92785	0.0538741	1	116.094	-0.810931	0.394059	-2.05789	0.0396004	1	116.094	-0.0130124	0.414912	-0.0313619	0.974981	1
ENSSSCG00000048592	1		13	150060885	150066273				protein_coding	37.3114	-1.16538	0.609519	-1.91196	0.0558816	1	37.3114	-1.21571	0.579872	-2.09652	0.036036	1	37.3114	-0.0503391	0.61386	-0.0820041	0.934643	0.998058
ENSSSCG00000048650	1		1	191388860	191395450				protein_coding	35.2077	-0.359139	0.65394	-0.549193	0.582873	1	35.2077	-1.52734	0.630736	-2.42152	0.015456	1	35.2077	-1.1682	0.661342	-1.7664	0.0773282	0.997622
ENSSSCG00000049021	-1		7	73202429	73208167				protein_coding	35.8994	-1.39372	0.744755	-1.87139	0.0612917	1	35.8994	-1.41287	0.708615	-1.99384	0.0461694	1	35.8994	-0.0191432	0.749466	-0.0255425	0.979622	1
ENSSSCG00000049394	1		16	74557285	74563385				lncRNA	70.1026	-0.630152	0.351015	-1.79523	0.0726176	1	70.1026	-0.681693	0.333869	-2.0418	0.0411716	1	70.1026	-0.0515412	0.352353	-0.146277	0.883703	0.997622
ENSSSCG00000049400	-1		10	14471357	14473886				pseudogene	15.88	-0.542475	0.8638	-0.62801	0.529998	1	15.88	-2.03324	0.84213	-2.4144	0.0157611	1	15.88	-1.49076	0.88381	-1.68675	0.0916521	0.997622
ENSSSCG00000049593	1		18	26119038	26120830				lncRNA	5.02554	-1.23468	1.57738	-0.782741	0.433779	1	5.02554	-3.29315	1.57476	-2.09121	0.0365091	1	5.02554	-2.05847	1.65868	-1.24103	0.214593	0.997622
ENSSSCG00000050017	-1		3	75626850	75634371				lncRNA	146.631	-0.804147	0.469468	-1.71289	0.0867324	1	146.631	-0.902093	0.447416	-2.01623	0.0437759	1	146.631	-0.0979456	0.47036	-0.208235	0.835045	0.997622
ENSSSCG00000050026	-1		X	38074404	38075456				protein_coding	14.1513	-0.184769	1.01265	-0.18246	0.855222	1	14.1513	-2.01049	0.987572	-2.03579	0.0417715	1	14.1513	-1.82572	1.03315	-1.76714	0.0772052	0.997622
ENSSSCG00000050101	-1		1	249506352	249512287				lncRNA	56.005	-0.828806	0.608366	-1.36235	0.173088	1	56.005	-1.67653	0.583611	-2.87269	0.00406992	1	56.005	-0.847728	0.613804	-1.38111	0.167246	0.997622
ENSSSCG00000051250	-1		6	116711384	116726222				lncRNA	151.151	-0.153345	0.356372	-0.430295	0.666981	1	151.151	-0.698379	0.34081	-2.04917	0.0404454	1	151.151	-0.545034	0.357099	-1.52628	0.126939	0.997622
ENSSSCG00000051334	-1		9	137504956	137506242				lncRNA	21.9346	-0.0955596	1.16508	-0.0820198	0.934631	1	21.9346	-2.31042	1.12783	-2.04855	0.0405064	1	21.9346	-2.21486	1.1806	-1.87605	0.060649	0.997622
ENSSSCG00000051386	1		4	77650866	77655663				lncRNA	29.9103	-1.24976	0.886996	-1.40898	0.158842	1	29.9103	-1.69555	0.847467	-2.00072	0.0454225	1	29.9103	-0.445789	0.893636	-0.498849	0.617886	0.997622
ENSSSCG00000051576	1		15	18001811	18003667				pseudogene	18.8946	-1.85018	1.10336	-1.67686	0.0935708	1	18.8946	-3.05113	1.06697	-2.85963	0.00424141	1	18.8946	-1.20095	1.12805	-1.06463	0.287044	0.997622

## Sheet: CSvB.pVADvB.Up_32
										Cardiogenic Shock vs. Baseline						pVAD vs. Baseline						pVAD vs. Cardiogenic Shock
ensembl_gene_id	strand	Gene.Symbol	chromosome_name	start_position	end_position	entrezgene_id	entrezgene_description	mirbase_id	Gene.type	baseMean.CSvB	log2FoldChange.CSvB	lfcSE.CSvB	stat.CSvB	pvalue.CSvB	padj.CSvB	baseMean.IMPvB	log2FoldChange.IMPvB	lfcSE.IMPvB	stat.IMPvB	pvalue.IMPvB	padj.IMPvB	baseMean.IMPvCS	log2FoldChange.IMPvCS	lfcSE.IMPvCS	stat.IMPvCS	pvalue.IMPvCS	padj.IMPvCS
ENSSSCG00000005340	1	CCIN	1	236948636	236950402	100515522	calicin		protein_coding	49.6953	1.64329	0.641712	2.56079	0.0104435	1	49.6953	1.38912	0.613162	2.2655	0.023482	1	49.6953	-0.254173	0.631473	-0.402508	0.687311	0.997622
ENSSSCG00000008413	1	GPR75	3	87341345	87350637	100517153	G protein-coupled receptor 75		protein_coding	105.944	0.889251	0.347255	2.5608	0.010443	1	105.944	0.771323	0.331445	2.32716	0.0199569	1	105.944	-0.117928	0.342538	-0.344276	0.730638	0.997622
ENSSSCG00000008824	1	ZAR1	8	38386643	38391611	574050	zygote arrest 1		protein_coding	53.8309	0.963776	0.469685	2.05196	0.0401734	1	53.8309	1.15538	0.447238	2.58336	0.00978418	1	53.8309	0.191603	0.460423	0.416147	0.677303	0.997622
ENSSSCG00000011500	1	KBTBD8	13	48486978	48501345	100623982	kelch repeat and BTB domain containing 8		protein_coding	140.68	0.87952	0.422976	2.07936	0.0375842	1	140.68	0.922177	0.403256	2.28683	0.0222059	1	140.68	0.0426566	0.41965	0.101648	0.919036	0.998058
ENSSSCG00000012124	-1	TRAPPC2B	X	10355668	10361105				protein_coding	84.0347	1.04655	0.521586	2.00647	0.0448062	1	84.0347	1.00508	0.497526	2.02016	0.0433669	1	84.0347	-0.0414645	0.516624	-0.0802604	0.93603	0.998058
ENSSSCG00000012508	-1	ARMCX6	X	83179745	83182680	100520992	protein ARMCX6		protein_coding	126.307	1.02265	0.314562	3.25103	0.00114989	0.930957	126.307	0.811948	0.300531	2.70171	0.00689836	1	126.307	-0.210702	0.309902	-0.679899	0.496568	0.997622
ENSSSCG00000013175	1	BTBD18	2	13219977	13227516	100514212	BTB domain containing 18		protein_coding	125.868	0.997055	0.384646	2.59214	0.00953814	1	125.868	0.836486	0.367148	2.27834	0.0227066	1	125.868	-0.160569	0.380728	-0.421741	0.673214	0.997622
ENSSSCG00000013245	1	ARFGAP2	2	15390415	15401230	100513395	ADP ribosylation factor GTPase activating protein 2		protein_coding	124.981	1.16729	0.425442	2.74371	0.00607498	1	124.981	1.10784	0.405901	2.72933	0.00634631	1	124.981	-0.05945	0.420888	-0.141249	0.887673	0.998058
ENSSSCG00000014896	1		9	14833184	14834409				protein_coding	9.4363	3.55628	1.42635	2.49328	0.012657	1	9.4363	4.91704	1.36532	3.60138	0.000316533	1	9.4363	1.36076	1.23318	1.10345	0.26983	0.997622
ENSSSCG00000015986	1	HOXD1	15	81987752	81990807	100157662	homeobox D1		protein_coding	64.0311	1.12695	0.484221	2.32734	0.0199473	1	64.0311	1.01917	0.462227	2.20491	0.0274606	1	64.0311	-0.107778	0.47703	-0.225936	0.821251	0.997622
ENSSSCG00000016679	1		18	42410739	42429127	100512447	gamma-glutamylcyclotransferase		protein_coding	148.186	1.16343	0.429269	2.71026	0.006723	1	148.186	0.954625	0.409726	2.32991	0.0198108	1	148.186	-0.208807	0.425847	-0.490334	0.623898	0.997622
ENSSSCG00000017499	-1	STARD3	12	22653032	22688597				protein_coding	56.0217	1.93924	0.626646	3.09464	0.00197052	1	56.0217	1.18984	0.600109	1.9827	0.0474008	1	56.0217	-0.749406	0.617569	-1.21348	0.224948	0.997622
ENSSSCG00000019555	-1		16	69973007	69973135				snoRNA	6.33773	2.91272	1.38632	2.10104	0.0356372	1	6.33773	2.88027	1.33057	2.16469	0.0304113	1	6.33773	-0.03245	1.27674	-0.0254162	0.979723	1
ENSSSCG00000023139	-1	METTL23	12	4804027	4808911	100621548	methyltransferase like 23		protein_coding	59.0791	1.03127	0.436025	2.36515	0.0180226	1	59.0791	1.16844	0.415412	2.81271	0.00491253	1	59.0791	0.137169	0.426706	0.321461	0.747861	0.997622
ENSSSCG00000029590	-1	ACD	6	28277611	28280405	100623181	ACD shelterin complex subunit and telomerase recruitment factor		protein_coding	32.1363	3.66735	0.912874	4.01737	5.88514e-05	0.306663	32.1363	2.07611	0.878543	2.36312	0.0181216	1	32.1363	-1.59125	0.880654	-1.80689	0.0707792	0.997622
ENSSSCG00000030857	-1	LENG8	6	58860184	58886884	106504183	leukocyte receptor cluster member 8		protein_coding	353.889	0.775937	0.343583	2.25837	0.0239228	1	353.889	0.783591	0.327588	2.392	0.0167569	1	353.889	0.00765399	0.34215	0.0223702	0.982153	1
ENSSSCG00000031529	-1		1	201246072	201246611	100155760	interferon omega 1		protein_coding	17.3285	2.58664	1.07052	2.41626	0.015681	1	17.3285	2.14663	1.02541	2.09345	0.0363093	1	17.3285	-0.440007	1.03625	-0.424615	0.671118	0.997622
ENSSSCG00000033505	-1	NKX6-3	17	10743332	10747512	100738439	NK6 homeobox 3		protein_coding	88.2941	1.21041	0.538065	2.24956	0.0244767	1	88.2941	1.2071	0.513229	2.35197	0.0186743	1	88.2941	-0.00331232	0.53258	-0.00621939	0.995038	1
ENSSSCG00000038243	-1		2	62794564	62795505	110259622	olfactory receptor 7A10-like		protein_coding	25.3637	2.85294	0.833623	3.42234	0.000620851	0.85135	25.3637	2.10034	0.800561	2.62358	0.0087011	1	25.3637	-0.752602	0.801409	-0.939098	0.34768	0.997622
ENSSSCG00000038446	-1		2	14067275	14068192	100513978	olfactory receptor 9G1-like		protein_coding	96.7966	1.12433	0.395086	2.84579	0.00443007	1	96.7966	0.753712	0.377786	1.99507	0.0460349	1	96.7966	-0.370623	0.390318	-0.949541	0.342346	0.997622
ENSSSCG00000039911	1		14	15144165	15145016				protein_coding	10.8828	3.68419	1.33851	2.75245	0.00591516	1	10.8828	3.12739	1.28729	2.42944	0.0151223	1	10.8828	-0.556797	1.24535	-0.447102	0.654802	0.997622
ENSSSCG00000041357	-1		11	26395705	26396981				lncRNA	42.6559	1.29837	0.606665	2.14018	0.0323404	1	42.6559	1.4421	0.578374	2.49338	0.0126535	1	42.6559	0.143734	0.59487	0.241623	0.809072	0.997622
ENSSSCG00000041459	1		10	12793991	12796912				lncRNA	54.8942	1.58868	0.72293	2.19755	0.027981	1	54.8942	1.40202	0.690173	2.0314	0.0422143	1	54.8942	-0.186659	0.71473	-0.26116	0.793969	0.997622
ENSSSCG00000041672	-1	IFN-ALPHA-1	1	201290138	201290683	100157352	interferon-alpha-1		processed_pseudogene	91.0856	1.57273	0.52878	2.97426	0.00293691	1	91.0856	1.20918	0.505216	2.39339	0.0166933	1	91.0856	-0.363549	0.522747	-0.695459	0.486768	0.997622
ENSSSCG00000041682	-1		3	39177778	39180788				lncRNA	92.4701	1.29774	0.467104	2.77827	0.00546485	1	92.4701	0.876719	0.446515	1.96347	0.0495915	1	92.4701	-0.421024	0.462195	-0.910923	0.362336	0.997622
ENSSSCG00000041881	1		1	226842	239393				lncRNA	271.453	0.848418	0.34003	2.49513	0.0125911	1	271.453	0.727596	0.32435	2.24324	0.0248811	1	271.453	-0.120822	0.33821	-0.35724	0.720912	0.997622
ENSSSCG00000043864	-1		5	10258742	10265634				lncRNA	120.023	0.830044	0.329664	2.51785	0.0118074	1	120.023	0.626489	0.314836	1.98989	0.0466032	1	120.023	-0.203555	0.325856	-0.624678	0.532183	0.997622
ENSSSCG00000044809	1		14	8273649	8285019				lncRNA	103.776	0.903526	0.457832	1.97349	0.04844	1	103.776	0.948722	0.436485	2.17355	0.0297388	1	103.776	0.0451958	0.453582	0.099642	0.920629	0.998058
ENSSSCG00000048177	1		9	122649327	122654592				lncRNA	101.953	1.16348	0.362727	3.20759	0.0013385	0.965596	101.953	0.912298	0.346676	2.63156	0.0084995	1	101.953	-0.251184	0.357091	-0.703418	0.481795	0.997622
ENSSSCG00000048664	1		6	57700946	57702125				protein_coding	30.2931	1.68983	0.638542	2.64639	0.00813549	1	30.2931	1.22769	0.611927	2.00627	0.0448271	1	30.2931	-0.462141	0.623102	-0.741678	0.458283	0.997622
ENSSSCG00000049268	-1		1	201272569	201273114	100153325	interferon alpha-2		processed_pseudogene	115.917	1.28869	0.502412	2.56501	0.0103173	1	115.917	1.10569	0.479511	2.30586	0.0211185	1	115.917	-0.183006	0.498097	-0.36741	0.713313	0.997622
ENSSSCG00000051571	1		4	127149154	127155096				lncRNA	113.561	1.45214	0.524341	2.76945	0.00561507	1	113.561	1.45994	0.500193	2.91875	0.00351434	1	113.561	0.00780461	0.518884	0.0150411	0.987999	1

## Sheet: CSvB.pVADvB.Down_19
										Cardiogenic Shock vs. Baseline						pVAD vs. Baseline						pVAD vs. Cardiogenic Shock
ensembl_gene_id	strand	Gene.Symbol	chromosome_name	start_position	end_position	entrezgene_id	entrezgene_description	mirbase_id	Gene.type	baseMean.CSvB	log2FoldChange.CSvB	lfcSE.CSvB	stat.CSvB	pvalue.CSvB	padj.CSvB	baseMean.IMPvB	log2FoldChange.IMPvB	lfcSE.IMPvB	stat.IMPvB	pvalue.IMPvB	padj.IMPvB	baseMean.IMPvCS	log2FoldChange.IMPvCS	lfcSE.IMPvCS	stat.IMPvCS	pvalue.IMPvCS	padj.IMPvCS
ENSSSCG00000001691	1	RSPH9	7	38625787	38641410	100157153	radial spoke head component 9		protein_coding	203.377	-0.793602	0.326551	-2.43026	0.0150881	1	203.377	-0.735944	0.310785	-2.36801	0.0178838	1	203.377	0.0576585	0.327146	0.176247	0.8601	0.997622
ENSSSCG00000002321	1		7	94025655	94028015	100525409	disintegrin and metalloproteinase domain-containing protein 20-like		protein_coding	123.728	-0.889171	0.342366	-2.59713	0.00940053	1	123.728	-0.74784	0.325182	-2.29976	0.0214618	1	123.728	0.141331	0.343312	0.411669	0.680582	0.997622
ENSSSCG00000002458	1	TMEM251	7	114574136	114575885	414384	transmembrane protein 251		protein_coding	36.9691	-1.80445	0.82455	-2.1884	0.0286402	1	36.9691	-1.99027	0.785779	-2.53286	0.0113136	1	36.9691	-0.185821	0.831799	-0.223396	0.823227	0.997622
ENSSSCG00000006790	1	WDR77	4	108907332	108941037	100156038	WD repeat domain 77		protein_coding	193.402	-0.788048	0.366024	-2.15299	0.0313191	1	193.402	-0.789805	0.348585	-2.26575	0.0234668	1	193.402	-0.00175678	0.366683	-0.004791	0.996177	1
ENSSSCG00000008882	1		1	93868758	93869355				pseudogene	17.9211	-2.70111	1.03114	-2.61953	0.00880522	1	17.9211	-2.28008	0.970952	-2.34829	0.0188598	1	17.9211	0.421028	1.0451	0.402857	0.687054	0.997622
ENSSSCG00000009480	1	NDFIP2	11	51420166	51560305	100152028	Nedd4 family interacting protein 2		protein_coding	1451.53	-1.1831	0.554188	-2.13484	0.0327743	1	1451.53	-1.10846	0.528336	-2.09803	0.0359028	1	1451.53	0.0746389	0.554295	0.134655	0.892884	0.998058
ENSSSCG00000013919	1		2	58913979	58922475	100526210	homer scaffold protein 3		protein_coding	141.811	-0.703663	0.350227	-2.00916	0.0445199	1	141.811	-0.676607	0.333293	-2.03006	0.04235	1	141.811	0.0270563	0.350881	0.0771096	0.938536	0.998058
ENSSSCG00000034415	-1		1	99034992	99043165				lncRNA	85.4415	-0.708764	0.355094	-1.99599	0.0459349	1	85.4415	-0.828705	0.338214	-2.45024	0.0142761	1	85.4415	-0.11994	0.356787	-0.336168	0.736744	0.997622
ENSSSCG00000041385	1		15	125662492	125666810				lncRNA	49.6061	-1.66858	0.812495	-2.05365	0.0400093	1	49.6061	-1.89606	0.77468	-2.44754	0.0143837	1	49.6061	-0.227473	0.817601	-0.27822	0.780844	0.997622
ENSSSCG00000042718	1	GNAT1	13	32671432	32678394	100157237	G protein subunit alpha transducin 1		protein_coding	151.166	-0.920019	0.393073	-2.34058	0.0192537	1	151.166	-1.12523	0.374806	-3.00218	0.00268056	1	151.166	-0.205215	0.3946	-0.520058	0.603023	0.997622
ENSSSCG00000043937	-1		4	13661985	13665471				lncRNA	19.018	-2.37435	1.1745	-2.02158	0.0432197	1	19.018	-2.33914	1.11593	-2.09613	0.0360706	1	19.018	0.0352067	1.18704	0.0296591	0.976339	1
ENSSSCG00000046371	-1		11	76533436	76541967				lncRNA	146.906	-0.634025	0.299363	-2.11791	0.0341824	1	146.906	-0.702917	0.285051	-2.46594	0.0136655	1	146.906	-0.0688925	0.30018	-0.229504	0.818477	0.997622
ENSSSCG00000046797	1		3	95229305	95246219				lncRNA	246.177	-0.985156	0.365192	-2.69764	0.00698327	1	246.177	-0.691813	0.347322	-1.99185	0.0463874	1	246.177	0.293342	0.365562	0.802443	0.422297	0.997622
ENSSSCG00000047461	1		14	124641217	124692120				lncRNA	144.303	-0.90192	0.411291	-2.1929	0.0283146	1	144.303	-0.831759	0.391439	-2.12487	0.0335972	1	144.303	0.0701618	0.412152	0.170233	0.864827	0.997622
ENSSSCG00000047820	-1		2	5883882	5885864				lncRNA	26.6913	-1.43055	0.715384	-1.9997	0.0455329	1	26.6913	-1.70938	0.682637	-2.50408	0.0122771	1	26.6913	-0.278824	0.724381	-0.384914	0.700301	0.997622
ENSSSCG00000047877	-1		13	116573023	116575579				protein_coding	15.7245	-4.02756	1.13372	-3.5525	0.000381586	0.737292	15.7245	-2.05673	1.01474	-2.02685	0.0426776	1	15.7245	1.97082	1.14508	1.72112	0.0852287	0.997622
ENSSSCG00000049134	1		1	1758060	1771028				lncRNA	148.047	-0.856722	0.430494	-1.99009	0.0465812	1	148.047	-0.80838	0.409869	-1.97229	0.0485764	1	148.047	0.0483411	0.431255	0.112094	0.910749	0.998058
ENSSSCG00000049200	1		6	59988035	59988997	102167894	vomeronasal type-1 receptor 4		protein_coding	35.7463	-2.15575	0.877142	-2.45769	0.0139833	1	35.7463	-2.85986	0.841159	-3.3999	0.000674107	1	35.7463	-0.70411	0.891044	-0.790208	0.429406	0.997622
ENSSSCG00000049725	-1		5	373905	376374				protein_coding	38.087	-1.2904	0.518395	-2.48922	0.0128024	1	38.087	-0.995916	0.48963	-2.03402	0.0419496	1	38.087	0.294483	0.52181	0.564349	0.572517	0.997622

## Sheet: pVADvCS.Only.Up_238
										Cardiogenic Shock vs. Baseline						pVAD vs. Baseline						pVAD vs. Cardiogenic Shock
ensembl_gene_id	strand	Gene.Symbol	chromosome_name	start_position	end_position	entrezgene_id	entrezgene_description	mirbase_id	Gene.type	baseMean.CSvB	log2FoldChange.CSvB	lfcSE.CSvB	stat.CSvB	pvalue.CSvB	padj.CSvB	baseMean.IMPvB	log2FoldChange.IMPvB	lfcSE.IMPvB	stat.IMPvB	pvalue.IMPvB	padj.IMPvB	baseMean.IMPvCS	log2FoldChange.IMPvCS	lfcSE.IMPvCS	stat.IMPvCS	pvalue.IMPvCS	padj.IMPvCS
ENSSSCG00000000022	1	RTL6	5	4649183	4655230	100520193	retrotransposon Gag like 6		protein_coding	160.82	-0.735607	0.42354	-1.73681	0.0824213	1	160.82	0.211828	0.40147	0.52763	0.597756	1	160.82	0.947434	0.42253	2.24229	0.0249427	0.997622
ENSSSCG00000000164	1	CRY1	5	13275544	13364594	100520380	cryptochrome circadian regulator 1		protein_coding	528.283	-0.435345	0.352797	-1.23398	0.217209	1	528.283	0.261263	0.335774	0.778092	0.436515	1	528.283	0.696608	0.352378	1.97688	0.0480553	0.997622
ENSSSCG00000000171	1	CKAP4	5	14021113	14030039	100523493	cytoskeleton associated protein 4		protein_coding	191.411	-0.472197	0.248564	-1.8997	0.0574729	1	191.411	0.246956	0.234535	1.05296	0.292359	1	191.411	0.719153	0.246997	2.91158	0.00359603	0.997622
ENSSSCG00000000577	1	GYS2	5	51862945	51916107	100157080	glycogen synthase 2		protein_coding	352.481	-0.519729	0.316315	-1.64307	0.100368	1	352.481	0.111644	0.300628	0.371369	0.710363	1	352.481	0.631373	0.315777	1.99942	0.0455625	0.997622
ENSSSCG00000000782	1	C12orf40	5	71185595	71270728	100520840	chromosome 5 C12orf40 homolog		protein_coding	440.973	-0.45896	0.330766	-1.38757	0.165269	1	440.973	0.194037	0.314632	0.616712	0.537425	1	440.973	0.652998	0.330286	1.97707	0.0480339	0.997622
ENSSSCG00000000863	1	SYCP3	5	82493142	82501225	100523378	synaptonemal complex protein 3		protein_coding	23.2295	-1.02276	0.895701	-1.14185	0.253515	1	23.2295	1.42753	0.831233	1.71736	0.0859126	1	23.2295	2.45029	0.885242	2.76793	0.00564137	0.997622
ENSSSCG00000001738	-1	PGK2	7	43839210	43840940	396673	phosphoglycerate kinase 2		protein_coding	16.3365	-1.07623	0.890246	-1.20892	0.226695	1	16.3365	0.99899	0.82225	1.21495	0.224387	1	16.3365	2.07522	0.879547	2.35942	0.0183034	0.997622
ENSSSCG00000001837	1	FANCI	7	54744742	54890997	100156260	FA complementation group I		protein_coding	4.07385	-2.33769	1.73049	-1.35088	0.176734	1	4.07385	2.17933	1.42932	1.52473	0.127327	1	4.07385	4.51701	1.68212	2.68531	0.00724615	0.997622
ENSSSCG00000002803	1	CCDC113	6	20052651	20088822	100512660	coiled-coil domain containing 113		protein_coding	259.774	-0.652896	0.353402	-1.84746	0.0646807	1	259.774	0.241097	0.335332	0.718982	0.472152	1	259.774	0.893994	0.352607	2.53538	0.0112324	0.997622
ENSSSCG00000003037	-1		6	49834904	49837595				pseudogene	63.4381	-1.3625	0.717605	-1.89868	0.0576063	1	63.4381	0.206427	0.67739	0.304739	0.760565	1	63.4381	1.56893	0.7162	2.19063	0.0284784	0.997622
ENSSSCG00000003322	1		6	60715676	60735769	100521903	zinc finger protein 582		protein_coding	129.352	-0.312642	0.405276	-0.77143	0.440452	1	129.352	0.70658	0.383567	1.84213	0.0654559	1	129.352	1.01922	0.402764	2.53057	0.0113878	0.997622
ENSSSCG00000003741	1		6	119104767	119132588	102164512	zinc finger protein 397		protein_coding	114.222	-0.326556	0.441498	-0.739656	0.459509	1	114.222	0.619319	0.418166	1.48103	0.138597	1	114.222	0.945875	0.439098	2.15413	0.0312298	0.997622
ENSSSCG00000003789	-1	CTH	6	142435690	142486367	733654	cystathionine gamma-lyase		protein_coding	309.689	-0.597608	0.334328	-1.78749	0.0738581	1	309.689	0.184086	0.317503	0.579794	0.562054	1	309.689	0.781694	0.333678	2.34266	0.0191467	0.997622
ENSSSCG00000004324	-1		1	57649125	57654841				lncRNA	34.4977	-0.326994	0.848746	-0.385267	0.70004	1	34.4977	1.49333	0.799843	1.86703	0.061897	1	34.4977	1.82033	0.840421	2.16597	0.0303135	0.997622
ENSSSCG00000004330	1	GJA10	1	57879740	57892734				protein_coding	129.637	-0.502718	0.380155	-1.3224	0.186034	1	129.637	0.271063	0.359917	0.753128	0.451373	1	129.637	0.773781	0.378582	2.04389	0.0409643	0.997622
ENSSSCG00000004794	-1	TMCO5A	1	133285928	133302041				protein_coding	148.167	-0.918247	0.568284	-1.61582	0.106132	1	148.167	0.234321	0.539426	0.43439	0.664005	1	148.167	1.15257	0.567451	2.03113	0.0422413	0.997622
ENSSSCG00000004942	-1	TIPIN	1	164350703	164369225	100153268	TIMELESS interacting protein		protein_coding	142.709	-0.697821	0.392235	-1.77909	0.0752249	1	142.709	0.1618	0.371352	0.435705	0.663051	1	142.709	0.859621	0.391095	2.19799	0.0279501	0.997622
ENSSSCG00000005368	-1	XPA	1	239532246	239568649	100522779	XPA, DNA damage recognition and repair factor		protein_coding	197.289	-0.8854	0.471382	-1.87831	0.0603393	1	197.289	0.280841	0.447259	0.627915	0.530059	1	197.289	1.16624	0.470568	2.47837	0.0131986	0.997622
ENSSSCG00000005401	1		1	244397970	244400960				protein_coding	18.7808	-2.2346	1.29759	-1.72212	0.0850477	1	18.7808	0.67109	1.2038	0.557478	0.577201	1	18.7808	2.90569	1.29311	2.24706	0.0246363	0.997622
ENSSSCG00000005454	-1	TXNDC8	1	251307083	251340851	100359359	thioredoxin domain containing 8 (spermatozoa)		protein_coding	306.706	-0.486181	0.353475	-1.37543	0.168997	1	306.706	0.241095	0.33593	0.717693	0.472946	1	306.706	0.727275	0.352784	2.06153	0.0392522	0.997622
ENSSSCG00000005503	1	TLR4	1	258044610	258059004	399541	toll like receptor 4		protein_coding	122.802	-0.48614	0.490114	-0.991891	0.321251	1	122.802	0.548904	0.464639	1.18136	0.237461	1	122.802	1.03504	0.488279	2.11978	0.0340246	0.997622
ENSSSCG00000006099	-1	ESRP1	4	41993944	42061236	100512961	epithelial splicing regulatory protein 1		protein_coding	461.409	-0.496336	0.299552	-1.65692	0.0975348	1	461.409	0.236025	0.284744	0.828903	0.407159	1	461.409	0.732361	0.299015	2.44925	0.0143155	0.997622
ENSSSCG00000007391	-1	MATN4	17	47615168	47630574	100510939	matrilin 4		protein_coding	291.758	-0.0598958	0.297975	-0.20101	0.840691	1	291.758	0.5783	0.283063	2.04301	0.0410517	1	291.758	0.638195	0.296584	2.15182	0.0314118	0.997622
ENSSSCG00000008282	-1	WDR54	3	68614019	68622598	100513590	WD repeat domain 54		protein_coding	90.1058	-0.684504	0.466597	-1.46701	0.142372	1	90.1058	0.471155	0.4404	1.06983	0.284694	1	90.1058	1.15566	0.464262	2.48924	0.0128017	0.997622
ENSSSCG00000008602	1	LAPTM4A	3	118152586	118170279	100516188	lysosomal protein transmembrane 4 alpha		protein_coding	167.029	-0.509558	0.308607	-1.65116	0.0987066	1	167.029	0.116374	0.292177	0.398301	0.690408	1	167.029	0.625932	0.307443	2.03593	0.0417577	0.997622
ENSSSCG00000008868	1	TDO2	8	44708746	44740980	100301559	tryptophan 2,3-dioxygenase		protein_coding	103.916	-0.606538	0.392864	-1.54389	0.122615	1	103.916	0.553218	0.370055	1.49496	0.134925	1	103.916	1.15976	0.390208	2.97215	0.0029572	0.997622
ENSSSCG00000009257	1		8	138265030	138266691	100514782	glycerol kinase 2		pseudogene	16.3623	-1.31747	1.24498	-1.05823	0.289951	1	16.3623	1.63773	1.1537	1.41954	0.155741	1	16.3623	2.9552	1.23265	2.39744	0.0165099	0.997622
ENSSSCG00000009497	1		11	64474163	64648413	102167784	multidrug resistance-associated protein 4-like		protein_coding	1134.23	-0.643997	0.371432	-1.73382	0.0829501	1	1134.23	0.133792	0.353831	0.378124	0.705339	1	1134.23	0.777789	0.371286	2.09485	0.0361843	0.997622
ENSSSCG00000010087	1	YDJC	14	50260788	50262550	100155573	YdjC chitooligosaccharide deacetylase homolog		protein_coding	29.7443	-1.50531	0.906632	-1.66034	0.0968466	1	29.7443	0.896594	0.845206	1.0608	0.288781	1	29.7443	2.40191	0.901444	2.66451	0.00771005	0.997622
ENSSSCG00000010102	-1	SLC7A4	14	50633878	50637404	100511285	solute carrier family 7 member 4		protein_coding	46.62	-0.796725	0.778132	-1.02389	0.305885	1	46.62	0.754244	0.734806	1.02645	0.304678	1	46.62	1.55097	0.774554	2.0024	0.0452415	0.997622
ENSSSCG00000010260	-1	SAR1A	14	73090943	73108156	595115	secretion associated Ras related GTPase 1A		protein_coding	83.7717	-0.743311	0.441787	-1.68251	0.0924702	1	83.7717	0.120616	0.417173	0.289128	0.772483	1	83.7717	0.863927	0.440203	1.96256	0.0496968	0.997622
ENSSSCG00000010431	1	A1CF	14	98908630	98987518	100155074	APOBEC1 complementation factor		protein_coding	509.079	-0.579505	0.346057	-1.67459	0.0940138	1	509.079	0.175318	0.329233	0.532503	0.594378	1	509.079	0.754823	0.345678	2.1836	0.0289916	0.997622
ENSSSCG00000010479	-1	RBP4	14	105036770	105044765	397124	retinol binding protein 4		protein_coding	93.2563	-0.848843	0.463919	-1.82972	0.0672917	1	93.2563	0.0801149	0.438507	0.182699	0.855034	1	93.2563	0.928958	0.462679	2.00778	0.0446668	0.997622
ENSSSCG00000011336	-1	ELP6	13	30325249	30342051	100154579	elongator acetyltransferase complex subunit 6		protein_coding	200.454	-0.289588	0.343569	-0.842882	0.399294	1	200.454	0.42934	0.325991	1.31703	0.187828	1	200.454	0.718928	0.342133	2.10131	0.0356139	0.997622
ENSSSCG00000011734	1	ARL14	13	100349625	100350203	100515798	ADP ribosylation factor like GTPase 14		protein_coding	4.13263	-3.39166	1.97024	-1.72144	0.0851708	1	4.13263	1.63629	1.67998	0.973993	0.33006	1	4.13263	5.02795	1.94163	2.58955	0.00961025	0.997622
ENSSSCG00000012095	1	OBP	X	2012032	2019488	396704	odorant binding protein		protein_coding	54.916	-1.27263	0.678403	-1.87592	0.0606666	1	54.916	0.175663	0.639365	0.274746	0.783511	1	54.916	1.44829	0.676771	2.14	0.0323546	0.997622
ENSSSCG00000012448	-1	ITM2A	X	63430021	63437032	595131	integral membrane protein 2A		protein_coding	67.9327	-0.416007	0.77052	-0.539905	0.589263	1	67.9327	1.14324	0.730143	1.56577	0.117402	1	67.9327	1.55925	0.766901	2.03318	0.0420346	0.997622
ENSSSCG00000012527	1		X	84276977	84279376	100513331	transcription elongation factor A like 9		lncRNA	38.0098	-1.13371	0.607641	-1.86576	0.0620754	1	38.0098	0.18468	0.568778	0.324696	0.745411	1	38.0098	1.31839	0.604944	2.17936	0.0293052	0.997622
ENSSSCG00000012754	-1	GABRE	X	123279950	123296101	100516716	gamma-aminobutyric acid type A receptor subunit epsilon		protein_coding	246.66	-0.272219	0.282541	-0.963469	0.335312	1	246.66	0.337195	0.268027	1.25806	0.20837	1	246.66	0.609414	0.281277	2.16659	0.0302658	0.997622
ENSSSCG00000013188	-1		AEMK02000410.1	145188	146161				protein_coding	61.7237	-0.765251	0.699957	-1.09328	0.27427	1	61.7237	0.880133	0.661044	1.33143	0.183048	1	61.7237	1.64538	0.696562	2.36215	0.0181694	0.997622
ENSSSCG00000013387	-1		2	44245377	44249053	396574	calcitonin receptor-stimulating peptide-2		protein_coding	75.3823	-0.982142	0.510382	-1.92433	0.0543138	1	75.3823	0.119179	0.48146	0.247537	0.804493	1	75.3823	1.10132	0.508908	2.16409	0.0304576	0.997622
ENSSSCG00000013394	1	PTH	2	45757398	45760415	399502	parathyroid hormone		protein_coding	12.0742	-1.71511	1.23491	-1.38886	0.164877	1	12.0742	1.63402	1.11683	1.46309	0.143444	1	12.0742	3.34913	1.2187	2.74812	0.00599382	0.997622
ENSSSCG00000013980	1		2	52064199	52065185	110259578	olfactory receptor 2L2-like		protein_coding	24.3549	-1.09702	0.959476	-1.14336	0.252891	1	24.3549	1.40131	0.893515	1.56831	0.116808	1	24.3549	2.49833	0.950315	2.62895	0.00856484	0.997622
ENSSSCG00000014728	-1		9	4845117	4845995	100520259	olfactory receptor 51B2-like		protein_coding	26.0028	-0.785115	1.06178	-0.739433	0.459644	1	26.0028	1.72832	0.995377	1.73635	0.0825024	1	26.0028	2.51344	1.05184	2.38957	0.016868	0.997622
ENSSSCG00000014830	-1	COA4	9	8278309	8281153	100514530	cytochrome c oxidase assembly factor 4 homolog		protein_coding	18.2698	-1.81943	1.04391	-1.7429	0.081351	1	18.2698	0.230968	0.970878	0.237896	0.811961	1	18.2698	2.0504	1.04058	1.97044	0.0487884	0.997622
ENSSSCG00000014950	-1	VSTM5	9	26218670	26245397	100516505	V-set and transmembrane domain containing 5		protein_coding	259.999	-0.257297	0.368778	-0.6977	0.485365	1	259.999	0.487421	0.350456	1.39082	0.16428	1	259.999	0.744718	0.367667	2.02552	0.0428138	0.997622
ENSSSCG00000015366	-1	PRPS1L1	9	87163252	87164208	100515567	phosphoribosyl pyrophosphate synthetase 1 like 1		protein_coding	8.0317	-1.63809	1.26595	-1.29397	0.195677	1	8.0317	0.885031	1.15042	0.769311	0.441709	1	8.0317	2.52312	1.25252	2.01444	0.0439631	0.997622
ENSSSCG00000015766	1	WDR17	15	38589626	38706214	100157060	WD repeat domain 17		protein_coding	419.044	-0.482197	0.309672	-1.55712	0.119441	1	419.044	0.182681	0.294408	0.620504	0.534926	1	419.044	0.664878	0.309144	2.15071	0.0314993	0.997622
ENSSSCG00000015779	1	CDKN2AIP	15	44886690	44892246	100513762	CDKN2A interacting protein		protein_coding	50.6174	-0.879049	0.689903	-1.27416	0.202605	1	50.6174	0.606643	0.650453	0.932646	0.351003	1	50.6174	1.48569	0.686674	2.16361	0.0304946	0.997622
ENSSSCG00000015842	1	PPP2CB	15	54294995	54325213	397136	protein phosphatase 2 catalytic subunit beta		protein_coding	208.631	-0.47868	0.336053	-1.42442	0.154326	1	208.631	0.297266	0.318627	0.932958	0.350842	1	208.631	0.775946	0.334893	2.31699	0.020504	0.997622
ENSSSCG00000015891	1	TBR1	15	68213562	68222991	100154282	T-box brain transcription factor 1		protein_coding	194.05	-0.229674	0.349782	-0.656619	0.511426	1	194.05	0.513984	0.331882	1.5487	0.121454	1	194.05	0.743658	0.348163	2.13594	0.0326839	0.997622
ENSSSCG00000015996	1	RBM45	15	83792861	83824558	100518452	RNA binding motif protein 45		protein_coding	169.168	-0.335987	0.389557	-0.862487	0.38842	1	169.168	0.478126	0.369548	1.29382	0.195729	1	169.168	0.814114	0.387974	2.09837	0.0358721	0.997622
ENSSSCG00000016255	1		15	129219918	129271244	100515511	dynein assembly factor with WD repeats 1		protein_coding	473.404	-0.31526	0.301482	-1.0457	0.2957	1	473.404	0.352743	0.286722	1.23026	0.218599	1	473.404	0.668002	0.300851	2.22038	0.0263931	0.997622
ENSSSCG00000016550	1	KLF14	18	18147124	18149177	100174956	Kruppel like factor 14		protein_coding	44.5722	-1.60703	0.830248	-1.93561	0.0529159	1	44.5722	0.178006	0.781342	0.227821	0.819785	1	44.5722	1.78504	0.828637	2.15419	0.0312255	0.997622
ENSSSCG00000016551	1	TSGA13	18	18191254	18209077	100512750	testis specific 13		protein_coding	178.936	-0.386204	0.427003	-0.904452	0.365756	1	178.936	0.487501	0.405385	1.20256	0.229145	1	178.936	0.873705	0.425635	2.05271	0.0401007	0.997622
ENSSSCG00000017556	-1	ANKRD40CL	12	27038840	27043741	100626580	ankyrin repeat domain-containing protein 40-like		protein_coding	40.3207	-1.07196	0.718065	-1.49285	0.135476	1	40.3207	0.569004	0.674428	0.843683	0.398846	1	40.3207	1.64097	0.714448	2.29683	0.0216282	0.997622
ENSSSCG00000019827	1		5	27252787	27252894				miRNA	2.80576	-4.27583	2.23312	-1.91473	0.0555269	1	2.80576	0.396962	1.96407	0.202112	0.839829	1	2.80576	4.67279	2.22161	2.10334	0.0354362	0.997622
ENSSSCG00000020685	1	OR10D3	9	51126795	51127733	100625454	putative olfactory receptor 10D3		protein_coding	8.09388	-2.57007	1.57764	-1.62906	0.1033	1	8.09388	0.577839	1.42657	0.405053	0.685438	1	8.09388	3.14791	1.57013	2.00487	0.0449769	0.997622
ENSSSCG00000021601	1	ZNF711	X	68475601	68499321	100152061	zinc finger protein 711		protein_coding	109.038	-0.584937	0.463607	-1.26171	0.207054	1	109.038	0.426173	0.438824	0.971171	0.331463	1	109.038	1.01111	0.461737	2.1898	0.028539	0.997622
ENSSSCG00000022191	-1		2	49813915	49815392				pseudogene	15.894	-1.23352	0.863041	-1.42928	0.152925	1	15.894	0.907643	0.792319	1.14555	0.251981	1	15.894	2.14117	0.852654	2.51118	0.0120329	0.997622
ENSSSCG00000022226	1	FASLG	9	115068090	115076475	396726	Fas ligand (TNF superfamily, member 6)		protein_coding	89.4306	-0.81084	0.480774	-1.68653	0.0916936	1	89.4306	0.232434	0.454239	0.5117	0.608861	1	89.4306	1.04327	0.479142	2.17738	0.0294524	0.997622
ENSSSCG00000022265	1		2	76998982	77003335	100625377	chromosome 2 C19orf25 homolog		protein_coding	64.473	-0.599649	0.546147	-1.09796	0.272221	1	64.473	0.54832	0.515554	1.06356	0.28753	1	64.473	1.14797	0.543079	2.11382	0.034531	0.997622
ENSSSCG00000023647	1	WNT8A	2	140103830	140110563	100739710	Wnt family member 8A		protein_coding	64.7859	-0.427235	0.447967	-0.953722	0.340225	1	64.7859	0.461416	0.422386	1.0924	0.274656	1	64.7859	0.888652	0.444531	1.99908	0.0456002	0.997622
ENSSSCG00000023887	-1	VSX1	17	30848489	30856111	100620386	visual system homeobox 1		protein_coding	134.964	-0.605488	0.370254	-1.63533	0.101979	1	134.964	0.255905	0.350182	0.730778	0.464915	1	134.964	0.861393	0.368761	2.33591	0.0194958	0.997622
ENSSSCG00000024307	1	PRM2	3	31864323	31865023	397486	protamine 2		protein_coding	21.5825	-1.23293	1.01151	-1.2189	0.222882	1	21.5825	0.985315	0.944534	1.04318	0.296866	1	21.5825	2.21825	1.00452	2.20826	0.027226	0.997622
ENSSSCG00000025197	-1	OR11H7	7	78653598	78654675	100152678	olfactory receptor 11H7		protein_coding	11.3896	-2.29592	1.53666	-1.4941	0.135151	1	11.3896	1.62907	1.38535	1.17592	0.239626	1	11.3896	3.92498	1.52293	2.57725	0.00995899	0.997622
ENSSSCG00000025667	-1	FBXO2	6	71740677	71749434	100511640	F-box protein 2		protein_coding	58.6814	-0.934295	0.665807	-1.40325	0.160541	1	58.6814	0.531283	0.628313	0.845571	0.397792	1	58.6814	1.46558	0.663187	2.2099	0.0271119	0.997622
ENSSSCG00000026365	-1		6	59214720	59237526	100517829	glycoprotein VI platelet		protein_coding	256.154	-0.378225	0.256142	-1.47662	0.139777	1	256.154	0.287046	0.242606	1.18318	0.236739	1	256.154	0.665271	0.254915	2.60978	0.00906014	0.997622
ENSSSCG00000026402	-1		2	72073414	72112948	100522787	adhesion G protein-coupled receptor E3-like		protein_coding	379.662	-0.446007	0.28402	-1.57034	0.116337	1	379.662	0.228668	0.26978	0.847609	0.396656	1	379.662	0.674675	0.283336	2.38119	0.0172569	0.997622
ENSSSCG00000026790	-1		6	13852590	13889575				protein_coding	1544.15	-1.13369	0.592522	-1.91333	0.0557056	1	1544.15	0.0751741	0.564698	0.133123	0.894096	1	1544.15	1.20886	0.592465	2.0404	0.0413107	0.997622
ENSSSCG00000027916	-1		6	64311198	64317639	100736805	peroxisomal biogenesis factor 10		protein_coding	123.081	-0.500738	0.350167	-1.43	0.152717	1	123.081	0.367	0.33067	1.10987	0.267055	1	123.081	0.867738	0.348122	2.49263	0.0126802	0.997622
ENSSSCG00000028144	1	EPHX3	2	62348957	62353117	100625866	epoxide hydrolase 3		protein_coding	62.1703	-0.883264	0.590366	-1.49613	0.134619	1	62.1703	0.354025	0.557075	0.635506	0.525099	1	62.1703	1.23729	0.588104	2.10386	0.0353906	0.997622
ENSSSCG00000029080	-1		13	101023812	101059885	100623291	serine palmitoyltransferase small subunit B		protein_coding	197.785	-0.423471	0.355976	-1.18961	0.234202	1	197.785	0.347581	0.337679	1.02932	0.303327	1	197.785	0.771053	0.354732	2.17362	0.0297336	0.997622
ENSSSCG00000031341	1		AEMK02000598.1	525252	526193	110258939	olfactory receptor 1J4-like		protein_coding	17.378	-1.3079	0.967199	-1.35225	0.176295	1	17.378	0.925277	0.895576	1.03316	0.301527	1	17.378	2.23317	0.958639	2.32952	0.0198313	0.997622
ENSSSCG00000031916	1		6	58440912	58450487	100515209	sialic acid-binding Ig-like lectin 13		protein_coding	182.445	-0.547263	0.328248	-1.66722	0.0954704	1	182.445	0.0943024	0.311141	0.303085	0.761825	1	182.445	0.641565	0.327295	1.9602	0.0499721	0.997622
ENSSSCG00000032039	-1		AEMK02000336.1	84708	85747				pseudogene	48.2691	-1.12408	0.78839	-1.42579	0.15393	1	48.2691	0.562637	0.743514	0.756727	0.449213	1	48.2691	1.68671	0.785639	2.14693	0.0317987	0.997622
ENSSSCG00000032134	1		7	117586195	117607570	100154584	GSK3B interacting protein		protein_coding	136.942	-0.725094	0.415055	-1.74698	0.0806403	1	136.942	0.197807	0.392972	0.503363	0.614709	1	136.942	0.922902	0.413868	2.22994	0.0257512	0.997622
ENSSSCG00000032479	-1		AEMK02000520.1	12687	13649	396795	olfactory receptor 10C1		protein_coding	31.66	-1.06762	0.687731	-1.55238	0.120571	1	31.66	0.535315	0.642437	0.833257	0.4047	1	31.66	1.60294	0.6831	2.34656	0.0189475	0.997622
ENSSSCG00000032593	-1	U1	6	43911758	43911897				snRNA	9.74598	-2.46725	1.26879	-1.94456	0.0518277	1	9.74598	0.523766	1.13638	0.460909	0.644864	1	9.74598	2.99101	1.26141	2.37117	0.0177318	0.997622
ENSSSCG00000032727	1		AEMK02000610.1	8450	9400	100514973	olfactory receptor 52A5-like		protein_coding	14.3263	-1.33345	1.1164	-1.19443	0.232312	1	14.3263	0.871135	1.03674	0.840266	0.400759	1	14.3263	2.20459	1.10782	1.99003	0.0465881	0.997622
ENSSSCG00000032946	-1		X	64541761	64551744	100623249	high mobility group nucleosome binding domain 5		protein_coding	78.6853	-0.481631	0.386067	-1.24753	0.212203	1	78.6853	0.41863	0.363442	1.15185	0.249383	1	78.6853	0.900261	0.382977	2.35069	0.0187385	0.997622
ENSSSCG00000033156	-1	CMTR2	6	14323979	14334011	100625187	cap methyltransferase 2		protein_coding	17.2494	-1.38852	1.02545	-1.35405	0.175719	1	17.2494	0.611047	0.954981	0.639852	0.522269	1	17.2494	1.99957	1.01941	1.9615	0.049821	0.997622
ENSSSCG00000033378	1		2	12067428	12068363				pseudogene	11.4709	-1.96355	1.33586	-1.46988	0.141594	1	11.4709	0.726141	1.22932	0.590683	0.554733	1	11.4709	2.68969	1.32828	2.02495	0.0428725	0.997622
ENSSSCG00000033414	-1		7	24723471	24759546	102158214	butyrophilin subfamily 1 member A1-like		protein_coding	380.494	-0.387518	0.328655	-1.1791	0.238357	1	380.494	0.282913	0.312502	0.905317	0.365297	1	380.494	0.670431	0.328007	2.04395	0.0409584	0.997622
ENSSSCG00000033592	-1	TMC8	12	3795893	3837363	110255957	transmembrane channel like 8		protein_coding	68.9016	-0.939481	0.593311	-1.58345	0.113318	1	68.9016	0.467354	0.559717	0.834982	0.403728	1	68.9016	1.40684	0.590988	2.38048	0.0172901	0.997622
ENSSSCG00000033634	-1	ERI1	15	56093581	56123510	100623771	exoribonuclease 1		protein_coding	126.145	-0.623927	0.474276	-1.31554	0.18833	1	126.145	0.495385	0.449199	1.10282	0.270105	1	126.145	1.11931	0.472568	2.36857	0.0178568	0.997622
ENSSSCG00000033817	-1		5	45545283	45548262				protein_coding	18.7257	-1.63566	0.924395	-1.76944	0.0768199	1	18.7257	0.399743	0.8558	0.467098	0.64043	1	18.7257	2.03541	0.919631	2.21329	0.026878	0.997622
ENSSSCG00000034000	-1		1	157920463	157937594	100153783	ovalbumin		protein_coding	90.3279	-0.756684	0.551375	-1.37236	0.169952	1	90.3279	0.416463	0.521793	0.798139	0.42479	1	90.3279	1.17315	0.54954	2.13478	0.0327788	0.997622
ENSSSCG00000034885	-1		AEMK02000410.1	157513	158505	100153468	olfactory receptor 4K15-like		protein_coding	63.0739	-0.794619	0.696021	-1.14166	0.253595	1	63.0739	0.87522	0.65724	1.33166	0.182972	1	63.0739	1.66984	0.692703	2.41061	0.0159257	0.997622
ENSSSCG00000034955	-1		AEMK02000668.1	6378	7314				pseudogene	65.717	-0.68804	0.627168	-1.09706	0.272616	1	65.717	0.795495	0.592173	1.34335	0.179159	1	65.717	1.48353	0.623858	2.378	0.0174068	0.997622
ENSSSCG00000034961	1		AEMK02000551.1	8895	14853				protein_coding	54.6389	-1.39691	0.727282	-1.92073	0.0547658	1	54.6389	0.0684791	0.68603	0.0998194	0.920488	1	54.6389	1.46539	0.726039	2.01833	0.0435564	0.997622
ENSSSCG00000035026	-1		13	160425276	160426217	110256444	olfactory receptor 5K1-like		protein_coding	2.79547	-2.78269	2.00817	-1.38569	0.165842	1	2.79547	2.45138	1.72818	1.41847	0.156053	1	2.79547	5.23407	1.93668	2.7026	0.00688003	0.997622
ENSSSCG00000035068	1	GJB4	6	91007200	91008000	110261136	gap junction protein beta 4		protein_coding	31.5926	-1.22585	0.64837	-1.89067	0.0586688	1	31.5926	0.215946	0.604898	0.356995	0.721095	1	31.5926	1.4418	0.645213	2.23461	0.0254432	0.997622
ENSSSCG00000035681	1		AEMK02000277.1	79926	81323	110259095	olfactory receptor 10C1-like		protein_coding	25.1278	-1.3629	0.81766	-1.66682	0.0955493	1	25.1278	0.326952	0.763459	0.428251	0.668468	1	25.1278	1.68985	0.813976	2.07604	0.0378902	0.997622
ENSSSCG00000035972	-1	TULP1	7	31362512	31379114	100152610	TUB like protein 1		protein_coding	454.49	-0.681781	0.360675	-1.89029	0.0587192	1	454.49	0.0435173	0.343113	0.126831	0.899074	1	454.49	0.725298	0.360363	2.01269	0.0441477	0.997622
ENSSSCG00000036035	1		AEMK02000522.1	235935	236894	100153881	olfactory receptor 6C6-like		protein_coding	4.84859	-3.5435	1.85824	-1.90691	0.0565322	1	4.84859	0.933823	1.56429	0.596962	0.550533	1	4.84859	4.47732	1.84335	2.4289	0.0151447	0.997622
ENSSSCG00000036045	1		7	20465129	20465512	100152135	histone H2B type 1-A-like		protein_coding	3.69296	-3.46212	2.11871	-1.63407	0.102245	1	3.69296	1.32585	1.83856	0.721136	0.470826	1	3.69296	4.78797	2.09527	2.28514	0.0223048	0.997622
ENSSSCG00000036207	1	GPRC6A	1	44853937	44878393	100152099	G protein-coupled receptor class C group 6 member A		protein_coding	199.811	-0.500601	0.433574	-1.15459	0.248257	1	199.811	0.353995	0.411822	0.859583	0.390019	1	199.811	0.854596	0.432562	1.97566	0.0481929	0.997622
ENSSSCG00000036329	-1		2	55085774	55086712	110259750	olfactory receptor 2L8-like		protein_coding	13.3638	-2.78608	1.44718	-1.92518	0.0542065	1	13.3638	0.974091	1.30705	0.745261	0.456114	1	13.3638	3.76017	1.4399	2.61142	0.00901684	0.997622
ENSSSCG00000036378	1		9	51227881	51233795	100515044	olfactory receptor 149-like		protein_coding	41.2241	-0.649954	0.804186	-0.808214	0.418968	1	41.2241	0.955614	0.758987	1.25907	0.208007	1	41.2241	1.60557	0.799435	2.00838	0.0446031	0.997622
ENSSSCG00000036637	-1		AEMK02000537.1	9310	10248	100153732	olfactory receptor 1052-like		protein_coding	10.2166	-1.58924	1.09191	-1.45547	0.145539	1	10.2166	0.937205	0.990106	0.94657	0.343858	1	10.2166	2.52645	1.07909	2.34126	0.0192186	0.997622
ENSSSCG00000036647	-1	SPIN4	X	49976946	49981084	110257779	spindlin family member 4		protein_coding	20.0168	-0.481909	0.836391	-0.576176	0.564496	1	20.0168	1.23624	0.781553	1.58177	0.113702	1	20.0168	1.71815	0.824565	2.0837	0.0371876	0.997622
ENSSSCG00000036700	-1		1	130738188	130746959				pseudogene	115.177	-0.560265	0.387461	-1.44599	0.14818	1	115.177	0.218248	0.36654	0.595427	0.551558	1	115.177	0.778513	0.385871	2.01755	0.0436384	0.997622
ENSSSCG00000036767	-1		15	52012810	52013521				protein_coding	2.93983	-3.47475	2.38842	-1.45483	0.145715	1	2.93983	1.68894	2.12087	0.796345	0.425832	1	2.93983	5.16369	2.3547	2.19293	0.0283124	0.997622
ENSSSCG00000037051	-1	U4	14	40286512	40286652				snRNA	93.0953	-2.35875	1.48749	-1.58572	0.112802	1	93.0953	0.840455	1.41128	0.595528	0.551491	1	93.0953	3.19921	1.48657	2.15208	0.0313913	0.997622
ENSSSCG00000037469	-1		AEMK02000664.1	24000	24926	110258322	olfactory receptor 5K3-like		protein_coding	6.85458	-0.443439	2.04084	-0.217283	0.827988	1	6.85458	3.63337	1.86066	1.95273	0.0508516	1	6.85458	4.07681	1.97201	2.06734	0.0387023	0.997622
ENSSSCG00000038249	1		Y	39790592	39834607	110257894	gamma-taxilin-like		protein_coding	31.6158	-0.323739	0.579854	-0.558311	0.576632	1	31.6158	0.833935	0.543679	1.53387	0.12506	1	31.6158	1.15767	0.571918	2.02419	0.0429501	0.997622
ENSSSCG00000038688	-1	PGLYRP1	6	52317411	52322654	397213	peptidoglycan recognition protein 1		protein_coding	112.732	-0.477867	0.373425	-1.27969	0.200656	1	112.732	0.392073	0.352794	1.11133	0.266424	1	112.732	0.869939	0.37126	2.34321	0.0191186	0.997622
ENSSSCG00000038699	-1		11	60378054	60410186				lncRNA	193.454	-0.755216	0.44202	-1.70855	0.0875335	1	193.454	0.344044	0.41929	0.82054	0.411908	1	193.454	1.09926	0.441041	2.49242	0.0126875	0.997622
ENSSSCG00000038762	-1	BTF3L4	6	160108161	160136168	100736651	basic transcription factor 3 like 4		protein_coding	217.754	-0.579587	0.398436	-1.45466	0.145765	1	217.754	0.304874	0.378227	0.806062	0.420207	1	217.754	0.884462	0.397499	2.22507	0.0260769	0.997622
ENSSSCG00000039356	-1		2	146524651	146621874				lncRNA	575.517	-0.344315	0.385434	-0.893317	0.371688	1	575.517	0.47732	0.366933	1.30083	0.193315	1	575.517	0.821635	0.384962	2.13433	0.0328161	0.997622
ENSSSCG00000040077	1		AEMK02000408.1	260253	261191	110258753	olfactory receptor 4C46-like		protein_coding	11.5045	-1.4406	1.29492	-1.1125	0.265923	1	11.5045	1.28571	1.1932	1.07753	0.281243	1	11.5045	2.72631	1.28189	2.12679	0.0334373	0.997622
ENSSSCG00000040260	-1		3	7584018	7591697	110259862	transmembrane protein 238-like		protein_coding	96.8032	-0.683371	0.414375	-1.64916	0.0991146	1	96.8032	0.179823	0.391459	0.459367	0.645971	1	96.8032	0.863194	0.412751	2.09132	0.0364995	0.997622
ENSSSCG00000040276	-1		AEMK02000223.1	55063	55829				protein_coding	10.6705	-1.42592	0.969064	-1.47144	0.141171	1	10.6705	0.458798	0.88733	0.517055	0.605118	1	10.6705	1.88472	0.960519	1.96219	0.0497404	0.997622
ENSSSCG00000040281	1	ARMCX3	X	83187979	83197534	100521421	armadillo repeat containing X-linked 3		protein_coding	131.53	-0.272621	0.354012	-0.770091	0.441246	1	131.53	0.474515	0.335117	1.41597	0.156784	1	131.53	0.747136	0.351772	2.12392	0.0336768	0.997622
ENSSSCG00000040412	-1		3	28815796	28817723				pseudogene	20.93	-1.02614	0.753782	-1.36132	0.173413	1	20.93	0.770466	0.698467	1.10308	0.269992	1	20.93	1.7966	0.745763	2.40908	0.0159928	0.997622
ENSSSCG00000040480	1		AEMK02000661.1	532808	534108				protein_coding	7.96	-1.82211	1.78699	-1.01965	0.307892	1	7.96	1.88593	1.62353	1.16163	0.245387	1	7.96	3.70805	1.76642	2.09919	0.0358003	0.997622
ENSSSCG00000041155	-1		2	67265438	67266376	100623334	olfactory receptor 7G3-like		pseudogene	48.3236	-0.86715	0.585983	-1.47982	0.138921	1	48.3236	0.787012	0.548719	1.43427	0.151494	1	48.3236	1.65416	0.581295	2.84565	0.0044321	0.997622
ENSSSCG00000041274	-1		14	125117949	125124085				lncRNA	20.8554	-1.25176	0.974129	-1.285	0.198792	1	20.8554	1.35629	0.901898	1.50382	0.132627	1	20.8554	2.60805	0.964085	2.70521	0.00682616	0.997622
ENSSSCG00000041408	1		13	180954087	180958569				lncRNA	20.8448	-1.77975	1.07935	-1.6489	0.0991676	1	20.8448	0.475936	1.00613	0.473034	0.636189	1	20.8448	2.25569	1.07536	2.09761	0.0359393	0.997622
ENSSSCG00000041437	1		3	34541869	34552316				lncRNA	171.436	-0.425142	0.372885	-1.14014	0.254227	1	171.436	0.356033	0.353604	1.00687	0.313998	1	171.436	0.781175	0.371501	2.10275	0.0354873	0.997622
ENSSSCG00000041573	-1		13	81513014	81538884				lncRNA	216.524	-0.338468	0.328757	-1.02954	0.303227	1	216.524	0.313914	0.312006	1.00611	0.314361	1	216.524	0.652381	0.327564	1.99161	0.0464135	0.997622
ENSSSCG00000041963	-1		16	67419519	67424429				lncRNA	20.1593	-1.27884	0.941277	-1.35862	0.174267	1	20.1593	0.570617	0.878636	0.649435	0.516057	1	20.1593	1.84946	0.93584	1.97625	0.0481262	0.997622
ENSSSCG00000042037	-1		7	60828559	60834305				lncRNA	40.1716	-0.981189	0.803237	-1.22154	0.22188	1	40.1716	0.705672	0.75659	0.9327	0.350975	1	40.1716	1.68686	0.799439	2.11006	0.0348534	0.997622
ENSSSCG00000042097	-1		2	105909794	105910890				processed_pseudogene	11.4664	-1.58142	1.03187	-1.53258	0.125379	1	11.4664	0.757281	0.940763	0.804965	0.42084	1	11.4664	2.3387	1.02166	2.28913	0.0220718	0.997622
ENSSSCG00000042151	-1		13	100436161	100442052				lncRNA	31.8948	-0.573489	0.812546	-0.705793	0.480317	1	31.8948	1.13137	0.764295	1.48028	0.138798	1	31.8948	1.70486	0.805505	2.11651	0.0343013	0.997622
ENSSSCG00000042156	-1		2	142462020	142462595				protein_coding	23.5905	-1.95774	1.26005	-1.5537	0.120255	1	23.5905	1.24696	1.17181	1.06414	0.287267	1	23.5905	3.2047	1.25392	2.55574	0.0105962	0.997622
ENSSSCG00000042228	1		2	106902005	106904768				lncRNA	11.1712	-1.61681	1.3763	-1.17476	0.240092	1	11.1712	1.51549	1.26055	1.20224	0.22927	1	11.1712	3.1323	1.36159	2.30048	0.0214213	0.997622
ENSSSCG00000042287	1		15	6324139	6343039				lncRNA	78.8381	-0.557982	0.522502	-1.0679	0.285564	1	78.8381	0.864482	0.492777	1.75431	0.0793777	1	78.8381	1.42246	0.51891	2.74126	0.00612046	0.997622
ENSSSCG00000042319	-1		13	61436678	61439237				lncRNA	25.6703	-0.91163	0.846558	-1.07687	0.28154	1	25.6703	0.971108	0.791997	1.22615	0.220142	1	25.6703	1.88274	0.839433	2.24287	0.0249053	0.997622
ENSSSCG00000042395	1		6	61980995	61984221				protein_coding	25.3055	-1.36199	0.781808	-1.7421	0.0814916	1	25.3055	0.459916	0.727282	0.632377	0.527141	1	25.3055	1.8219	0.777268	2.34398	0.0190791	0.997622
ENSSSCG00000042423	-1		13	81942362	81943877				lncRNA	12.1308	-1.73293	0.973994	-1.7792	0.0752068	1	12.1308	0.22088	0.892127	0.247589	0.804453	1	12.1308	1.95381	0.968721	2.0169	0.0437061	0.997622
ENSSSCG00000042467	-1		14	16839741	16842785				lncRNA	24.9709	-0.411378	0.693328	-0.593339	0.552954	1	24.9709	0.962454	0.649169	1.4826	0.138182	1	24.9709	1.37383	0.683993	2.00855	0.044585	0.997622
ENSSSCG00000042566	1		12	60061457	60063076				lncRNA	22.5247	-0.665459	0.825304	-0.80632	0.420059	1	22.5247	1.03112	0.772174	1.33534	0.181764	1	22.5247	1.69658	0.816407	2.0781	0.0377003	0.997622
ENSSSCG00000042580	-1		AEMK02000261.1	595374	596303	100517754	olfactory receptor 4C12-like		protein_coding	13.1316	-1.68175	1.42235	-1.18238	0.237056	1	13.1316	1.22913	1.31803	0.932546	0.351055	1	13.1316	2.91088	1.41259	2.06066	0.0393352	0.997622
ENSSSCG00000042586	1		17	48655992	48660698				protein_coding	28.0034	-1.36336	0.941035	-1.44879	0.147396	1	28.0034	1.00537	0.8787	1.14416	0.252558	1	28.0034	2.36873	0.93519	2.53289	0.0113126	0.997622
ENSSSCG00000042735	-1		13	124241098	124244091				lncRNA	34.3711	-1.40638	0.780218	-1.80255	0.0714587	1	34.3711	0.163639	0.7322	0.223489	0.823155	1	34.3711	1.57002	0.778024	2.01796	0.0435954	0.997622
ENSSSCG00000042831	1		3	46446259	46449285				lncRNA	15.3962	-1.85598	1.31649	-1.4098	0.158599	1	15.3962	1.14636	1.21699	0.941961	0.346212	1	15.3962	3.00234	1.30816	2.29508	0.0217283	0.997622
ENSSSCG00000042856	-1		AEMK02000403.1	1303	5224				protein_coding	8.62146	-1.73143	1.24786	-1.38752	0.165284	1	8.62146	0.789948	1.13597	0.695394	0.486809	1	8.62146	2.52138	1.23647	2.03918	0.0414324	0.997622
ENSSSCG00000042867	1		AEMK02000514.1	50706	76311				protein_coding	312.557	-0.285378	0.353873	-0.806442	0.419988	1	312.557	0.500954	0.336337	1.48944	0.136372	1	312.557	0.786332	0.352895	2.22823	0.0258651	0.997622
ENSSSCG00000043088	1		13	60096630	60097989				protein_coding	22.1113	-1.66841	0.894344	-1.86552	0.062109	1	22.1113	0.328466	0.830618	0.395447	0.692513	1	22.1113	1.99688	0.890562	2.24227	0.024944	0.997622
ENSSSCG00000043388	1		9	51198843	51204046	100625943	putative olfactory receptor 8G3 pseudogene		protein_coding	54.9999	-0.91403	0.793445	-1.15198	0.249331	1	54.9999	0.704236	0.750103	0.938853	0.347806	1	54.9999	1.61827	0.790625	2.04682	0.0406757	0.997622
ENSSSCG00000043551	1		17	1708891	1712817				protein_coding	22.3445	-1.15472	0.962445	-1.19978	0.230226	1	22.3445	1.16521	0.89651	1.29972	0.193696	1	22.3445	2.31993	0.954154	2.4314	0.0150405	0.997622
ENSSSCG00000043576	1		AEMK02000637.1	41341	42291	110259124	olfactory receptor 5AN1-like		protein_coding	4.00022	-2.86125	1.72586	-1.65786	0.0973448	1	4.00022	0.877491	1.45846	0.601655	0.547404	1	4.00022	3.73874	1.70734	2.1898	0.0285385	0.997622
ENSSSCG00000043733	-1		X	26211986	26217108				protein_coding	20.8669	-1.74123	0.925676	-1.88103	0.0599677	1	20.8669	0.191128	0.860285	0.222168	0.824183	1	20.8669	1.93235	0.92256	2.09456	0.0362104	0.997622
ENSSSCG00000043769	-1		3	6602887	6605963				lncRNA	45.9887	-1.23727	0.649195	-1.90585	0.05667	1	45.9887	0.212909	0.609728	0.349187	0.726949	1	45.9887	1.45018	0.647019	2.24132	0.0250055	0.997622
ENSSSCG00000043790	1		13	5597518	5598771				lncRNA	3.10395	-2.05811	2.06208	-0.998076	0.318242	1	3.10395	1.99085	1.78981	1.11232	0.266	1	3.10395	4.04896	2.0141	2.01031	0.0443985	0.997622
ENSSSCG00000043799	1		8	40773664	40780714				lncRNA	49.7624	-0.858304	0.629875	-1.36266	0.172991	1	49.7624	0.602012	0.592666	1.01577	0.30974	1	49.7624	1.46032	0.626338	2.33151	0.0197263	0.997622
ENSSSCG00000044099	-1		AEMK02000661.1	171463	172401	100155397	olfactory receptor 4F15		protein_coding	12.0307	-0.901642	1.26488	-0.712831	0.47595	1	12.0307	1.85058	1.16924	1.58271	0.113487	1	12.0307	2.75222	1.24533	2.21003	0.0271031	0.997622
ENSSSCG00000044123	1		10	28492665	28497500				lncRNA	43.1371	-1.26787	0.690425	-1.83636	0.0663051	1	43.1371	0.111981	0.649345	0.172452	0.863082	1	43.1371	1.37985	0.688603	2.00384	0.0450877	0.997622
ENSSSCG00000044220	-1		1	260258375	260266631				protein_coding	30.7589	-1.30413	0.856162	-1.52323	0.127701	1	30.7589	0.477053	0.803249	0.593903	0.552577	1	30.7589	1.78118	0.852651	2.08899	0.0367083	0.997622
ENSSSCG00000044516	1		16	74777649	74787896				lncRNA	150.381	-0.16883	0.319849	-0.527843	0.597609	1	150.381	0.517048	0.302875	1.70713	0.0877972	1	150.381	0.685879	0.317554	2.15988	0.0307821	0.997622
ENSSSCG00000044646	1		2	112448188	112459617				lncRNA	111.239	-0.49137	0.482715	-1.01793	0.308711	1	111.239	0.520575	0.457311	1.13834	0.254979	1	111.239	1.01194	0.48072	2.10506	0.035286	0.997622
ENSSSCG00000044708	1		5	71783887	71788291				lncRNA	24.1955	-0.9557	0.643478	-1.48521	0.137488	1	24.1955	0.801363	0.593734	1.3497	0.177112	1	24.1955	1.75706	0.635027	2.76691	0.00565904	0.997622
ENSSSCG00000044716	-1		11	59360769	59366946				protein_coding	33.1093	-0.254142	0.882029	-0.288134	0.773244	1	33.1093	1.51495	0.832032	1.82079	0.068639	1	33.1093	1.7691	0.873491	2.02532	0.0428349	0.997622
ENSSSCG00000044743	1		AEMK02000526.1	128744	129706	110259008	olfactory receptor 10C1-like		protein_coding	14.7102	-0.740517	0.837603	-0.88409	0.376648	1	14.7102	1.46209	0.767141	1.90589	0.0566641	1	14.7102	2.20261	0.819168	2.68883	0.00717023	0.997622
ENSSSCG00000044810	1		2	145032268	145071966				lncRNA	305.081	-0.475809	0.273581	-1.73919	0.0820018	1	305.081	0.264728	0.259412	1.02049	0.307496	1	305.081	0.740536	0.272655	2.71602	0.00660722	0.997622
ENSSSCG00000044903	1		12	34692355	34707069				protein_coding	34.7127	-0.960134	0.87633	-1.09563	0.27324	1	34.7127	0.851226	0.825035	1.03175	0.302191	1	34.7127	1.81136	0.871732	2.07789	0.0377198	0.997622
ENSSSCG00000044970	-1		11	55622329	55632028				lncRNA	19.191	-1.92523	1.03894	-1.85306	0.0638737	1	19.191	0.377908	0.962979	0.392436	0.694736	1	19.191	2.30313	1.03502	2.22522	0.0260667	0.997622
ENSSSCG00000045010	1		18	11672164	11678785				lncRNA	33.0776	-1.16923	0.617516	-1.89344	0.0582997	1	33.0776	0.216708	0.576098	0.376166	0.706794	1	33.0776	1.38594	0.614318	2.25606	0.0240671	0.997622
ENSSSCG00000045178	1		8	76893973	76916131				lncRNA	294.508	-0.401245	0.286417	-1.40091	0.16124	1	294.508	0.235606	0.271862	0.866638	0.386141	1	294.508	0.636851	0.28553	2.23042	0.0257197	0.997622
ENSSSCG00000045321	1		X	22064783	22065751				protein_coding	5.64321	-3.23655	1.80838	-1.78975	0.0734935	1	5.64321	0.43462	1.58068	0.274958	0.783348	1	5.64321	3.67117	1.8005	2.03898	0.0414525	0.997622
ENSSSCG00000045498	1		13	96643409	96648515				lncRNA	70.6806	-0.92308	0.705197	-1.30897	0.190546	1	70.6806	0.484139	0.667491	0.725311	0.468261	1	70.6806	1.40722	0.703243	2.00104	0.045388	0.997622
ENSSSCG00000045515	-1		7	43472702	43473793				protein_coding	46.4389	-0.64023	0.523559	-1.22284	0.221389	1	46.4389	0.593762	0.491105	1.20903	0.22665	1	46.4389	1.23399	0.518966	2.37779	0.0174168	0.997622
ENSSSCG00000045581	-1		6	108025148	108055683				lncRNA	277.675	-0.119082	0.271977	-0.437839	0.661503	1	277.675	0.536827	0.258059	2.08025	0.0375025	1	277.675	0.655909	0.270461	2.42515	0.0153021	0.997622
ENSSSCG00000045618	1		13	104171565	104173436				pseudogene	7.79901	-1.6757	1.40961	-1.18877	0.234531	1	7.79901	1.27781	1.27703	1.00061	0.317016	1	7.79901	2.9535	1.39236	2.12122	0.033903	0.997622
ENSSSCG00000045684	-1		8	21638799	21643663				protein_coding	63.4378	-0.672473	0.605914	-1.10985	0.267064	1	63.4378	0.689659	0.571996	1.20571	0.22793	1	63.4378	1.36213	0.60268	2.26013	0.0238134	0.997622
ENSSSCG00000045790	1		15	139097832	139115705	110257179	olfactory receptor 12-like		protein_coding	324.085	-0.584652	0.323339	-1.80817	0.0705799	1	324.085	0.10685	0.307162	0.347863	0.727943	1	324.085	0.691503	0.322778	2.14235	0.0321657	0.997622
ENSSSCG00000046007	1		3	98879144	98885427				protein_coding	63.7287	-0.531271	0.468213	-1.13468	0.25651	1	63.7287	0.471929	0.441086	1.06992	0.284654	1	63.7287	1.0032	0.464848	2.15812	0.0309182	0.997622
ENSSSCG00000046074	1		2	43211152	43213819				lncRNA	20.7024	-1.00915	0.930327	-1.08472	0.278045	1	20.7024	1.2735	0.864879	1.47246	0.140896	1	20.7024	2.28265	0.92027	2.48041	0.0131231	0.997622
ENSSSCG00000046105	1		7	77447739	77452801				protein_coding	27.9692	-1.12955	0.625156	-1.80683	0.0707895	1	27.9692	0.135987	0.58265	0.233393	0.815456	1	27.9692	1.26553	0.621911	2.03491	0.0418599	0.997622
ENSSSCG00000046298	1		14	42157569	42161356				lncRNA	55.9302	-0.29738	0.492219	-0.60416	0.545737	1	55.9302	0.893953	0.463099	1.93037	0.053561	1	55.9302	1.19133	0.486637	2.44809	0.0143614	0.997622
ENSSSCG00000046392	1		1	106538690	106540732				protein_coding	6.67221	-1.36362	1.09591	-1.24428	0.213398	1	6.67221	0.827147	0.983176	0.841301	0.400179	1	6.67221	2.19077	1.07795	2.03235	0.042118	0.997622
ENSSSCG00000046407	-1		2	55492124	55493062	110259752	olfactory receptor 2T12-like		protein_coding	24.4918	-1.22308	0.757341	-1.61497	0.106317	1	24.4918	0.412316	0.705521	0.584414	0.558942	1	24.4918	1.6354	0.752735	2.17261	0.0298095	0.997622
ENSSSCG00000046560	1		7	21073322	21074260	100152873	olfactory receptor 2M3-like		protein_coding	69.5129	-1.09734	0.733204	-1.49663	0.134489	1	69.5129	0.591886	0.693048	0.854033	0.393087	1	69.5129	1.68922	0.731091	2.31055	0.0208577	0.997622
ENSSSCG00000046699	1		X	3464603	3466165				lncRNA	12.5854	-1.44504	1.44284	-1.00152	0.316573	1	12.5854	2.00669	1.32486	1.51464	0.129864	1	12.5854	3.45172	1.42514	2.42202	0.0154344	0.997622
ENSSSCG00000046730	-1		8	59196256	59200411				protein_coding	21.9458	-1.65576	0.872765	-1.89714	0.0578095	1	21.9458	0.998312	0.799746	1.24829	0.211926	1	21.9458	2.65407	0.86486	3.06879	0.00214931	0.997622
ENSSSCG00000046758	1		11	47420884	47426009				lncRNA	85.4177	-0.744988	0.647057	-1.15135	0.249589	1	85.4177	0.593824	0.612956	0.968787	0.332652	1	85.4177	1.33881	0.645028	2.07559	0.0379321	0.997622
ENSSSCG00000047039	-1		11	31150810	31151897				protein_coding	5.27863	-3.86583	2.02573	-1.90837	0.0563437	1	5.27863	1.42502	1.73612	0.820805	0.411758	1	5.27863	5.29085	2.0066	2.63672	0.00837121	0.997622
ENSSSCG00000047104	1		2	52829508	52830440	100516252	olfactory receptor 2T3-like		protein_coding	41.3017	-0.189842	0.62188	-0.305271	0.76016	1	41.3017	1.04723	0.5862	1.78647	0.0740234	1	41.3017	1.23707	0.614954	2.01165	0.0442573	0.997622
ENSSSCG00000047121	1		3	119990044	119993220				lncRNA	45.4743	-0.917602	0.708858	-1.29448	0.1955	1	45.4743	0.755257	0.666867	1.13255	0.257405	1	45.4743	1.67286	0.704866	2.3733	0.01763	0.997622
ENSSSCG00000047318	1		15	36173013	36176493				lncRNA	23.3812	-1.45339	0.971723	-1.49568	0.134737	1	23.3812	0.676506	0.907183	0.745723	0.455835	1	23.3812	2.1299	0.966721	2.20322	0.0275796	0.997622
ENSSSCG00000047399	-1		18	21997859	21999238				protein_coding	15.1613	-0.922033	0.993429	-0.928132	0.353339	1	15.1613	1.00488	0.924598	1.08683	0.277113	1	15.1613	1.92691	0.982873	1.96049	0.0499387	0.997622
ENSSSCG00000047451	-1		13	142133212	142140432				lncRNA	7.49573	-2.05827	1.47138	-1.39887	0.161853	1	7.49573	1.06361	1.3242	0.803211	0.421853	1	7.49573	3.12188	1.45727	2.14228	0.0321713	0.997622
ENSSSCG00000047455	-1		9	111761724	111768346				lncRNA	27.9097	-1.21345	0.744038	-1.6309	0.102912	1	27.9097	0.992392	0.688552	1.44127	0.149508	1	27.9097	2.20584	0.736609	2.99459	0.00274813	0.997622
ENSSSCG00000047522	1		15	9034340	9056236				lncRNA	82.2916	-1.09105	0.622427	-1.7529	0.0796198	1	82.2916	0.190477	0.588851	0.323472	0.746338	1	82.2916	1.28153	0.621177	2.06306	0.0391067	0.997622
ENSSSCG00000047667	-1		11	13643953	13652928				lncRNA	38.235	-0.728115	0.749952	-0.970882	0.331607	1	38.235	0.760189	0.706528	1.07595	0.281949	1	38.235	1.4883	0.745346	1.9968	0.0458472	0.997622
ENSSSCG00000047777	-1		AEMK02000400.1	907	9663				lncRNA	4.88266	-3.3016	2.54318	-1.29822	0.194213	1	4.88266	2.77164	2.27401	1.21883	0.222909	1	4.88266	6.07323	2.50155	2.42779	0.015191	0.997622
ENSSSCG00000047812	-1		2	68567089	68568027	100517880	olfactory receptor 7D4-like		protein_coding	21.6254	-0.550225	0.807734	-0.681196	0.495748	1	21.6254	1.10543	0.755317	1.46353	0.143321	1	21.6254	1.65566	0.797572	2.07587	0.0379058	0.997622
ENSSSCG00000047836	1		18	24315726	24322589				lncRNA	47.9913	-0.860651	0.704586	-1.2215	0.221897	1	47.9913	0.729174	0.663801	1.09848	0.271994	1	47.9913	1.58982	0.700856	2.26841	0.0233045	0.997622
ENSSSCG00000048002	-1	OOSP3	2	11594313	11614510	102158414	placenta-specific protein 1-like		protein_coding	98.7205	-0.88316	0.50409	-1.75199	0.0797756	1	98.7205	0.174874	0.476886	0.3667	0.713843	1	98.7205	1.05803	0.502809	2.10425	0.035357	0.997622
ENSSSCG00000048005	-1		1	143594463	143623170				lncRNA	174.629	-0.494339	0.367018	-1.34691	0.178011	1	174.629	0.272137	0.348005	0.781994	0.434218	1	174.629	0.766476	0.365804	2.09532	0.0361429	0.997622
ENSSSCG00000048126	-1		1	212253604	212260024				lncRNA	24.1819	-1.82257	0.977239	-1.86502	0.0621788	1	24.1819	0.338897	0.910693	0.372131	0.709795	1	24.1819	2.16147	0.974062	2.21902	0.0264852	0.997622
ENSSSCG00000048178	-1		AEMK02000682.1	1525205	1527176				lncRNA	31.6494	-1.32913	0.933239	-1.42422	0.154384	1	31.6494	0.526592	0.877538	0.600079	0.548454	1	31.6494	1.85573	0.929924	1.99557	0.0459809	0.997622
ENSSSCG00000048238	-1		1	189343785	189346638				lncRNA	19.5348	-1.59621	0.883048	-1.80761	0.0706665	1	19.5348	0.194265	0.819796	0.236967	0.812682	1	19.5348	1.79048	0.879498	2.03579	0.0417712	0.997622
ENSSSCG00000048296	-1		4	88138549	88140768				lncRNA	49.5829	-0.240999	0.759617	-0.317264	0.751044	1	49.5829	1.33844	0.718224	1.86353	0.0623872	1	49.5829	1.57943	0.75376	2.09541	0.0361347	0.997622
ENSSSCG00000048319	1		3	46063484	46069276				lncRNA	131.169	-0.583644	0.440108	-1.32614	0.184794	1	131.169	0.332796	0.417049	0.797979	0.424883	1	131.169	0.91644	0.438654	2.08921	0.0366887	0.997622
ENSSSCG00000048354	1		AEMK02000526.1	96040	97002	110259006	olfactory receptor 10C1-like		protein_coding	15.0224	-0.90819	0.836973	-1.08509	0.277882	1	15.0224	1.40014	0.76393	1.83281	0.0668303	1	15.0224	2.30833	0.819925	2.8153	0.00487322	0.997622
ENSSSCG00000048734	-1		7	70592446	70654619				lncRNA	241.552	-0.709359	0.425355	-1.66769	0.0953776	1	241.552	0.134865	0.404146	0.333702	0.738604	1	241.552	0.844224	0.424762	1.98752	0.0468645	0.997622
ENSSSCG00000048827	1		13	14373827	14393727				lncRNA	88.0125	-0.911404	0.472273	-1.92982	0.0536286	1	88.0125	0.201487	0.445565	0.452206	0.651121	1	88.0125	1.11289	0.470679	2.36444	0.0180575	0.997622
ENSSSCG00000048835	1		13	70506527	70507620				protein_coding	3.21118	-2.96773	2.01712	-1.47127	0.141219	1	3.21118	0.963945	1.73938	0.554188	0.57945	1	3.21118	3.93167	1.99593	1.96984	0.0488563	0.997622
ENSSSCG00000048846	1		8	71141334	71144084				lncRNA	9.12901	-0.713667	0.850557	-0.839058	0.401437	1	9.12901	1.34314	0.765468	1.75467	0.0793162	1	9.12901	2.05681	0.823929	2.49634	0.0125482	0.997622
ENSSSCG00000048881	1		2	67632618	67633547	110259637	olfactory receptor 18-like		protein_coding	48.6773	-0.786919	0.646272	-1.21763	0.223365	1	48.6773	0.908383	0.607112	1.49624	0.134592	1	48.6773	1.6953	0.641504	2.6427	0.00822479	0.997622
ENSSSCG00000049038	-1		X	47928446	47929831				protein_coding	14.5172	-1.7851	1.04935	-1.70115	0.0889142	1	14.5172	0.467512	0.966522	0.483706	0.628595	1	14.5172	2.25262	1.04353	2.15864	0.030878	0.997622
ENSSSCG00000049119	-1		5	90020344	90025546				lncRNA	17.9343	-1.2703	0.870988	-1.45846	0.144714	1	17.9343	1.14997	0.79878	1.43966	0.149964	1	17.9343	2.42027	0.859876	2.81468	0.00488264	0.997622
ENSSSCG00000049176	-1		14	54780129	54784382				lncRNA	42.8346	-1.18757	0.677773	-1.75216	0.0797458	1	42.8346	0.200779	0.63722	0.315086	0.752697	1	42.8346	1.38835	0.675565	2.05509	0.0398701	0.997622
ENSSSCG00000049286	-1		7	79661910	79662844				pseudogene	6.97902	-2.20709	1.28574	-1.71658	0.0860554	1	6.97902	0.540118	1.1432	0.472461	0.636598	1	6.97902	2.7472	1.27544	2.15392	0.0312463	0.997622
ENSSSCG00000049472	1		4	109228810	109233232				protein_coding	16.5082	-1.50246	1.39829	-1.07449	0.282601	1	16.5082	2.04576	1.2905	1.58524	0.112911	1	16.5082	3.54821	1.38398	2.56378	0.0103539	0.997622
ENSSSCG00000049528	1		11	75351387	75356938				lncRNA	82.8819	-0.284517	0.383424	-0.742043	0.458061	1	82.8819	0.472685	0.36199	1.30579	0.191622	1	82.8819	0.757202	0.380184	1.99167	0.0464074	0.997622
ENSSSCG00000049574	1		AEMK02000637.1	49499	50449				protein_coding	4.16754	-3.70295	1.97467	-1.87522	0.0607621	1	4.16754	0.313444	1.69277	0.185167	0.853098	1	4.16754	4.0164	1.96652	2.04238	0.0411134	0.997622
ENSSSCG00000049588	1		7	79089664	79090602	110261720	olfactory receptor 4F15-like		protein_coding	12.2301	-0.913796	1.28329	-0.712073	0.476419	1	12.2301	1.76935	1.18927	1.48776	0.136814	1	12.2301	2.68314	1.26535	2.12048	0.0339654	0.997622
ENSSSCG00000049678	-1		13	149084943	149086468				protein_coding	4.16519	-2.20455	2.21532	-0.995138	0.319669	1	4.16519	2.33101	1.94522	1.19833	0.230789	1	4.16519	4.53555	2.17275	2.08747	0.0368452	0.997622
ENSSSCG00000050005	1		16	8670228	8675868				protein_coding	41.2017	-0.643558	0.597055	-1.07789	0.281084	1	41.2017	0.629273	0.560978	1.12174	0.261972	1	41.2017	1.27283	0.59231	2.14893	0.0316401	0.997622
ENSSSCG00000050126	-1		15	129047682	129054145				lncRNA	32.432	-0.316558	0.740368	-0.427569	0.668965	1	32.432	1.18327	0.69676	1.69824	0.089462	1	32.432	1.49983	0.732248	2.04825	0.0405358	0.997622
ENSSSCG00000050182	-1		13	188911877	188922804				lncRNA	38.4806	-1.1776	0.845956	-1.39203	0.163914	1	38.4806	0.498814	0.796968	0.625889	0.531387	1	38.4806	1.67641	0.84299	1.98865	0.0467402	0.997622
ENSSSCG00000050191	1		1	169334691	169335857				processed_pseudogene	5.06657	-1.40203	1.43532	-0.976806	0.328665	1	5.06657	1.36889	1.28172	1.06802	0.285513	1	5.06657	2.77092	1.40713	1.9692	0.0489306	0.997622
ENSSSCG00000050591	1		2	74729939	74733001				protein_coding	19.3801	-1.83027	1.17248	-1.56103	0.118517	1	19.3801	0.822805	1.08951	0.755204	0.450126	1	19.3801	2.65308	1.16681	2.27379	0.0229785	0.997622
ENSSSCG00000050610	1		2	115036923	115043016				lncRNA	34.9738	-0.93595	0.740236	-1.26439	0.206089	1	34.9738	0.965814	0.692793	1.39409	0.163291	1	34.9738	1.90176	0.734275	2.58999	0.00959789	0.997622
ENSSSCG00000050749	1		17	20451801	20457322				lncRNA	37.1174	-1.59571	0.942891	-1.69236	0.0905781	1	37.1174	0.348672	0.887188	0.393008	0.694314	1	37.1174	1.94438	0.940678	2.067	0.0387344	0.997622
ENSSSCG00000050938	-1		X	26192002	26197131				pseudogene	45.8174	-1.501	0.814334	-1.84323	0.0652958	1	45.8174	0.739601	0.76373	0.968407	0.332841	1	45.8174	2.2406	0.811083	2.76248	0.00573636	0.997622
ENSSSCG00000050943	1		2	146213409	146218389				protein_coding	41.4777	-1.05282	0.899481	-1.17048	0.241809	1	41.4777	0.844171	0.848336	0.995091	0.319692	1	41.4777	1.89699	0.895768	2.11773	0.034198	0.997622
ENSSSCG00000050968	-1		16	58324447	58329053				lncRNA	22.7272	-1.71505	1.19552	-1.43456	0.151413	1	22.7272	0.689576	1.11968	0.615868	0.537982	1	22.7272	2.40462	1.19132	2.01845	0.0435447	0.997622
ENSSSCG00000051035	1		1	29415518	29419241				lncRNA	25.4783	-1.83288	0.945774	-1.93797	0.0526267	1	25.4783	0.201244	0.882444	0.228053	0.819605	1	25.4783	2.03413	0.943256	2.1565	0.031045	0.997622
ENSSSCG00000051068	1		13	83049215	83057900				lncRNA	52.4461	-0.658509	0.465772	-1.4138	0.157421	1	52.4461	0.377941	0.437168	0.864521	0.387302	1	52.4461	1.03645	0.462212	2.24237	0.0249376	0.997622
ENSSSCG00000051111	-1		AEMK02000460.1	24267	30716	110258631	olfactory receptor 491-like		protein_coding	42.3977	-1.02442	0.793751	-1.29061	0.19684	1	42.3977	0.527119	0.748604	0.704136	0.481348	1	42.3977	1.55154	0.790751	1.96211	0.04975	0.997622
ENSSSCG00000051123	-1		5	95568984	95570272				lncRNA	16.2977	-2.58159	1.4116	-1.82884	0.0674238	1	16.2977	0.474219	1.30431	0.36358	0.716172	1	16.2977	3.05581	1.40786	2.17053	0.0299666	0.997622
ENSSSCG00000051197	1		17	47916514	47921897	100517866	WAP four-disulfide core domain 13		lncRNA	74.2709	-1.0433	0.58028	-1.79792	0.0721892	1	74.2709	0.222146	0.547965	0.405401	0.685183	1	74.2709	1.26544	0.578717	2.18664	0.0287691	0.997622
ENSSSCG00000051345	1		3	58369721	58375699				protein_coding	51.1261	-1.19036	0.666962	-1.78474	0.0743032	1	51.1261	0.175142	0.628322	0.278746	0.78044	1	51.1261	1.3655	0.66515	2.05292	0.0400806	0.997622
ENSSSCG00000051413	-1		Y	21205077	21380625	110257899	heat shock transcription factor, Y-linked-like		protein_coding	46.6558	-0.811753	0.645416	-1.25772	0.208493	1	46.6558	0.619469	0.607381	1.0199	0.307775	1	46.6558	1.43122	0.641626	2.23062	0.0257064	0.997622
ENSSSCG00000051504	-1		13	56238921	56248468				lncRNA	201.49	-0.601903	0.450842	-1.33507	0.181855	1	201.49	0.335633	0.428179	0.783861	0.433121	1	201.49	0.937536	0.449912	2.08382	0.0371765	0.997622
ENSSSCG00000051513	1		9	32178862	32180500				lncRNA	5.43009	-0.755746	2.01264	-0.3755	0.707288	1	5.43009	3.26999	1.81023	1.8064	0.0708557	1	5.43009	4.02574	1.94344	2.07145	0.0383165	0.997622
ENSSSCG00000051524	1		16	6765683	6772728				lncRNA	22.0088	-1.83374	1.10087	-1.66572	0.0957687	1	22.0088	0.730076	1.02418	0.712842	0.475943	1	22.0088	2.56381	1.09599	2.33926	0.0193222	0.997622
ENSSSCG00000051526	-1		X	34521562	34522768				lncRNA	5.08327	-2.95537	1.89242	-1.56169	0.118361	1	5.08327	1.07269	1.64638	0.651544	0.514695	1	5.08327	4.02806	1.87675	2.1463	0.0318492	0.997622
ENSSSCG00000051587	-1		9	106672014	106678651				protein_coding	31.2321	-0.601051	0.894781	-0.67173	0.501755	1	31.2321	1.21931	0.842587	1.4471	0.147869	1	31.2321	1.82036	0.887783	2.05046	0.04032	0.997622
ENSSSCG00000051591	1		3	84452790	84456282				protein_coding	21.1204	-1.39315	0.91851	-1.51674	0.129331	1	21.1204	0.627824	0.854744	0.734517	0.462634	1	21.1204	2.02097	0.912905	2.21378	0.026844	0.997622
ENSSSCG00000051700	-1		11	66842349	66848012				lncRNA	74.7979	-0.665154	0.677241	-0.982152	0.326025	1	74.7979	0.724576	0.641313	1.12983	0.258547	1	74.7979	1.38973	0.674697	2.05978	0.0394193	0.997622
ENSSSCG00000051755	-1		1	245210321	245216664				lncRNA	39.0946	-0.378615	0.69113	-0.54782	0.583816	1	39.0946	1.05852	0.651064	1.62583	0.103987	1	39.0946	1.43713	0.68461	2.0992	0.0357996	0.997622
ENSSSCG00000051770	-1		7	92701096	92704517				lncRNA	28.0469	-0.742613	0.638755	-1.16259	0.244994	1	28.0469	0.540495	0.5972	0.905049	0.365439	1	28.0469	1.28311	0.632909	2.02732	0.0426299	0.997622

## Sheet: pVADvCS.Only.Down_246
										Cardiogenic Shock vs. Baseline						pVAD vs. Baseline						pVAD vs. Cardiogenic Shock
ensembl_gene_id	strand	Gene.Symbol	chromosome_name	start_position	end_position	entrezgene_id	entrezgene_description	mirbase_id	Gene.type	baseMean.CSvB	log2FoldChange.CSvB	lfcSE.CSvB	stat.CSvB	pvalue.CSvB	padj.CSvB	baseMean.IMPvB	log2FoldChange.IMPvB	lfcSE.IMPvB	stat.IMPvB	pvalue.IMPvB	padj.IMPvB	baseMean.IMPvCS	log2FoldChange.IMPvCS	lfcSE.IMPvCS	stat.IMPvCS	pvalue.IMPvCS	padj.IMPvCS
ENSSSCG00000000611	1		5	57750015	57768498	100739009	WW domain binding protein 11		protein_coding	183.604	0.895426	0.474732	1.88617	0.0592716	1	183.604	-0.2611	0.45418	-0.574882	0.565371	1	183.604	-1.15653	0.474455	-2.43759	0.0147856	0.997622
ENSSSCG00000000951	1	CSRP2	5	104273168	104295142	100153630	cysteine and glycine rich protein 2		protein_coding	390.879	0.503815	0.272135	1.85134	0.0641202	1	390.879	-0.266642	0.260258	-1.02453	0.305586	1	390.879	-0.770457	0.271941	-2.83318	0.0046088	0.997622
ENSSSCG00000001404	1	TNF	7	23699636	23703655	397086	tumor necrosis factor		protein_coding	157.288	0.395689	0.470115	0.841686	0.399964	1	157.288	-0.858145	0.450378	-1.90539	0.0567294	1	157.288	-1.25383	0.471093	-2.66154	0.00777834	0.997622
ENSSSCG00000001701	1	HSP90AB1	7	39244458	39254002	396742	heat shock protein 90 alpha family class B member 1		protein_coding	311.87	0.564589	0.364873	1.54736	0.121777	1	311.87	-0.168938	0.34859	-0.484632	0.627937	1	311.87	-0.733527	0.364563	-2.01207	0.0442123	0.997622
ENSSSCG00000001773	1	TMED3	7	48431318	48442645	100155219	transmembrane p24 trafficking protein 3		protein_coding	179.741	0.43077	0.29286	1.47091	0.141315	1	179.741	-0.163012	0.280374	-0.581409	0.560965	1	179.741	-0.593782	0.292207	-2.03206	0.042148	0.997622
ENSSSCG00000002023	-1	PABPN1	7	75751760	75770737	100155260	poly(A) binding protein nuclear 1		protein_coding	680.092	0.577357	0.379197	1.52258	0.127865	1	680.092	-0.234825	0.361901	-0.648866	0.516425	1	680.092	-0.812182	0.379097	-2.14241	0.0321603	0.997622
ENSSSCG00000002307	-1	ERH	7	93068250	93083981	100152505	ERH mRNA splicing and mitosis factor		protein_coding	225.043	0.54248	0.381659	1.42137	0.155208	1	225.043	-0.511193	0.365337	-1.39924	0.161742	1	225.043	-1.05367	0.38185	-2.75939	0.00579097	0.997622
ENSSSCG00000002373	-1	PROX2	7	98065323	98074822	100155976	prospero homeobox 2		protein_coding	209.279	0.470608	0.326503	1.44136	0.149484	1	209.279	-0.296727	0.312524	-0.949453	0.34239	1	209.279	-0.767335	0.326269	-2.35185	0.0186805	0.997622
ENSSSCG00000002646	-1		6	863802	869226	100524745	trafficking protein particle complex 2 like		protein_coding	165.226	0.426054	0.416624	1.02263	0.306481	1	165.226	-0.605143	0.398998	-1.51666	0.129353	1	165.226	-1.0312	0.417066	-2.4725	0.0134172	0.997622
ENSSSCG00000002738	-1	ZNF23	6	14463304	14480864	110255248	zinc finger protein 23		protein_coding	255.473	0.210145	0.300568	0.699161	0.484451	1	255.473	-0.388159	0.287385	-1.35066	0.176805	1	255.473	-0.598304	0.300535	-1.99079	0.0465035	0.997622
ENSSSCG00000002814	1	ADGRG3	6	19574514	19599082	100514842	adhesion G protein-coupled receptor G3		protein_coding	476.145	0.562341	0.290508	1.93572	0.0529024	1	476.145	-0.182687	0.277572	-0.658163	0.510433	1	476.145	-0.745028	0.290268	-2.56669	0.0102674	0.997622
ENSSSCG00000002919	-1	TYROBP	6	45309197	45312537	397405	transmembrane immune signaling adaptor TYROBP		protein_coding	82.0118	0.688491	0.494078	1.39349	0.163473	1	82.0118	-0.372394	0.474066	-0.785531	0.432142	1	82.0118	-1.06088	0.493947	-2.14777	0.0317321	0.997622
ENSSSCG00000002959	1	FAM98C	6	47315354	47319487	100516018	family with sequence similarity 98 member C		protein_coding	177.815	0.799167	0.597587	1.33732	0.181117	1	177.815	-0.582973	0.571388	-1.02028	0.307597	1	177.815	-1.38214	0.597874	-2.31176	0.020791	0.997622
ENSSSCG00000002989	-1	AKT2	6	48555789	48587919	100127478	AKT serine/threonine kinase 2		protein_coding	611.055	0.381716	0.276052	1.38277	0.166737	1	611.055	-0.276384	0.26362	-1.04841	0.294448	1	611.055	-0.658099	0.275942	-2.38492	0.0170828	0.997622
ENSSSCG00000003013	-1	B9D2	6	49349708	49366012	100511384	B9 domain containing 2		protein_coding	247.297	0.619006	0.368821	1.67834	0.0932814	1	247.297	-0.214725	0.352663	-0.608867	0.542612	1	247.297	-0.833731	0.368503	-2.26248	0.0236678	0.997622
ENSSSCG00000003064	-1	ETHE1	6	50375841	50396237	106504117	ETHE1 persulfide dioxygenase		protein_coding	380.012	0.588575	0.305211	1.92842	0.0538028	1	380.012	-0.372837	0.291951	-1.27705	0.201584	1	380.012	-0.961412	0.305167	-3.15045	0.00163021	0.997622
ENSSSCG00000003157	1	LIN7B	6	54309535	54313138	100512352	lin-7 homolog B, crumbs cell polarity complex component		protein_coding	119.541	0.286438	0.513607	0.557699	0.57705	1	119.541	-0.926804	0.492213	-1.88293	0.0597094	1	119.541	-1.21324	0.51494	-2.35609	0.0184686	0.997622
ENSSSCG00000003231	1	NKG7	6	58496089	58497827	100513287	natural killer cell granule protein 7		protein_coding	61.1315	0.755864	0.405676	1.86322	0.0624314	1	61.1315	-0.0733714	0.390333	-0.187971	0.850899	1	61.1315	-0.829235	0.403656	-2.05431	0.0399456	0.997622
ENSSSCG00000003302	-1		6	59424134	59426774	100514582	transmembrane protein 86B		protein_coding	127.783	0.786616	0.659875	1.19207	0.233235	1	127.783	-0.663236	0.631327	-1.05054	0.293469	1	127.783	-1.44985	0.660405	-2.1954	0.028135	0.997622
ENSSSCG00000003334	-1	UBE2J2	6	63556139	63727722	100523610	ubiquitin conjugating enzyme E2 J2		protein_coding	1295.26	0.609452	0.359758	1.69406	0.0902536	1	1295.26	-0.0989211	0.34318	-0.288248	0.773157	1	1295.26	-0.708373	0.359659	-1.96957	0.0488878	0.997622
ENSSSCG00000003463	-1	AGMAT	6	74773324	74784468	100519548	agmatinase		protein_coding	150.623	0.399314	0.347765	1.14823	0.250874	1	150.623	-0.550935	0.33365	-1.65124	0.0986906	1	150.623	-0.950249	0.348176	-2.72922	0.00634845	0.997622
ENSSSCG00000003612	1	EIF3I	6	88695947	88705078	100521499	eukaryotic translation initiation factor 3 subunit I		protein_coding	195.83	0.299719	0.260249	1.15166	0.249461	1	195.83	-0.390293	0.249559	-1.56393	0.117833	1	195.83	-0.690012	0.260205	-2.65181	0.00800626	0.997622
ENSSSCG00000003616	1	FAM167B	6	88715794	88717269	100519719	family with sequence similarity 167 member B		protein_coding	44.1301	1.03374	0.737166	1.40232	0.160821	1	44.1301	-0.663272	0.709553	-0.934775	0.349904	1	44.1301	-1.69701	0.738642	-2.29748	0.0215916	0.997622
ENSSSCG00000003691	-1	MYL12A	6	103388506	103424779	733637	myosin regulatory light chain 2 protein		protein_coding	1111.05	0.367279	0.363957	1.00913	0.312913	1	1111.05	-0.486824	0.347261	-1.4019	0.160946	1	1111.05	-0.854102	0.363987	-2.34652	0.0189496	0.997622
ENSSSCG00000003798	1	SERBP1	6	145186736	145203915	100518613	SERPINE1 mRNA binding protein 1		protein_coding	566.309	0.328826	0.445528	0.73806	0.460478	1	566.309	-0.550851	0.425198	-1.29552	0.195142	1	566.309	-0.879678	0.445614	-1.97408	0.0483728	0.997622
ENSSSCG00000004446	1	RWDD1	1	82161738	82182180	100153343	RWD domain containing 1		protein_coding	221.599	0.352826	0.378537	0.932079	0.351295	1	221.599	-0.511267	0.362092	-1.41198	0.157955	1	221.599	-0.864093	0.378723	-2.2816	0.022513	0.997622
ENSSSCG00000004745	1	RPAP1	1	129838585	129860971	100152008	RNA polymerase II associated protein 1		protein_coding	518.125	0.224956	0.254347	0.884444	0.376457	1	518.125	-0.363507	0.242972	-1.49608	0.134632	1	518.125	-0.588463	0.254302	-2.31403	0.0206661	0.997622
ENSSSCG00000005311	-1		1	236345913	236373054	100038011	CD72 molecule		protein_coding	527.87	0.552825	0.284024	1.94641	0.0516061	1	527.87	-0.182471	0.271337	-0.672489	0.501273	1	527.87	-0.735296	0.283802	-2.59088	0.00957323	0.997622
ENSSSCG00000005318	1	CREB3	1	236450342	236456373	100142689	cAMP responsive element binding protein 3		protein_coding	125.831	0.807923	0.441089	1.83165	0.0670032	1	125.831	-0.104949	0.42238	-0.24847	0.803771	1	125.831	-0.912872	0.440238	-2.07359	0.0381176	0.997622
ENSSSCG00000005649	1	URM1	1	268798462	268815166	100154341	ubiquitin related modifier 1		protein_coding	376.246	0.674166	0.426039	1.58241	0.113557	1	376.246	-0.30653	0.406912	-0.753309	0.451264	1	376.246	-0.980696	0.425942	-2.30242	0.0213115	0.997622
ENSSSCG00000005893	-1	ZNF34	4	122226	134917	100512531	zinc finger protein 34		protein_coding	167.86	0.366509	0.35467	1.03338	0.301427	1	167.86	-0.477814	0.339742	-1.4064	0.159604	1	167.86	-0.844323	0.354846	-2.37941	0.0173405	0.997622
ENSSSCG00000006319	-1	POGK	4	84189004	84204723	100155419	pogo transposable element derived with KRAB domain		protein_coding	315.217	0.463491	0.313717	1.47742	0.139564	1	315.217	-0.322813	0.299989	-1.07608	0.28189	1	315.217	-0.786304	0.313593	-2.5074	0.0121622	0.997622
ENSSSCG00000006395	1		4	90566846	90574762	100515893	transgelin 2		protein_coding	283.768	0.57181	0.377978	1.51281	0.130328	1	283.768	-0.438906	0.361479	-1.21419	0.224674	1	283.768	-1.01072	0.378026	-2.67367	0.00750272	0.997622
ENSSSCG00000006466	1	SH2D2A	4	93282413	93293205	100153265	SH2 domain containing 2A		protein_coding	128.853	0.799065	0.493603	1.61884	0.105481	1	128.853	-0.325929	0.472675	-0.689543	0.490482	1	128.853	-1.12499	0.493399	-2.28009	0.0226022	0.997622
ENSSSCG00000006468	1	HDGF	4	93340882	93353473	100153512	heparin binding growth factor		protein_coding	598.802	0.706172	0.396074	1.78293	0.0745976	1	598.802	-0.226188	0.378087	-0.598244	0.549677	1	598.802	-0.932361	0.395955	-2.35471	0.018537	0.997622
ENSSSCG00000006531	-1		4	94710616	94719248	100155923	ephrin A3		protein_coding	319.555	0.62744	0.394929	1.58874	0.112119	1	319.555	-0.16417	0.377237	-0.43519	0.663424	1	319.555	-0.791609	0.394639	-2.00591	0.044866	0.997622
ENSSSCG00000006554	1	C1orf43	4	95519990	95530852	100518371	chromosome 4 C1orf43 homolog		protein_coding	125.566	0.807868	0.434422	1.85964	0.0629365	1	125.566	-0.131587	0.416116	-0.316226	0.751831	1	125.566	-0.939455	0.433629	-2.16649	0.0302734	0.997622
ENSSSCG00000006590	1	S100A8	4	96209551	96210602	100127488	S100 calcium binding protein A8		protein_coding	87.6695	0.97388	0.535771	1.81772	0.0691072	1	87.6695	-0.114693	0.513453	-0.223375	0.823243	1	87.6695	-1.08857	0.534747	-2.03568	0.0417827	0.997622
ENSSSCG00000006635	1	SEMA6C	4	98107391	98122348	100153477	semaphorin 6C		protein_coding	47.3704	0.705064	0.558467	1.2625	0.206769	1	47.3704	-0.742412	0.539268	-1.3767	0.168604	1	47.3704	-1.44748	0.5606	-2.58201	0.00982264	0.997622
ENSSSCG00000006644	1	CERS2	4	98250490	98260495	100156737	ceramide synthase 2		protein_coding	284.29	0.477622	0.328129	1.45559	0.145506	1	284.29	-0.350153	0.313841	-1.1157	0.264549	1	284.29	-0.827775	0.32804	-2.52339	0.0116228	0.997622
ENSSSCG00000007278	-1	AHCY	17	37726077	37744461	497050	adenosylhomocysteinase		protein_coding	332.731	0.402668	0.300948	1.338	0.180897	1	332.731	-0.291007	0.287685	-1.01155	0.311754	1	332.731	-0.693675	0.300782	-2.30624	0.0210974	0.997622
ENSSSCG00000007308	1	ROMO1	17	39029458	39030941	100154394	reactive oxygen species modulator 1		protein_coding	63.7778	1.31516	0.676313	1.9446	0.0518233	1	63.7778	-0.43693	0.649993	-0.672208	0.501452	1	63.7778	-1.75209	0.676454	-2.5901	0.0095947	0.997622
ENSSSCG00000007818	-1	KDM8	3	19650615	19676148	100519765	lysine demethylase 8		protein_coding	401.209	0.454408	0.347374	1.30812	0.190832	1	401.209	-0.313058	0.331813	-0.943476	0.345438	1	401.209	-0.767466	0.347276	-2.20996	0.0271079	0.997622
ENSSSCG00000007984	1	MRPL28	3	41320046	41334451	100524194	mitochondrial ribosomal protein L28		protein_coding	13.559	1.60558	1.19228	1.34664	0.178096	1	13.559	-1.18332	1.16474	-1.01596	0.30965	1	13.559	-2.7889	1.20487	-2.31469	0.0206301	0.997622
ENSSSCG00000008202	-1	CNNM4	3	56814829	56858453	100739697	cyclin and CBS domain divalent metal cation transport mediator 4		protein_coding	693.056	0.509643	0.290992	1.7514	0.0798769	1	693.056	-0.142054	0.277793	-0.511368	0.609094	1	693.056	-0.651698	0.2908	-2.24105	0.0250229	0.997622
ENSSSCG00000008233	1	TMEM150A	3	59166897	59171126	100627959	transmembrane protein 150A		protein_coding	153.449	1.06386	0.544239	1.95477	0.0506107	1	153.449	-0.0987205	0.52051	-0.189661	0.849575	1	153.449	-1.16258	0.543611	-2.13863	0.032466	0.997622
ENSSSCG00000009327	-1		11	7196633	7320841	445521	high mobility group box 1		protein_coding	2410.96	0.433482	0.321468	1.34844	0.177515	1	2410.96	-0.257774	0.306605	-0.840739	0.400494	1	2410.96	-0.691256	0.32144	-2.1505	0.0315158	0.997622
ENSSSCG00000009414	1	ZC3H13	11	21298855	21387972	100521395	zinc finger CCCH-type containing 13		protein_coding	898.298	0.388034	0.308089	1.25949	0.207855	1	898.298	-0.23338	0.293989	-0.793839	0.427289	1	898.298	-0.621413	0.307999	-2.01758	0.0436349	0.997622
ENSSSCG00000009642	-1	STC1	14	7950389	7961566	100125345	stanniocalcin 1		protein_coding	212.703	0.632382	0.327614	1.93026	0.0535742	1	212.703	-0.110344	0.31351	-0.351963	0.724866	1	212.703	-0.742726	0.326981	-2.27147	0.0231187	0.997622
ENSSSCG00000009751	-1	FZD10	14	24920679	24922424	100511782	frizzled class receptor 10		protein_coding	88.3044	0.211303	0.542389	0.389579	0.696848	1	88.3044	-0.876597	0.519962	-1.68589	0.0918173	1	88.3044	-1.0879	0.543887	-2.00023	0.045475	0.997622
ENSSSCG00000009886	-1	TRAFD1	14	39549851	39579781	100154198	TRAF-type zinc finger domain containing 1		protein_coding	354.466	0.217016	0.302595	0.717182	0.473262	1	354.466	-0.390813	0.289105	-1.3518	0.176438	1	354.466	-0.607829	0.302575	-2.00885	0.0445526	0.997622
ENSSSCG00000010010	-1	PES1	14	47476798	47495983	100154050	pescadillo ribosomal biogenesis factor 1		protein_coding	152.396	0.428767	0.426302	1.00578	0.31452	1	152.396	-0.650799	0.408441	-1.59337	0.111077	1	152.396	-1.07957	0.426883	-2.52895	0.0114404	0.997622
ENSSSCG00000010073	1	CHCHD10	14	49921594	49928405	100152325	coiled-coil-helix-coiled-coil-helix domain containing 10		protein_coding	60.6092	0.31614	0.719134	0.439612	0.660218	1	60.6092	-1.26232	0.690794	-1.82735	0.0676479	1	60.6092	-1.57846	0.722516	-2.18467	0.0289131	0.997622
ENSSSCG00000010235	1	SIRT1	14	71091157	71123299	751859	sirtuin 1		protein_coding	226.862	0.812544	0.425161	1.91114	0.0559861	1	226.862	-0.157419	0.406507	-0.387247	0.698573	1	226.862	-0.969963	0.42475	-2.28361	0.0223946	0.997622
ENSSSCG00000010537	-1	GOT1	14	110608430	110635874	396967	glutamic-oxaloacetic transaminase 1		protein_coding	327.988	0.52891	0.277426	1.90649	0.0565866	1	327.988	-0.257205	0.265456	-0.968917	0.332587	1	327.988	-0.786115	0.277183	-2.83608	0.00456706	0.997622
ENSSSCG00000010576	1	NOLC1	14	113154819	113166906	100517974	nucleolar and coiled-body phosphoprotein 1		protein_coding	265.633	0.380241	0.306263	1.24155	0.214403	1	265.633	-0.231535	0.29279	-0.790791	0.429066	1	265.633	-0.611776	0.305958	-1.99954	0.0455496	0.997622
ENSSSCG00000010762	1	DPYSL4	14	140497457	140515833	100512868	dihydropyrimidinase like 4		protein_coding	309.564	0.817241	0.460057	1.77639	0.0756682	1	309.564	-0.286116	0.439544	-0.650938	0.515087	1	309.564	-1.10336	0.459919	-2.39902	0.0164389	0.997622
ENSSSCG00000010826	1	MTARC2	10	10156727	10188425				protein_coding	407.896	0.386572	0.244357	1.582	0.11365	1	407.896	-0.274276	0.233684	-1.1737	0.240513	1	407.896	-0.660848	0.244167	-2.70653	0.00679895	0.997622
ENSSSCG00000010837	1	FAM177B	10	11491455	11501712	100518506	family with sequence similarity 177 member B		protein_coding	160.36	0.702118	0.41454	1.69373	0.0903169	1	160.36	-0.12724	0.396613	-0.320816	0.74835	1	160.36	-0.829358	0.413898	-2.00377	0.0450942	0.997622
ENSSSCG00000010865	1	EXO1	10	15317581	15359839	100512301	exonuclease 1		protein_coding	204.382	0.55432	0.369181	1.50149	0.13323	1	204.382	-0.181101	0.35305	-0.512961	0.607978	1	204.382	-0.735421	0.36874	-1.99442	0.0461063	0.997622
ENSSSCG00000010868	1	BECN2	10	15388605	15390226				protein_coding	25.4999	1.82369	0.996174	1.8307	0.0671454	1	25.4999	-0.426999	0.961843	-0.443939	0.657087	1	25.4999	-2.25069	0.996368	-2.2589	0.0238897	0.997622
ENSSSCG00000010877	-1	HNRNPU	10	17475270	17497130				protein_coding	2512.86	1.12002	0.665453	1.6831	0.0923554	1	2512.86	-0.305872	0.634588	-0.482001	0.629806	1	2512.86	-1.4259	0.665442	-2.14278	0.0321307	0.997622
ENSSSCG00000011357	-1	SHISA5	13	31180844	31205731	100151983	shisa family member 5		protein_coding	431.326	0.429505	0.286795	1.4976	0.134237	1	431.326	-0.336077	0.274126	-1.22599	0.220201	1	431.326	-0.765583	0.286713	-2.67021	0.0075804	0.997622
ENSSSCG00000011596	1	TRH	13	69362585	69366180	100513309	thyrotropin releasing hormone		protein_coding	177.745	0.25439	0.424299	0.599553	0.548804	1	177.745	-0.654539	0.405956	-1.61234	0.106888	1	177.745	-0.908929	0.424786	-2.13973	0.0323763	0.997622
ENSSSCG00000011896	-1	ADPRH	13	140673076	140681266	100153158	ADP-ribosylarginine hydrolase		protein_coding	121.567	0.662685	0.357093	1.85578	0.0634851	1	121.567	-0.219085	0.342692	-0.639305	0.522624	1	121.567	-0.88177	0.356439	-2.47383	0.0133674	0.997622
ENSSSCG00000012114	1	MSL3	X	8518835	8535249	100526025	MSL complex subunit 3		protein_coding	297.469	0.486359	0.357977	1.35863	0.174264	1	297.469	-0.241258	0.342057	-0.705316	0.480614	1	297.469	-0.727617	0.35775	-2.03387	0.0419647	0.997622
ENSSSCG00000012488	1	ARL13A	X	82671561	82684002	100517626	ADP ribosylation factor like GTPase 13A		protein_coding	201.799	0.302337	0.311921	0.969275	0.332408	1	201.799	-0.377008	0.298547	-1.26281	0.206658	1	201.799	-0.679345	0.311856	-2.1784	0.0293765	0.997622
ENSSSCG00000012617	-1	UPF3B	X	98182269	98206097	414433	UPF3B regulator of nonsense mediated mRNA decay		protein_coding	325.155	0.421738	0.289228	1.45815	0.144799	1	325.155	-0.206771	0.276468	-0.747904	0.454518	1	325.155	-0.628509	0.288924	-2.17535	0.0296041	0.997622
ENSSSCG00000012902	1	CDK2AP2	2	5025600	5027764	100526092	cyclin dependent kinase 2 associated protein 2		protein_coding	91.8287	0.361429	0.452253	0.799174	0.424189	1	91.8287	-0.730758	0.434373	-1.68233	0.0925056	1	91.8287	-1.09219	0.453453	-2.4086	0.0160139	0.997622
ENSSSCG00000012904	-1	AIP	2	5035214	5048781	100511065	aryl hydrocarbon receptor interacting protein		protein_coding	166.583	0.802562	0.47335	1.69549	0.0899818	1	166.583	-0.24869	0.452845	-0.549173	0.582887	1	166.583	-1.05125	0.473029	-2.22238	0.0262573	0.997622
ENSSSCG00000012913	1	PPP1CA	2	5120140	5126953	733611	protein phosphatase 1 catalytic subunit alpha		protein_coding	79.744	1.13865	0.597282	1.90638	0.0566007	1	79.744	-0.407975	0.573462	-0.711425	0.476821	1	79.744	-1.54662	0.597289	-2.5894	0.00961425	0.997622
ENSSSCG00000013005	-1	VPS51	2	7081607	7098442	100518951	VPS51 subunit of GARP complex		protein_coding	234.496	0.540762	0.413332	1.3083	0.190772	1	234.496	-0.459583	0.395292	-1.16264	0.244975	1	234.496	-1.00034	0.413418	-2.41969	0.0155335	0.997622
ENSSSCG00000013019	1	MEN1	2	7357951	7365128	100523533	menin 1		protein_coding	204.464	1.03793	0.547702	1.89507	0.0580835	1	204.464	-0.578366	0.524047	-1.10365	0.269744	1	204.464	-1.6163	0.547989	-2.94951	0.00318276	0.997622
ENSSSCG00000013118	1	MRPL16	2	11689535	11694527	100514446	mitochondrial ribosomal protein L16		protein_coding	93.8358	1.10544	0.640032	1.72717	0.0841372	1	93.8358	-0.301753	0.613048	-0.492217	0.622566	1	93.8358	-1.4072	0.639721	-2.1997	0.0278281	0.997622
ENSSSCG00000013301	1	ELF5	2	26443963	26485903	100510890	E74 like ETS transcription factor 5		protein_coding	670.72	0.268211	0.27228	0.985053	0.324598	1	670.72	-0.329489	0.259951	-1.26751	0.204974	1	670.72	-0.5977	0.272221	-2.19564	0.0281178	0.997622
ENSSSCG00000013460	-1	OAZ1	2	76293147	76296659	397034	ornithine decarboxylase antizyme 1		protein_coding	552.675	0.805297	0.472682	1.70368	0.0884413	1	552.675	-0.276884	0.451165	-0.613708	0.539408	1	552.675	-1.08218	0.472601	-2.28984	0.0220306	0.997622
ENSSSCG00000013478	1	DOHH	2	75164787	75173441	100519411	deoxyhypusine hydroxylase		protein_coding	239.334	0.571694	0.413999	1.3809	0.167308	1	239.334	-0.550149	0.396081	-1.38898	0.164839	1	239.334	-1.12184	0.41423	-2.70826	0.00676374	0.997622
ENSSSCG00000013510	1	UBXN6	2	74340838	74378595	100524481	UBX domain protein 6		protein_coding	568.35	0.441155	0.325777	1.35416	0.175684	1	568.35	-0.282333	0.311041	-0.907704	0.364035	1	568.35	-0.723488	0.325679	-2.22148	0.0263187	0.997622
ENSSSCG00000013571	-1	TEX45	2	71624266	71631850	102167073	testis expressed 45		protein_coding	208.577	0.292341	0.381918	0.765455	0.444001	1	208.577	-0.528944	0.365305	-1.44795	0.147631	1	208.577	-0.821285	0.382143	-2.14915	0.0316223	0.997622
ENSSSCG00000013599	-1	ANGPTL4	2	70904531	70912974	397628	angiopoietin like 4		protein_coding	231.052	0.453307	0.341224	1.32847	0.184021	1	231.052	-0.410261	0.326569	-1.25628	0.209015	1	231.052	-0.863568	0.341232	-2.53074	0.0113823	0.997622
ENSSSCG00000013766	-1	IL27RA	2	65127278	65149764	100511742	interleukin 27 receptor subunit alpha		protein_coding	408.847	0.533508	0.297351	1.7942	0.0727812	1	408.847	-0.139021	0.284102	-0.489334	0.624605	1	408.847	-0.672529	0.297029	-2.26418	0.0235628	0.997622
ENSSSCG00000013771	1	PRKACA	2	65074870	65095553	397652	protein kinase cAMP-activated catalytic subunit alpha		protein_coding	435.732	0.288154	0.315076	0.914554	0.360426	1	435.732	-0.41953	0.300973	-1.39391	0.163344	1	435.732	-0.707684	0.31509	-2.24597	0.0247056	0.997622
ENSSSCG00000013779	-1	PKN1	2	64800720	64824957	100515528	protein kinase N1		protein_coding	540.781	0.571246	0.36402	1.56927	0.116585	1	540.781	-0.258802	0.347549	-0.744649	0.456484	1	540.781	-0.830047	0.363907	-2.28094	0.0225523	0.997622
ENSSSCG00000013879	-1	SLC27A1	2	60203374	60235652	100037269	solute carrier family 27 member 1		protein_coding	517.182	0.344126	0.256767	1.34022	0.180173	1	517.182	-0.305302	0.245335	-1.24443	0.213343	1	517.182	-0.649427	0.256659	-2.53031	0.0113961	0.997622
ENSSSCG00000013902	1		2	59558973	59564298	100736865	PLASMODESMATA CALLOSE-BINDING PROTEIN 4-like		protein_coding	90.8159	0.762507	0.455511	1.67396	0.0941384	1	90.8159	-0.164018	0.43678	-0.375515	0.707277	1	90.8159	-0.926525	0.454602	-2.0381	0.0415399	0.997622
ENSSSCG00000013992	1		2	51219667	51237639	100301914	ADP ribosylation factor 1		protein_coding	240.254	0.468927	0.34282	1.36785	0.171358	1	240.254	-0.301381	0.327885	-0.919165	0.358009	1	240.254	-0.770308	0.342633	-2.2482	0.0245633	0.997622
ENSSSCG00000014335	1	REEP2	2	140382870	140427160	100520367	receptor accessory protein 2		protein_coding	231.632	0.393268	0.356217	1.10401	0.269587	1	231.632	-0.497258	0.340865	-1.45881	0.144616	1	231.632	-0.890527	0.356381	-2.4988	0.0124613	0.997622
ENSSSCG00000014803	1	LRRC51	9	6663134	6673271	100520208	leucine-rich repeat-containing protein 51		protein_coding	230.324	0.562917	0.33618	1.67445	0.0940414	1	230.324	-0.114634	0.32146	-0.356604	0.721388	1	230.324	-0.677551	0.335627	-2.01876	0.0435119	0.997622
ENSSSCG00000015256	1	JAM3	9	60613400	60738924	100520043	junctional adhesion molecule 3		protein_coding	1188.99	0.32115	0.2355	1.36369	0.172664	1	1188.99	-0.290763	0.224771	-1.2936	0.195804	1	1188.99	-0.611913	0.235442	-2.599	0.00934958	0.997622
ENSSSCG00000015560	-1	ARPC5	9	124837773	124848108	100174965	actin related protein 2/3 complex subunit 5		protein_coding	300.272	0.39165	0.43933	0.89147	0.372677	1	300.272	-0.545626	0.41971	-1.30001	0.193599	1	300.272	-0.937276	0.43949	-2.13264	0.0329541	0.997622
ENSSSCG00000015639	-1	AVPR1B	9	66772591	66776931	100517909	arginine vasopressin receptor 1B		protein_coding	189.398	1.09454	0.59422	1.84197	0.0654798	1	189.398	-0.397098	0.568193	-0.698878	0.484628	1	189.398	-1.49163	0.594207	-2.51029	0.0120631	0.997622
ENSSSCG00000015826	-1	PLPBP	15	48624837	48636589	100524716	pyridoxal phosphate binding protein		protein_coding	161.958	0.190897	0.413079	0.462131	0.643987	1	161.958	-0.650262	0.395294	-1.64501	0.0999681	1	161.958	-0.841159	0.413608	-2.03371	0.041981	0.997622
ENSSSCG00000017178	-1	SPHK1	12	5114948	5120119	100519210	sphingosine kinase 1		protein_coding	144.284	0.79712	0.550994	1.44669	0.147983	1	144.284	-0.318307	0.526977	-0.604026	0.545827	1	144.284	-1.11543	0.550816	-2.02505	0.0428625	0.997622
ENSSSCG00000017192	1	EVPL	12	5409577	5426435	100519916	envoplakin		protein_coding	359.439	0.608885	0.473039	1.28718	0.198033	1	359.439	-0.324607	0.45165	-0.718714	0.472317	1	359.439	-0.933492	0.472966	-1.9737	0.0484158	0.997622
ENSSSCG00000017344	-1	FAM187A	12	18467382	18474281	100521923	coiled-coil domain containing 103		protein_coding	28.7762	0.203045	0.674652	0.300962	0.763443	1	28.7762	-1.17613	0.652664	-1.80205	0.0715383	1	28.7762	-1.37917	0.680951	-2.02536	0.04283	0.997622
ENSSSCG00000017778	-1	DHRS13	12	45121155	45127569	100515168	dehydrogenase/reductase 13		protein_coding	118.571	0.794953	0.432058	1.83992	0.0657798	1	118.571	-0.111888	0.413893	-0.270332	0.786905	1	118.571	-0.906841	0.431164	-2.10324	0.035445	0.997622
ENSSSCG00000017955	1	MPDU1	12	52878764	52882863	733696	mannose-P-dolichol utilization defect 1		protein_coding	95.7161	0.692139	0.441952	1.56609	0.117327	1	95.7161	-0.175943	0.423624	-0.415329	0.677901	1	95.7161	-0.868082	0.441124	-1.96789	0.0490811	0.997622
ENSSSCG00000017962	1	KDM6B	12	53091334	53108214	100512495	lysine demethylase 6B		protein_coding	467.399	0.608894	0.390943	1.5575	0.119351	1	467.399	-0.16366	0.373213	-0.438517	0.661011	1	467.399	-0.772554	0.390743	-1.97714	0.0480253	0.997622
ENSSSCG00000020526	-1	U5	2	17831977	17832090				snRNA	4.49755	0.781953	1.49812	0.521956	0.601701	1	4.49755	-2.80757	1.54925	-1.81221	0.0699534	1	4.49755	-3.58952	1.59924	-2.24452	0.0247989	0.997622
ENSSSCG00000020544	-1	SNORA70	1	51448674	51448808				snoRNA	20.8017	2.09833	1.35404	1.54968	0.121219	1	20.8017	-1.51458	1.31817	-1.149	0.250555	1	20.8017	-3.61291	1.36871	-2.63964	0.00829939	0.997622
ENSSSCG00000020895	1	BICDL2	3	39153552	39161442	100626694	BICD family like cargo adaptor 2		protein_coding	218.148	0.494152	0.437915	1.12842	0.259143	1	218.148	-0.366285	0.418545	-0.875139	0.381498	1	218.148	-0.860437	0.437853	-1.96513	0.0493995	0.997622
ENSSSCG00000021644	1	BRD7	6	34478012	34519664	100621103	bromodomain containing 7		protein_coding	439.032	0.298086	0.299117	0.996554	0.318981	1	439.032	-0.32647	0.285698	-1.14271	0.253158	1	439.032	-0.624557	0.299031	-2.0886	0.0367437	0.997622
ENSSSCG00000021821	-1	MYO1C	12	47691252	47738439	100622921	myosin IC		protein_coding	875.918	0.426468	0.378675	1.12621	0.260077	1	875.918	-0.330677	0.361304	-0.915232	0.36007	1	875.918	-0.757145	0.378642	-1.99963	0.0455397	0.997622
ENSSSCG00000021852	-1	FAM124B	15	126112445	126127548	100627798	family with sequence similarity 124 member B		protein_coding	227.767	0.683764	0.376838	1.81448	0.0696038	1	227.767	-0.170205	0.360396	-0.472271	0.636734	1	227.767	-0.853969	0.376417	-2.26868	0.0232878	0.997622
ENSSSCG00000021947	1		14	132259062	132266068	396829	AQN-1 protein		protein_coding	195.946	0.694107	0.37174	1.86719	0.0618757	1	195.946	-0.351702	0.356081	-0.987702	0.323299	1	195.946	-1.04581	0.371622	-2.81417	0.00489031	0.997622
ENSSSCG00000022064	-1	MLNR	11	18542028	18544025	100620836	motilin receptor		protein_coding	50.492	0.651874	0.740276	0.880582	0.378544	1	50.492	-1.30262	0.713511	-1.82565	0.0679031	1	50.492	-1.95449	0.744867	-2.62395	0.00869165	0.997622
ENSSSCG00000022280	-1	DACT3	6	52543161	52554082	100622612	dishevelled binding antagonist of beta catenin 3		protein_coding	268.532	0.622601	0.502701	1.23851	0.215526	1	268.532	-0.424964	0.480211	-0.884953	0.376182	1	268.532	-1.04757	0.502724	-2.08378	0.0371801	0.997622
ENSSSCG00000022301	-1	EIF4EBP1	15	48422816	48443399	100627508	eukaryotic translation initiation factor 4E binding protein 1		protein_coding	299.588	0.396403	0.309697	1.27997	0.200555	1	299.588	-0.286128	0.296069	-0.966426	0.333831	1	299.588	-0.682532	0.309511	-2.2052	0.0274403	0.997622
ENSSSCG00000022398	-1	NUCKS1	9	66398227	66435577	100626322	nuclear casein kinase and cyclin dependent kinase substrate 1		protein_coding	606.606	0.402975	0.320898	1.25578	0.209197	1	606.606	-0.373012	0.306406	-1.21738	0.22346	1	606.606	-0.775988	0.320873	-2.41837	0.0155904	0.997622
ENSSSCG00000022777	-1	SLC35C2	17	48509578	48525150	100152375	solute carrier family 35 member C2		protein_coding	391.312	0.638395	0.337157	1.89347	0.058296	1	391.312	-0.0352831	0.322011	-0.109571	0.91275	1	391.312	-0.673678	0.336738	-2.0006	0.0454354	0.997622
ENSSSCG00000023140	1	EIF2B4	3	111780332	111786377				protein_coding	137.984	0.373041	0.409514	0.910938	0.362328	1	137.984	-0.476161	0.392142	-1.21426	0.22465	1	137.984	-0.849202	0.409696	-2.07276	0.0381945	0.997622
ENSSSCG00000023749	-1		5	244434	255601	397189	myo-inositol oxygenase		protein_coding	119.46	0.545292	0.529634	1.02956	0.303215	1	119.46	-0.607696	0.507176	-1.1982	0.230841	1	119.46	-1.15299	0.530141	-2.17487	0.0296399	0.997622
ENSSSCG00000023991	1	RIT1	4	94098275	94127384	100155905	Ras like without CAAX 1		protein_coding	36.3536	0.991094	0.854427	1.15995	0.246068	1	36.3536	-0.948956	0.82333	-1.15258	0.249082	1	36.3536	-1.94005	0.857883	-2.26144	0.0237321	0.997622
ENSSSCG00000024279	-1	ZMAT5	14	46758440	46782970	100156892	zinc finger matrin-type 5		protein_coding	506.673	0.475053	0.229895	2.06639	0.0387915	1	506.673	-0.177401	0.219785	-0.807156	0.419577	1	506.673	-0.652454	0.229611	-2.84156	0.00448937	0.997622
ENSSSCG00000024474	1		5	17660220	17668490	100525573	keratin, type II cuticular Hb5-like		protein_coding	149.404	0.234832	0.377741	0.621674	0.534156	1	149.404	-0.604758	0.361844	-1.67132	0.0946584	1	149.404	-0.83959	0.378251	-2.21967	0.0264415	0.997622
ENSSSCG00000024618	1	FBXO28	10	19936244	19968960	100520046	F-box protein 28		protein_coding	297.329	0.63854	0.366567	1.74195	0.081518	1	297.329	-0.15297	0.350303	-0.436678	0.662345	1	297.329	-0.79151	0.366215	-2.16132	0.0306704	0.997622
ENSSSCG00000024692	-1	RRBP1	17	26054777	26120347	100154945	ribosome binding protein 1		protein_coding	1441.54	0.541237	0.284887	1.89983	0.0574548	1	1441.54	-0.209425	0.271829	-0.77043	0.441045	1	1441.54	-0.750663	0.284815	-2.63561	0.00839851	0.997622
ENSSSCG00000024736	1	ACP4	6	55537076	55541928	100620403	acid phosphatase 4		protein_coding	205.16	0.674293	0.459789	1.46652	0.142505	1	205.16	-0.569778	0.439989	-1.29498	0.195326	1	205.16	-1.24407	0.460075	-2.70406	0.00684974	0.997622
ENSSSCG00000025252	-1	PEX5	5	63542431	63562849	100512963	peroxisomal biogenesis factor 5		protein_coding	354.801	0.419756	0.284106	1.47746	0.139552	1	354.801	-0.254174	0.271595	-0.935857	0.349347	1	354.801	-0.67393	0.283889	-2.37392	0.0176003	0.997622
ENSSSCG00000025440	1	ELOA	6	81566801	81582048	100620801	elongin A		protein_coding	308.595	0.459233	0.345915	1.32759	0.184314	1	308.595	-0.411276	0.330736	-1.24352	0.213677	1	308.595	-0.870509	0.345923	-2.51648	0.0118533	0.997622
ENSSSCG00000025560	1	PGLYRP2	2	62134530	62140243	396557	peptidoglycan recognition protein 2		protein_coding	170.198	0.221819	0.32691	0.678532	0.497434	1	170.198	-0.488954	0.313069	-1.56181	0.118332	1	170.198	-0.710773	0.327119	-2.17283	0.0297935	0.997622
ENSSSCG00000025924	-1	IGFBP5	15	118857479	118878522	397182	insulin like growth factor binding protein 5		protein_coding	548.535	0.306483	0.275467	1.1126	0.265882	1	548.535	-0.357876	0.263117	-1.36014	0.173786	1	548.535	-0.66436	0.275422	-2.41215	0.0158585	0.997622
ENSSSCG00000026153	1	ACAT1	9	36525261	36545633	100626793	acetyl-CoA acetyltransferase 1		protein_coding	166.988	0.762798	0.435654	1.75093	0.0799585	1	166.988	-0.11386	0.416707	-0.273237	0.784671	1	166.988	-0.876657	0.43503	-2.01517	0.0438873	0.997622
ENSSSCG00000026349	1	ALDH3B2	2	4920063	4928560	100522421	aldehyde dehydrogenase family 3 member B2-like		protein_coding	180.653	0.358943	0.421889	0.850799	0.394881	1	180.653	-0.47797	0.403487	-1.1846	0.236176	1	180.653	-0.836912	0.422028	-1.98307	0.0473592	0.997622
ENSSSCG00000027294	1	CDV3	13	74705094	74721145	100627162	CDV3 homolog		protein_coding	454.294	0.747503	0.463663	1.61217	0.106925	1	454.294	-0.27287	0.442642	-0.616458	0.537593	1	454.294	-1.02037	0.463562	-2.20116	0.0277246	0.997622
ENSSSCG00000027565	-1	ARHGAP45	2	77342153	77356728	100623239	Rho GTPase activating protein 45		protein_coding	534.235	0.589856	0.350705	1.68191	0.0925858	1	534.235	-0.150063	0.334815	-0.448197	0.654011	1	534.235	-0.739919	0.350501	-2.11103	0.0347694	0.997622
ENSSSCG00000027882	1	C1orf115	10	10116008	10128719	100516689	chromosome 10 C1orf115 homolog		protein_coding	676.767	0.681481	0.464092	1.46842	0.141991	1	676.767	-0.290204	0.442849	-0.655311	0.512268	1	676.767	-0.971684	0.464035	-2.09399	0.0362608	0.997622
ENSSSCG00000027986	-1	ABCB8	18	6172416	6197260	100626423	ATP binding cassette subfamily B member 8		protein_coding	7.39015	2.76541	1.68793	1.63835	0.10135	1	7.39015	-1.66235	1.7043	-0.975381	0.329371	1	7.39015	-4.42776	1.74105	-2.54316	0.0109856	0.997622
ENSSSCG00000027988	1		14	140335843	140357364				protein_coding	453.15	0.544876	0.356231	1.52956	0.126126	1	453.15	-0.161271	0.340125	-0.474153	0.63539	1	453.15	-0.706148	0.356007	-1.98352	0.0473092	0.997622
ENSSSCG00000028373	-1	ENO2	5	63799339	63836688	100157750	enolase 2		protein_coding	211.522	0.144287	0.331096	0.435787	0.662992	1	211.522	-0.603706	0.316871	-1.90521	0.0567529	1	211.522	-0.747993	0.331496	-2.25641	0.0240447	0.997622
ENSSSCG00000028504	-1	RFC2	3	11373489	11392695	100620242	replication factor C subunit 2		protein_coding	326.721	0.533794	0.291451	1.83151	0.0670251	1	326.721	-0.15592	0.278656	-0.559542	0.575792	1	326.721	-0.689714	0.291066	-2.36961	0.0178069	0.997622
ENSSSCG00000028542	1		2	9034185	9048784	100620658	heterogeneous nuclear ribonucleoprotein U like 2		protein_coding	545.421	0.612582	0.414447	1.47807	0.139389	1	545.421	-0.358527	0.395654	-0.906164	0.364849	1	545.421	-0.971109	0.414414	-2.34333	0.0191125	0.997622
ENSSSCG00000028663	1	RBM25	7	96406646	96471349	100511390	RNA binding motif protein 25		protein_coding	891.73	0.558297	0.265578	2.10219	0.0355364	1	891.73	-0.138448	0.253536	-0.546067	0.58502	1	891.73	-0.696745	0.265411	-2.62516	0.00866093	0.997622
ENSSSCG00000029097	1	RCC1	6	85546024	85564877	100621543	regulator of chromosome condensation 1		protein_coding	437.886	0.411539	0.349141	1.17872	0.238511	1	437.886	-0.281224	0.333381	-0.843552	0.39892	1	437.886	-0.692763	0.349023	-1.98487	0.0471594	0.997622
ENSSSCG00000030149	1	CAPNS1	6	45511339	45520859	397587	calpain small subunit 1		protein_coding	195.832	0.392179	0.379459	1.03352	0.30136	1	195.832	-0.423686	0.363017	-1.16712	0.24316	1	195.832	-0.815865	0.379494	-2.14988	0.031565	0.997622
ENSSSCG00000031035	-1	GP5	13	131385044	131386753	100523640	glycoprotein V platelet		protein_coding	51.556	0.395972	0.570821	0.693688	0.487878	1	51.556	-0.728771	0.54883	-1.32786	0.184223	1	51.556	-1.12474	0.572502	-1.96461	0.0494596	0.997622
ENSSSCG00000031102	-1	C1orf174	6	65323756	65333886	100513476	chromosome 6 C1orf174 homolog		protein_coding	233.575	0.663249	0.437183	1.51709	0.129243	1	233.575	-0.281406	0.417883	-0.673407	0.500688	1	233.575	-0.944654	0.436994	-2.16171	0.0306405	0.997622
ENSSSCG00000031381	-1		5	14959300	14992981	100301570	ADP ribosylation factor 3		protein_coding	390.774	0.604892	0.365705	1.65404	0.0981191	1	390.774	-0.183524	0.349292	-0.525417	0.599293	1	390.774	-0.788416	0.36547	-2.15726	0.0309852	0.997622
ENSSSCG00000031631	-1	GNL2	6	93619453	93645960	100623150	G protein nucleolar 2		protein_coding	548.908	0.200525	0.359523	0.557754	0.577013	1	548.908	-0.526039	0.3432	-1.53275	0.125338	1	548.908	-0.726564	0.359611	-2.02042	0.0433399	0.997622
ENSSSCG00000031781	-1	PSMB10	6	28540807	28548152	733626	proteasome 20S subunit beta 10		protein_coding	211.596	0.549265	0.446084	1.2313	0.218209	1	211.596	-0.347972	0.426395	-0.816079	0.414455	1	211.596	-0.897237	0.44599	-2.01179	0.0442426	0.997622
ENSSSCG00000031931	-1		2	68364838	68366838	100514275	olfactory receptor 7D4-like		protein_coding	25.5096	1.68083	0.873517	1.92421	0.0543278	1	25.5096	-0.243306	0.843702	-0.288379	0.773057	1	25.5096	-1.92414	0.871945	-2.20672	0.0273336	0.997622
ENSSSCG00000032183	1		AEMK02000634.1	8660	9592	110258612	olfactory receptor 4K14-like		protein_coding	47.5046	1.41403	0.819111	1.7263	0.0842926	1	47.5046	-0.822503	0.789164	-1.04225	0.297298	1	47.5046	-2.23654	0.821509	-2.72247	0.00647953	0.997622
ENSSSCG00000032237	1		3	57208838	57209170				protein_coding	13.8056	0.950861	0.944229	1.00702	0.313923	1	13.8056	-0.947851	0.919733	-1.03057	0.302741	1	13.8056	-1.89871	0.952065	-1.99431	0.0461183	0.997622
ENSSSCG00000032558	1	EMX2	14	127650688	127655706	100152562	empty spiracles homeobox 2		protein_coding	217.815	0.87598	0.460551	1.90203	0.0571675	1	217.815	-0.281923	0.440461	-0.640063	0.522132	1	217.815	-1.1579	0.460346	-2.51529	0.0118935	0.997622
ENSSSCG00000032573	-1		4	75641508	75646125				protein_coding	70.2813	0.425616	0.462995	0.919265	0.357957	1	70.2813	-0.657642	0.445376	-1.4766	0.139783	1	70.2813	-1.08326	0.464176	-2.33372	0.0196104	0.997622
ENSSSCG00000032965	-1		7	77240532	77242657	102166266	uncharacterized LOC102166266		protein_coding	84.1516	0.849098	0.447546	1.89723	0.0577974	1	84.1516	-0.225682	0.429929	-0.524929	0.599632	1	84.1516	-1.07478	0.446776	-2.40563	0.0161445	0.997622
ENSSSCG00000033037	1	SLC25A37	14	7665007	7706768	100153622	solute carrier family 25 member 37		protein_coding	763.276	0.315979	0.29522	1.07032	0.284477	1	763.276	-0.394491	0.281826	-1.39977	0.161582	1	763.276	-0.710471	0.295213	-2.40664	0.0161002	0.997622
ENSSSCG00000033194	1	GEMIN7	6	51507437	51520954	100627643	gem nuclear organelle associated protein 7		protein_coding	334.406	0.589566	0.32637	1.80643	0.0708507	1	334.406	-0.0946435	0.31185	-0.303491	0.761516	1	334.406	-0.684209	0.325948	-2.09914	0.0358047	0.997622
ENSSSCG00000033541	1	NAT8L	8	1064023	1072191	102158081	N-acetyltransferase 8 like		protein_coding	179.022	0.884726	0.589562	1.50065	0.133446	1	179.022	-0.531131	0.56378	-0.94209	0.346147	1	179.022	-1.41586	0.589769	-2.4007	0.0163639	0.997622
ENSSSCG00000033740	-1	INS	2	1496842	1497841	397415	insulin		protein_coding	17.283	1.45783	1.09342	1.33328	0.182441	1	17.283	-1.06426	1.06283	-1.00135	0.316658	1	17.283	-2.5221	1.10176	-2.28916	0.02207	0.997622
ENSSSCG00000033909	-1		18	6372382	6386988	110257620	GTPase, IMAP family member 1		protein_coding	702.229	0.879956	0.461979	1.90475	0.056812	1	702.229	-0.0760795	0.440812	-0.17259	0.862974	1	702.229	-0.956035	0.461814	-2.07017	0.038436	0.997622
ENSSSCG00000034120	1	CDKN2B	1	200761004	200766056	397227	cyclin dependent kinase inhibitor 2B		protein_coding	84.3506	0.334368	0.492365	0.679105	0.497071	1	84.3506	-0.724602	0.472508	-1.53352	0.125147	1	84.3506	-1.05897	0.493533	-2.14569	0.0318976	0.997622
ENSSSCG00000034211	1		6	55273672	55280875	100525926	Spi-B transcription factor		protein_coding	173.246	0.702575	0.386935	1.81574	0.0694096	1	173.246	-0.105312	0.370238	-0.284444	0.77607	1	173.246	-0.807887	0.386252	-2.09161	0.0364737	0.997622
ENSSSCG00000034229	-1	MIS18A	13	195911299	195928292	110256475	MIS18 kinetochore protein A		protein_coding	135.756	0.34422	0.396874	0.867328	0.385762	1	135.756	-0.469287	0.380077	-1.23471	0.216937	1	135.756	-0.813507	0.397045	-2.04891	0.0404713	0.997622
ENSSSCG00000034277	1	ssc-mir-9858	4	51211583	51211660			ssc-mir-9858	miRNA	6.74214	1.8674	1.7087	1.09287	0.274449	1	6.74214	-1.67303	1.69253	-0.988481	0.322917	1	6.74214	-3.54043	1.7464	-2.02727	0.0426344	0.997622
ENSSSCG00000034487	-1	NDUFB11	X	41770938	41774247	100522775	NADH:ubiquinone oxidoreductase subunit B11		protein_coding	38.7248	0.363669	0.736416	0.493837	0.621422	1	38.7248	-1.08901	0.708978	-1.53602	0.124532	1	38.7248	-1.45268	0.740402	-1.96201	0.0497611	0.997622
ENSSSCG00000034540	-1		6	57114347	57129219				protein_coding	190.034	0.241408	0.341371	0.707173	0.479459	1	190.034	-0.471991	0.326671	-1.44485	0.148499	1	190.034	-0.713399	0.341515	-2.08893	0.0367142	0.997622
ENSSSCG00000034645	-1	C3orf38	13	167789609	167803735	110256453	chromosome 13 C3orf38 homolog		protein_coding	109.703	0.773521	0.397222	1.94732	0.0514959	1	109.703	-0.0106266	0.380669	-0.0279156	0.977729	1	109.703	-0.784147	0.395835	-1.98099	0.0475921	0.997622
ENSSSCG00000034814	1	MRTO4	6	77747567	77757721	100511136	MRT4 homolog, ribosome maturation factor		protein_coding	147.351	0.65612	0.34477	1.90306	0.0570322	1	147.351	-0.0600031	0.330218	-0.181707	0.855812	1	147.351	-0.716123	0.343757	-2.08322	0.0372308	0.997622
ENSSSCG00000034818	1	ING1	11	77270320	77277455	100516151	inhibitor of growth family member 1		protein_coding	199.878	0.525714	0.353348	1.48781	0.136802	1	199.878	-0.349436	0.338284	-1.03297	0.30162	1	199.878	-0.87515	0.353227	-2.47758	0.0132276	0.997622
ENSSSCG00000035199	1	PTGES3L	12	19909297	19915848	110255999	prostaglandin E synthase 3 like		protein_coding	152.446	0.712197	0.514345	1.38467	0.166154	1	152.446	-0.534098	0.49232	-1.08486	0.277984	1	152.446	-1.24629	0.514614	-2.4218	0.0154437	0.997622
ENSSSCG00000035213	1	ZBTB18	10	16915501	16923527	100623289	zinc finger and BTB domain containing 18		protein_coding	60.3603	0.809595	0.575301	1.40725	0.159352	1	60.3603	-0.362593	0.552439	-0.656349	0.5116	1	60.3603	-1.17219	0.575097	-2.03824	0.0415255	0.997622
ENSSSCG00000035372	-1	PSCA	4	1479878	1482354	110260201	prostate stem cell antigen		protein_coding	103.862	0.728178	0.695616	1.04681	0.295187	1	103.862	-0.95012	0.666372	-1.42581	0.153923	1	103.862	-1.6783	0.696981	-2.40795	0.0160422	0.997622
ENSSSCG00000035611	1	MGAT2	1	179477992	179479836				protein_coding	20.4009	1.78666	1.25538	1.42321	0.154676	1	20.4009	-2.30157	1.23945	-1.85693	0.0633208	1	20.4009	-4.08823	1.28641	-3.17803	0.00148281	0.997622
ENSSSCG00000035944	1		1	470506	475345				lncRNA	108.799	0.590835	0.607846	0.972013	0.331044	1	108.799	-0.65844	0.581872	-1.13159	0.257808	1	108.799	-1.24927	0.608468	-2.05315	0.0400583	0.997622
ENSSSCG00000035952	-1	TGFB1I1	3	17090071	17099020	100623028	transforming growth factor beta 1 induced transcript 1		protein_coding	280.877	0.340383	0.329011	1.03457	0.300872	1	280.877	-0.46294	0.314666	-1.47121	0.141235	1	280.877	-0.803323	0.329101	-2.44096	0.0146482	0.997622
ENSSSCG00000036350	1	HNRNPA2B1	18	46205418	46215858	100521762	heterogeneous nuclear ribonucleoprotein A2/B1		protein_coding	1174.62	0.498851	0.436453	1.14297	0.253053	1	1174.62	-0.423668	0.416349	-1.01758	0.308878	1	1174.62	-0.922519	0.436459	-2.11365	0.0345456	0.997622
ENSSSCG00000036362	-1	KLK14	6	55719728	55725473	110261033	kallikrein related peptidase 14		protein_coding	153.644	0.428856	0.454922	0.942703	0.345833	1	153.644	-0.530988	0.435335	-1.21972	0.22257	1	153.644	-0.959844	0.455192	-2.10866	0.0349741	0.997622
ENSSSCG00000036539	1		18	6757476	6758453	110257586	olfactory receptor 10AC1-like		protein_coding	81.7738	1.65839	0.870939	1.90414	0.0568922	1	81.7738	-0.568311	0.834766	-0.680803	0.495996	1	81.7738	-2.2267	0.871475	-2.55509	0.010616	0.997622
ENSSSCG00000036964	1	FAM83H	4	891988	907522	110260409	family with sequence similarity 83 member H		protein_coding	137.699	0.959289	0.544569	1.76156	0.0781442	1	137.699	-0.185897	0.520982	-0.356821	0.721226	1	137.699	-1.14519	0.544078	-2.10482	0.035307	0.997622
ENSSSCG00000037142	1		AEMK02000452.1	3505082	3512785	110258364	cysteine-rich protein 1		protein_coding	377.919	0.554338	0.488541	1.13468	0.256509	1	377.919	-0.501693	0.466481	-1.07548	0.282158	1	377.919	-1.05603	0.488623	-2.16124	0.030677	0.997622
ENSSSCG00000037299	-1		9	3225886	3249894	100623727	translocase of inner mitochondrial membrane 10B		protein_coding	198.707	0.268686	0.333976	0.804508	0.421104	1	198.707	-0.395447	0.319494	-1.23773	0.215816	1	198.707	-0.664133	0.333953	-1.9887	0.0467342	0.997622
ENSSSCG00000037605	1	BRI3	3	5463675	5471391	100627181	brain protein I3		protein_coding	238.521	0.370285	0.353192	1.04839	0.294457	1	238.521	-0.405233	0.337768	-1.19974	0.230241	1	238.521	-0.775518	0.353191	-2.19575	0.02811	0.997622
ENSSSCG00000037973	-1	KCNAB3	12	53171318	53180823	100523637	potassium voltage-gated channel subfamily A regulatory beta subunit 3		protein_coding	399.37	0.878566	0.462472	1.89972	0.0574704	1	399.37	-0.264576	0.441671	-0.599035	0.549149	1	399.37	-1.14314	0.462345	-2.47249	0.0134177	0.997622
ENSSSCG00000038085	-1	LEPROTL1	15	54916038	54929762	100622960	leptin receptor overlapping transcript like 1		protein_coding	107.904	0.464137	0.424942	1.09224	0.274729	1	107.904	-0.514103	0.407609	-1.26126	0.207214	1	107.904	-0.97824	0.425297	-2.30013	0.0214407	0.997622
ENSSSCG00000038092	1		2	54376439	54377323	110259743	olfactory receptor 2T2-like		protein_coding	17.9058	0.363722	0.899292	0.404454	0.685879	1	17.9058	-1.6578	0.877152	-1.88998	0.058761	1	17.9058	-2.02152	0.914001	-2.21173	0.0269856	0.997622
ENSSSCG00000038136	1		AEMK02000598.1	14135	15082				protein_coding	18.3438	1.50778	1.32118	1.14124	0.25377	1	18.3438	-1.79909	1.28737	-1.3975	0.162264	1	18.3438	-3.30687	1.33905	-2.46957	0.0135275	0.997622
ENSSSCG00000038327	1		6	61810254	61828874	110261312	zinc finger protein 548-like		protein_coding	265.179	0.327949	0.278836	1.17614	0.239541	1	265.179	-0.259182	0.26667	-0.971919	0.331091	1	265.179	-0.587131	0.278557	-2.10776	0.0350519	0.997622
ENSSSCG00000038507	-1	RPS29	1	179454561	179461631	414391	ribosomal protein S29		protein_coding	211.925	0.607277	0.485428	1.25101	0.210929	1	211.925	-0.536895	0.464168	-1.15668	0.247402	1	211.925	-1.14417	0.485633	-2.35604	0.0184707	0.997622
ENSSSCG00000038658	-1		5	6667396	6672570				protein_coding	120.977	0.461589	0.433731	1.06423	0.287225	1	120.977	-0.476104	0.415572	-1.14566	0.251936	1	120.977	-0.937693	0.433931	-2.16093	0.0307009	0.997622
ENSSSCG00000038738	-1	DMWD	6	52100261	52117740	106508742	DM1 locus, WD repeat containing		protein_coding	255.761	0.647645	0.482849	1.3413	0.179824	1	255.761	-0.465306	0.461441	-1.00838	0.313274	1	255.761	-1.11295	0.482926	-2.3046	0.0211891	0.997622
ENSSSCG00000038950	-1	VARS1	7	23853717	23899445	100270813	valyl-tRNA synthetase 1		protein_coding	341.711	0.152718	0.35815	0.426409	0.66981	1	341.711	-0.554671	0.342119	-1.62128	0.104958	1	341.711	-0.707389	0.358323	-1.97417	0.0483626	0.997622
ENSSSCG00000039046	1	RPL36A-HNRNPH2	X	83018320	83022291	100627401	ribosomal protein L36a		protein_coding	466.712	0.49009	0.399609	1.22642	0.220039	1	466.712	-0.436224	0.381583	-1.1432	0.252957	1	466.712	-0.926315	0.399634	-2.31791	0.0204544	0.997622
ENSSSCG00000039234	1		10	19270466	19273515				protein_coding	183.827	0.704502	0.451111	1.5617	0.118358	1	183.827	-0.225947	0.431374	-0.523786	0.600428	1	183.827	-0.930449	0.450773	-2.06412	0.0390067	0.997622
ENSSSCG00000039550	-1	EMC4	7	80265446	80270691	100153736	ER membrane protein complex subunit 4		protein_coding	29.3421	1.06386	0.827172	1.28614	0.198393	1	29.3421	-0.787404	0.798737	-0.985811	0.324226	1	29.3421	-1.85126	0.830192	-2.22992	0.0257524	0.997622
ENSSSCG00000039618	1	COX20	10	17471908	17477392	100739755	cytochrome c oxidase protein 20 homolog		protein_coding	76.3436	0.778883	0.546346	1.42562	0.153977	1	76.3436	-0.394245	0.524204	-0.752083	0.452001	1	76.3436	-1.17313	0.546299	-2.14741	0.0317607	0.997622
ENSSSCG00000039627	1	TMEM200C	6	101214902	101216782	110261171	transmembrane protein 200C		protein_coding	79.2538	1.04499	0.626202	1.66877	0.0951628	1	79.2538	-0.530873	0.601013	-0.883297	0.377076	1	79.2538	-1.57586	0.626661	-2.51469	0.0119136	0.997622
ENSSSCG00000040382	-1		13	193824913	193825407				pseudogene	51.1821	0.663148	0.636579	1.04174	0.297533	1	51.1821	-0.593775	0.611571	-0.9709	0.331598	1	51.1821	-1.25692	0.63751	-1.97161	0.0486541	0.997622
ENSSSCG00000040578	1	CASKIN2	12	5855968	5870554	110255968	CASK interacting protein 2		protein_coding	325.238	0.558303	0.445644	1.2528	0.210278	1	325.238	-0.331492	0.425597	-0.778886	0.436047	1	325.238	-0.889795	0.445566	-1.997	0.0458253	0.997622
ENSSSCG00000040581	-1	CISH	13	33084873	33090615	100518866	cytokine inducible SH2 containing protein		protein_coding	158.88	1.10492	0.60761	1.81847	0.0689925	1	158.88	-0.160906	0.580865	-0.277011	0.781771	1	158.88	-1.26583	0.607166	-2.08481	0.0370864	0.997622
ENSSSCG00000040681	1	FABP4	4	55096404	55101897	399533	fatty acid binding protein 4, adipocyte		protein_coding	171.622	0.960049	0.552967	1.73618	0.0825324	1	171.622	-0.158545	0.528589	-0.29994	0.764223	1	171.622	-1.11859	0.552531	-2.02449	0.0429197	0.997622
ENSSSCG00000041050	1		2	6753571	6794973				lncRNA	616.963	0.526145	0.272259	1.93252	0.0532954	1	616.963	-0.0939261	0.259977	-0.361287	0.717885	1	616.963	-0.620071	0.271987	-2.27978	0.0226208	0.997622
ENSSSCG00000041079	-1		8	55935014	55947975				lncRNA	181.175	0.515865	0.333999	1.54451	0.122465	1	181.175	-0.203778	0.319721	-0.637361	0.52389	1	181.175	-0.719643	0.333511	-2.15778	0.030945	0.997622
ENSSSCG00000041570	1		6	157828650	157835561				lncRNA	147.563	0.721308	0.423719	1.70232	0.0886945	1	147.563	-0.303701	0.405863	-0.748286	0.454288	1	147.563	-1.02501	0.423461	-2.42055	0.015497	0.997622
ENSSSCG00000041812	1		13	201974811	201984113				lncRNA	240.862	0.507825	0.300491	1.68998	0.0910313	1	240.862	-0.10981	0.287392	-0.382093	0.702392	1	240.862	-0.617635	0.2999	-2.05947	0.0394492	0.997622
ENSSSCG00000041870	1		X	35619381	35625648				lncRNA	150.067	0.410439	0.369356	1.11123	0.266469	1	150.067	-0.439415	0.353871	-1.24174	0.214333	1	150.067	-0.849855	0.369444	-2.30036	0.0214277	0.997622
ENSSSCG00000041921	1		13	207205182	207209347				lncRNA	146.295	0.529406	0.486957	1.08717	0.276961	1	146.295	-0.501702	0.465983	-1.07665	0.281635	1	146.295	-1.03111	0.487166	-2.11654	0.0342985	0.997622
ENSSSCG00000041943	1		14	141468669	141471804				lncRNA	60.522	0.795785	0.614907	1.29415	0.195612	1	60.522	-0.515192	0.590521	-0.872437	0.38297	1	60.522	-1.31098	0.615397	-2.13029	0.0331474	0.997622
ENSSSCG00000042093	-1		6	69879248	69881712				lncRNA	56.2934	0.761645	0.508174	1.49879	0.133929	1	56.2934	-0.852786	0.491767	-1.73413	0.0828956	1	56.2934	-1.61443	0.510901	-3.15997	0.00157787	0.997622
ENSSSCG00000042397	1		1	418505	422224				lncRNA	84.9427	0.274474	0.496599	0.552706	0.580464	1	84.9427	-0.711591	0.476236	-1.4942	0.135124	1	84.9427	-0.986065	0.497675	-1.98134	0.0475528	0.997622
ENSSSCG00000042433	-1		3	49270557	49276042				lncRNA	120.679	0.861754	0.44229	1.94839	0.0513685	1	120.679	-0.0809865	0.42366	-0.191159	0.848401	1	120.679	-0.94274	0.441324	-2.13616	0.0326663	0.997622
ENSSSCG00000043038	1		13	87799398	87803984				protein_coding	65.2452	1.33958	0.823154	1.62738	0.103657	1	65.2452	-0.314614	0.788658	-0.398924	0.689949	1	65.2452	-1.6542	0.822822	-2.01039	0.0443896	0.997622
ENSSSCG00000043135	-1		14	28592893	28598646				lncRNA	104.054	0.46537	0.543113	0.856857	0.391524	1	104.054	-0.659334	0.52023	-1.26739	0.205016	1	104.054	-1.1247	0.543814	-2.06818	0.0386233	0.997622
ENSSSCG00000043272	1		10	10132275	10141178				lncRNA	230.507	0.463098	0.369378	1.25372	0.209942	1	230.507	-0.565767	0.353603	-1.6	0.109598	1	230.507	-1.02886	0.369666	-2.78323	0.0053821	0.997622
ENSSSCG00000043726	-1		10	29063749	29066038				lncRNA	43.7571	0.744514	0.751308	0.990957	0.321707	1	43.7571	-0.803528	0.722388	-1.11232	0.265999	1	43.7571	-1.54804	0.753417	-2.05469	0.0399085	0.997622
ENSSSCG00000043798	-1		X	107945539	107947765				protein_coding	12.463	1.8908	1.17684	1.60667	0.108128	1	12.463	-0.483178	1.14451	-0.422171	0.6729	1	12.463	-2.37397	1.17813	-2.01503	0.0439017	0.997622
ENSSSCG00000044197	-1		13	68453400	68455925				lncRNA	53.6742	0.530717	0.709223	0.748308	0.454274	1	53.6742	-1.1823	0.682503	-1.73229	0.0832216	1	53.6742	-1.71301	0.712858	-2.40302	0.0162603	0.997622
ENSSSCG00000044403	-1		7	20673758	20678442				protein_coding	22.1	1.43355	1.03298	1.38779	0.165202	1	22.1	-1.89535	1.01466	-1.86796	0.0617674	1	22.1	-3.3289	1.05296	-3.16146	0.0015698	0.997622
ENSSSCG00000044404	1	MED18	6	85384080	85392291	100621177	mediator complex subunit 18		protein_coding	88.2931	0.510398	0.413361	1.23475	0.216923	1	88.2931	-0.347178	0.396701	-0.875163	0.381485	1	88.2931	-0.857575	0.41312	-2.07585	0.0379078	0.997622
ENSSSCG00000044450	-1		16	72309006	72315854				lncRNA	85.719	0.685234	0.484215	1.41514	0.157026	1	85.719	-0.385599	0.464625	-0.829914	0.406587	1	85.719	-1.07083	0.484137	-2.21184	0.0269778	0.997622
ENSSSCG00000044546	1		3	4091832	4096684				lncRNA	109.985	0.826866	0.445699	1.85521	0.063566	1	109.985	-0.148068	0.427167	-0.346628	0.728871	1	109.985	-0.974934	0.444866	-2.19152	0.0284142	0.997622
ENSSSCG00000044785	1		6	63263737	63270492				lncRNA	184.16	0.248572	0.404123	0.615091	0.538495	1	184.16	-0.716854	0.386848	-1.85306	0.0638735	1	184.16	-0.965427	0.404744	-2.38528	0.0170662	0.997622
ENSSSCG00000044849	-1		8	44033184	44034984				protein_coding	24.0696	0.724442	1.0413	0.695709	0.486611	1	24.0696	-1.42813	1.00606	-1.41953	0.155745	1	24.0696	-2.15257	1.04956	-2.05093	0.0402737	0.997622
ENSSSCG00000044986	-1		17	51923795	51930046				lncRNA	167.331	0.722757	0.374939	1.92766	0.053897	1	167.331	-0.259745	0.359251	-0.723019	0.469668	1	167.331	-0.982502	0.374574	-2.62299	0.00871631	0.997622
ENSSSCG00000045141	-1		1	8399794	8403335				lncRNA	36.6051	0.567929	0.668474	0.849589	0.395553	1	36.6051	-0.787005	0.64421	-1.22166	0.221837	1	36.6051	-1.35493	0.671002	-2.01927	0.0434593	0.997622
ENSSSCG00000045474	1		X	59125760	59127506				protein_coding	11.5277	1.81153	0.955455	1.89598	0.0579622	1	11.5277	-0.553721	0.940276	-0.588892	0.555934	1	11.5277	-2.36525	0.958631	-2.46732	0.013613	0.997622
ENSSSCG00000046230	1		2	49981856	49987111				lncRNA	113.993	0.853954	0.438823	1.94601	0.0516537	1	113.993	-0.206419	0.420796	-0.490544	0.623749	1	113.993	-1.06037	0.43818	-2.41995	0.0155227	0.997622
ENSSSCG00000046550	-1		15	131682833	131684499				lncRNA	75.6017	0.899212	0.579187	1.55254	0.120533	1	75.6017	-0.286961	0.555368	-0.516704	0.605363	1	75.6017	-1.18617	0.578736	-2.04959	0.0404042	0.997622
ENSSSCG00000046776	1		X	35825685	35834118				lncRNA	191.623	0.577476	0.404908	1.42619	0.153814	1	191.623	-0.566665	0.387819	-1.46116	0.143972	1	191.623	-1.14414	0.405237	-2.82339	0.00475189	0.997622
ENSSSCG00000046857	1		14	15945030	15947524				lncRNA	33.8604	1.33813	0.704642	1.89903	0.0575607	1	33.8604	-0.221739	0.679683	-0.326239	0.744243	1	33.8604	-1.55987	0.703176	-2.21833	0.0265327	0.997622
ENSSSCG00000046898	1		11	2053759	2066646				lncRNA	196.793	0.615186	0.317536	1.93737	0.0527	1	196.793	-0.0383847	0.303851	-0.126327	0.899473	1	196.793	-0.653571	0.316673	-2.06386	0.0390306	0.997622
ENSSSCG00000046968	1		10	67492074	67498468				lncRNA	105.255	0.64024	0.480252	1.33313	0.182488	1	105.255	-0.326652	0.460054	-0.710029	0.477686	1	105.255	-0.966892	0.480009	-2.01432	0.0439761	0.997622
ENSSSCG00000047046	1		2	125194751	125200929				lncRNA	62.7601	0.890238	0.501757	1.77424	0.0760232	1	62.7601	-0.136902	0.482042	-0.284003	0.776408	1	62.7601	-1.02714	0.500383	-2.05271	0.0401009	0.997622
ENSSSCG00000047073	1		13	189126536	189142801				lncRNA	148.935	0.379782	0.327504	1.15963	0.246201	1	148.935	-0.354961	0.313867	-1.13093	0.258086	1	148.935	-0.734742	0.327353	-2.2445	0.0248005	0.997622
ENSSSCG00000047092	1		9	129018046	129031243				lncRNA	143.616	0.38874	0.344732	1.12766	0.259463	1	143.616	-0.380569	0.330367	-1.15196	0.249338	1	143.616	-0.76931	0.344657	-2.23211	0.025608	0.997622
ENSSSCG00000047184	1		11	37558661	37560282				lncRNA	6.5386	3.2348	1.81468	1.78258	0.0746553	1	6.5386	-0.51833	1.79475	-0.288803	0.772732	1	6.5386	-3.75313	1.81926	-2.063	0.0391123	0.997622
ENSSSCG00000047310	-1		14	51349864	51352862				lncRNA	37.4167	1.38372	0.810292	1.70768	0.0876962	1	37.4167	-0.225236	0.779027	-0.289124	0.772486	1	37.4167	-1.60895	0.809135	-1.98848	0.0467581	0.997622
ENSSSCG00000047684	-1		15	9307490	9309865				protein_coding	24.5833	0.533081	0.58475	0.911638	0.361959	1	24.5833	-0.845164	0.569202	-1.48482	0.137591	1	24.5833	-1.37824	0.589594	-2.33762	0.0194072	0.997622
ENSSSCG00000047935	-1		6	111263689	111266146				lncRNA	10.3554	2.16963	1.29676	1.67312	0.0943046	1	10.3554	-1.35526	1.28798	-1.05224	0.292691	1	10.3554	-3.52488	1.32183	-2.66668	0.00766054	0.997622
ENSSSCG00000048451	-1		3	125634870	125648301				lncRNA	195.143	0.666761	0.362205	1.84084	0.0656449	1	195.143	-0.116893	0.346547	-0.337309	0.735884	1	195.143	-0.783655	0.361588	-2.16726	0.0302152	0.997622
ENSSSCG00000048620	-1		13	150109710	150112856				lncRNA	53.636	0.585885	0.632981	0.925597	0.354656	1	53.636	-1.06443	0.610121	-1.74462	0.0810507	1	53.636	-1.65032	0.636399	-2.59321	0.00950849	0.997622
ENSSSCG00000048910	1		3	26382989	26387074				lncRNA	91.7765	0.750285	0.511913	1.46565	0.142744	1	91.7765	-0.338006	0.49074	-0.688767	0.49097	1	91.7765	-1.08829	0.511682	-2.12689	0.0334292	0.997622
ENSSSCG00000049328	1	OR2M4	2	54835060	54835995	100620594	olfactory receptor 2M4		protein_coding	33.9402	1.45605	0.851138	1.71071	0.0871352	1	33.9402	-0.264914	0.81889	-0.323503	0.746314	1	33.9402	-1.72096	0.850158	-2.02429	0.0429408	0.997622
ENSSSCG00000049358	-1		9	38471370	38474533				lncRNA	10.7364	2.65407	1.49836	1.77132	0.0765071	1	10.7364	-2.23298	1.53012	-1.45936	0.144467	1	10.7364	-4.88706	1.56887	-3.11502	0.00183933	0.997622
ENSSSCG00000049450	1		11	9713470	9724068				lncRNA	100.263	0.881214	0.467187	1.88621	0.0592664	1	100.263	-0.0639543	0.447676	-0.142859	0.886402	1	100.263	-0.945168	0.466025	-2.02815	0.0425448	0.997622
ENSSSCG00000049694	1		4	129396210	129417840				lncRNA	255.338	0.380312	0.272475	1.39577	0.162784	1	255.338	-0.284677	0.260797	-1.09157	0.275024	1	255.338	-0.664989	0.272226	-2.44278	0.0145744	0.997622
ENSSSCG00000049889	-1		3	92577234	92581690				lncRNA	42.8199	0.685072	0.636319	1.07662	0.281651	1	42.8199	-0.706368	0.613004	-1.15231	0.249196	1	42.8199	-1.39144	0.638153	-2.18042	0.0292264	0.997622
ENSSSCG00000050409	1		14	105193139	105197241				lncRNA	36.293	0.727764	0.594542	1.22407	0.220924	1	36.293	-0.47396	0.573335	-0.826673	0.408422	1	36.293	-1.20172	0.595042	-2.01956	0.0434288	0.997622
ENSSSCG00000050495	1		X	33246005	33247453				protein_coding	63.1683	1.04374	0.619847	1.68387	0.0922069	1	63.1683	-0.446113	0.595632	-0.748973	0.453873	1	63.1683	-1.48985	0.62003	-2.40288	0.0162667	0.997622
ENSSSCG00000051067	-1		6	88792570	88800422				lncRNA	270.828	0.520796	0.302272	1.72293	0.0849005	1	270.828	-0.300052	0.289305	-1.03715	0.299667	1	270.828	-0.820848	0.30208	-2.71732	0.00658129	0.997622
ENSSSCG00000051184	-1		X	24243476	24244973				protein_coding	39.7139	0.455679	0.845836	0.538732	0.590072	1	39.7139	-1.49671	0.815371	-1.83562	0.0664146	1	39.7139	-1.95239	0.851986	-2.29157	0.0219304	0.997622
ENSSSCG00000051186	1		1	37916383	37918877				lncRNA	33.819	0.7623	0.893805	0.852871	0.393731	1	33.819	-1.105	0.860916	-1.28351	0.199313	1	33.819	-1.8673	0.898191	-2.07895	0.0376218	0.997622
ENSSSCG00000051290	1		11	17690380	17745632				lncRNA	96.394	0.60921	0.496233	1.22767	0.219571	1	96.394	-0.446777	0.475692	-0.939216	0.34762	1	96.394	-1.05599	0.496366	-2.12744	0.0333836	0.997622
ENSSSCG00000051304	-1		9	135096413	135102851				lncRNA	122.208	0.623656	0.457716	1.36254	0.173027	1	122.208	-0.786496	0.439589	-1.78916	0.0735885	1	122.208	-1.41015	0.458852	-3.07322	0.00211765	0.997622
ENSSSCG00000051426	1		2	150747069	150802215				lncRNA	630.33	0.539868	0.331435	1.62888	0.103339	1	630.33	-0.260551	0.316435	-0.823397	0.410282	1	630.33	-0.800419	0.331331	-2.41577	0.015702	0.997622
ENSSSCG00000051474	-1		1	1959660	1964559				lncRNA	143.372	0.492266	0.467878	1.05212	0.292743	1	143.372	-0.803391	0.448527	-1.79118	0.073265	1	143.372	-1.29566	0.468839	-2.76354	0.00571777	0.997622

## Sheet: CSvB.pVADvCS.Inv_315
										Cardiogenic Shock vs. Baseline						pVAD vs. Baseline						pVAD vs. Cardiogenic Shock
ensembl_gene_id	strand	Gene.Symbol	chromosome_name	start_position	end_position	entrezgene_id	entrezgene_description	mirbase_id	Gene.type	baseMean.CSvB	log2FoldChange.CSvB	lfcSE.CSvB	stat.CSvB	pvalue.CSvB	padj.CSvB	baseMean.IMPvB	log2FoldChange.IMPvB	lfcSE.IMPvB	stat.IMPvB	pvalue.IMPvB	padj.IMPvB	baseMean.IMPvCS	log2FoldChange.IMPvCS	lfcSE.IMPvCS	stat.IMPvCS	pvalue.IMPvCS	padj.IMPvCS
ENSSSCG00000043879	1		2	99863453	99867540				protein_coding	9.53038	3.65807	1.4609	2.50398	0.0122806	1	9.53038	0.838773	1.42489	0.588659	0.55609	1	9.53038	-2.81929	1.42109	-1.98389	0.047268	0.997622
ENSSSCG00000037666	-1		4	96304070	96305110				pseudogene	69.944	2.83859	0.820273	3.46054	0.000539097	0.796591	69.944	1.05924	0.786122	1.34742	0.177845	1	69.944	-1.77935	0.812795	-2.18918	0.028584	0.997622
ENSSSCG00000008586	1	TP53I3	3	114600043	114605448	100521786	tumor protein p53 inducible protein 3		protein_coding	27.146	2.74018	0.73397	3.73336	0.00018894	0.703236	27.146	0.766928	0.712364	1.0766	0.281661	1	27.146	-1.97325	0.717302	-2.75093	0.00594266	0.997622
ENSSSCG00000010771	1		14	141191984	141193299	100158138	undifferentiated embryonic cell transcription factor 1		protein_coding	46.8981	2.72827	0.894789	3.04906	0.00229558	1	46.8981	0.678919	0.859525	0.789878	0.429599	1	46.8981	-2.04935	0.887259	-2.30975	0.020902	0.997622
ENSSSCG00000049028	-1		15	129020141	129020470				pseudogene	19.6023	2.66047	0.969358	2.74457	0.0060591	1	19.6023	0.3639	0.94036	0.386979	0.698771	1	19.6023	-2.29657	0.957499	-2.39851	0.0164621	0.997622
ENSSSCG00000012960	-1	CST6	2	6323737	6325477	100622572	cystatin E/M		protein_coding	32.5071	2.63813	0.863134	3.05645	0.00223972	1	32.5071	0.209089	0.835014	0.250402	0.802277	1	32.5071	-2.42904	0.856489	-2.83604	0.00456768	0.997622
ENSSSCG00000028425	-1		4	110004891	110005658				protein_coding	37.2396	2.61477	0.903583	2.89378	0.00380634	1	37.2396	0.568236	0.869398	0.653597	0.513371	1	37.2396	-2.04654	0.89546	-2.28546	0.0222861	0.997622
ENSSSCG00000035594	-1	PRSS22	3	39365810	39380489	100519474	serine protease 22		protein_coding	16.2174	2.46516	0.888097	2.77578	0.00550689	1	16.2174	0.761056	0.860964	0.883958	0.376719	1	16.2174	-1.70411	0.867931	-1.96341	0.0495981	0.997622
ENSSSCG00000045395	-1		11	68881160	68884343				lncRNA	25.1397	2.28148	1.02	2.23676	0.0253024	1	25.1397	0.152967	0.983326	0.155561	0.876379	1	25.1397	-2.12851	1.01434	-2.09842	0.035868	0.997622
ENSSSCG00000022274	1	SLC18A3	14	90113844	90115430	100157804	solute carrier family 18 member A3		protein_coding	34.8769	2.16981	0.807181	2.68813	0.00718543	1	34.8769	0.312139	0.777813	0.401303	0.688197	1	34.8769	-1.85767	0.801034	-2.31909	0.0203904	0.997622
ENSSSCG00000042462	-1	OR4D10	2	11982107	11983042	110259446	olfactory receptor 4D9-like		protein_coding	48.3754	2.15546	0.600973	3.58662	0.000334987	0.730814	48.3754	0.512886	0.579731	0.884697	0.37632	1	48.3754	-1.64258	0.593728	-2.76655	0.00566535	0.997622
ENSSSCG00000049188	-1		4	96729572	96729901				pseudogene	40.5312	2.15064	0.795504	2.7035	0.00686136	1	40.5312	0.0349056	0.76703	0.0455075	0.963703	1	40.5312	-2.11574	0.792069	-2.67115	0.00755911	0.997622
ENSSSCG00000000185	-1	PRKAG1	5	15033053	15049660	414426	protein kinase AMP-activated non-catalytic subunit gamma 1		protein_coding	39.3067	2.14856	0.780598	2.75245	0.00591506	1	39.3067	-0.309863	0.755533	-0.410125	0.681715	1	39.3067	-2.45842	0.779755	-3.15282	0.00161704	0.997622
ENSSSCG00000043746	1		9	56191184	56196376				lncRNA	90.0478	2.14691	0.594675	3.61022	0.000305939	0.730814	90.0478	0.402471	0.570978	0.704879	0.480885	1	90.0478	-1.74443	0.591122	-2.95106	0.0031669	0.997622
ENSSSCG00000050170	-1		5	1347795	1351469				lncRNA	79.0252	2.10659	0.639407	3.2946	0.000985631	0.874355	79.0252	0.771548	0.612776	1.2591	0.207993	1	79.0252	-1.33504	0.634257	-2.10489	0.035301	0.997622
ENSSSCG00000044993	-1		1	8357112	8360010				lncRNA	33.8767	1.99358	0.605717	3.29127	0.000997374	0.874355	33.8767	0.200803	0.587984	0.341511	0.732719	1	33.8767	-1.79277	0.599137	-2.99226	0.00276924	0.997622
ENSSSCG00000044375	1		14	101369473	101374032				lncRNA	58.3065	1.98955	0.775439	2.56571	0.0102965	1	58.3065	-0.250644	0.746069	-0.335953	0.736906	1	58.3065	-2.2402	0.774581	-2.89214	0.00382628	0.997622
ENSSSCG00000003646	-1	POU3F1	6	94026675	94028030	397513	POU class 3 homeobox 1		protein_coding	23.527	1.97399	0.902055	2.18833	0.0286457	1	23.527	0.0349159	0.871556	0.0400616	0.968044	1	23.527	-1.93908	0.897233	-2.16117	0.0306819	0.997622
ENSSSCG00000051026	-1		15	26875310	26881321				lncRNA	94.1287	1.96753	0.427821	4.59895	4.24619e-06	0.0587107	94.1287	0.426151	0.412406	1.03333	0.30145	1	94.1287	-1.54138	0.423361	-3.64081	0.000271786	0.997622
ENSSSCG00000042076	-1		3	117852437	117857620				lncRNA	317.899	1.96277	0.837852	2.34262	0.019149	1	317.899	-0.4251	0.800148	-0.531277	0.595227	1	317.899	-2.38787	0.837872	-2.84992	0.00437303	0.997622
ENSSSCG00000028696	-1	FEN1	2	9752751	9753893	100517749	flap structure-specific endonuclease 1		protein_coding	73.5225	1.96239	0.674427	2.90971	0.0036176	1	73.5225	0.641783	0.646157	0.993231	0.320597	1	73.5225	-1.32061	0.669946	-1.97121	0.0486995	0.997622
ENSSSCG00000035147	-1	HSD17B1	12	20269056	20279569	100147712	hydroxysteroid 17-beta dehydrogenase 1		protein_coding	40.4446	1.96228	0.708651	2.76903	0.00562227	1	40.4446	0.463266	0.681787	0.679488	0.496829	1	40.4446	-1.49901	0.702154	-2.13488	0.032771	0.997622
ENSSSCG00000046182	1		4	392540	393730				protein_coding	46.9466	1.8317	0.795381	2.30292	0.0212832	1	46.9466	-0.855062	0.769511	-1.11118	0.266492	1	46.9466	-2.68676	0.798601	-3.36434	0.000767279	0.997622
ENSSSCG00000041017	-1		15	117600531	117604986				lncRNA	74.3082	1.81173	0.566216	3.19972	0.00137562	0.965596	74.3082	0.613731	0.543133	1.12998	0.258483	1	74.3082	-1.198	0.561371	-2.13406	0.0328378	0.997622
ENSSSCG00000049547	-1		6	169268713	169273969				lncRNA	83.7841	1.78188	0.495543	3.59582	0.000323376	0.730814	83.7841	0.517275	0.475965	1.08679	0.277129	1	83.7841	-1.26461	0.491115	-2.57497	0.010025	0.997622
ENSSSCG00000015093	-1	CD3D	9	45637129	45644221	396661	CD3d molecule		protein_coding	278.509	1.74987	0.573698	3.05016	0.00228717	1	278.509	0.338116	0.548043	0.616951	0.537267	1	278.509	-1.41176	0.57274	-2.46492	0.0137046	0.997622
ENSSSCG00000033734	1		Y	10163647	10167303	110257905	thymosin beta-4-like		protein_coding	129.485	1.73099	0.735077	2.35484	0.0185309	1	129.485	0.033044	0.703065	0.0469999	0.962513	1	129.485	-1.69794	0.73409	-2.31299	0.0207232	0.997622
ENSSSCG00000012854	1	RASSF7	2	329711	332522	100512884	Ras association domain family member 7		protein_coding	157.122	1.66261	0.690323	2.40846	0.0160201	1	157.122	0.299724	0.659668	0.454357	0.649572	1	157.122	-1.36289	0.689024	-1.978	0.047929	0.997622
ENSSSCG00000008006	1	FBXL16	3	41078328	41083652	100511074	F-box and leucine rich repeat protein 16		protein_coding	130.453	1.62904	0.459842	3.54262	0.000396181	0.737292	130.453	0.623776	0.440344	1.41657	0.15661	1	130.453	-1.00527	0.456621	-2.20153	0.0276982	0.997622
ENSSSCG00000049640	-1		AEMK02000682.1	1542901	1545771				lncRNA	92.9659	1.61483	0.655137	2.46488	0.0137061	1	92.9659	-0.328661	0.628765	-0.522709	0.601177	1	92.9659	-1.94349	0.654861	-2.96779	0.00299948	0.997622
ENSSSCG00000002134	-1	RNASE10	7	78391458	78396857	396701	ribonuclease A family member 10 (inactive)		protein_coding	57.4851	1.60284	0.789624	2.02988	0.0423691	1	57.4851	-0.524554	0.759225	-0.690907	0.489624	1	57.4851	-2.12739	0.790213	-2.69218	0.00709874	0.997622
ENSSSCG00000039183	-1		12	1517485	1519427				protein_coding	65.0708	1.59795	0.596012	2.68107	0.00733879	1	65.0708	0.133632	0.572697	0.233338	0.815499	1	65.0708	-1.46432	0.593268	-2.46822	0.0135788	0.997622
ENSSSCG00000051769	1		AEMK02000452.1	817477	818401				lncRNA	19.3466	1.56176	0.72022	2.16844	0.0301251	1	19.3466	-0.0464275	0.700092	-0.0663164	0.947126	1	19.3466	-1.60818	0.715208	-2.24855	0.0245408	0.997622
ENSSSCG00000022161	1	ZNF251	4	186689	193132	100738561	zinc finger protein 251		protein_coding	120.165	1.506	0.627049	2.40173	0.0163177	1	120.165	-0.21405	0.600704	-0.356331	0.721593	1	120.165	-1.72005	0.626528	-2.74537	0.00604431	0.997622
ENSSSCG00000014289	1	UQCRQ	2	135186479	135188295	100524308	ubiquinol-cytochrome c reductase complex III subunit VII		protein_coding	39.413	1.5024	0.673258	2.23154	0.0256456	1	39.413	0.169944	0.647643	0.262403	0.793011	1	39.413	-1.33246	0.669194	-1.99114	0.046466	0.997622
ENSSSCG00000039672	-1		AEMK02000149.1	11122	23962				lncRNA	257.171	1.49645	0.53887	2.77701	0.00548617	1	257.171	0.0508587	0.515031	0.0987489	0.921338	1	257.171	-1.44559	0.538228	-2.68583	0.00723495	0.997622
ENSSSCG00000039514	-1	ID3	6	81422539	81424075	100626978	inhibitor of DNA binding 3, HLH protein		protein_coding	58.5513	1.48825	0.639899	2.32575	0.0200319	1	58.5513	0.0980481	0.61441	0.159581	0.873211	1	58.5513	-1.3902	0.637349	-2.18122	0.0291673	0.997622
ENSSSCG00000036731	1	TSPAN31	5	23029306	23038983	100622365	tetraspanin 31		protein_coding	134.161	1.46714	0.481274	3.04846	0.00230019	1	134.161	0.137805	0.461258	0.29876	0.765123	1	134.161	-1.32934	0.479685	-2.77127	0.00558381	0.997622
ENSSSCG00000023903	-1	ATP5ME	8	110604	114908	396950	ATP synthase membrane subunit e		protein_coding	183.518	1.44638	0.577924	2.50272	0.0123244	1	183.518	-0.237943	0.552999	-0.430278	0.666994	1	183.518	-1.68432	0.577606	-2.91604	0.00354502	0.997622
ENSSSCG00000016902	1	GZMA	16	34262484	34272615	100233183	granzyme A (granzyme 1, cytotoxic T-lymphocyte-associated serine esterase 3)		protein_coding	87.1826	1.43825	0.55791	2.57792	0.00993965	1	87.1826	0.348115	0.534472	0.651326	0.514836	1	87.1826	-1.09013	0.5551	-1.96385	0.0495477	0.997622
ENSSSCG00000029226	1	UBC	14	28257027	28263044	396966	ubiquitin C		protein_coding	620.303	1.43657	0.622588	2.30742	0.0210314	1	620.303	-0.133814	0.594111	-0.225234	0.821797	1	620.303	-1.57039	0.622449	-2.52292	0.0116386	0.997622
ENSSSCG00000015659	-1	YOD1	9	67672648	67681843	100520400	YOD1 deubiquitinase		protein_coding	70.2778	1.40056	0.599333	2.33687	0.019446	1	70.2778	0.0468456	0.575152	0.081449	0.935085	1	70.2778	-1.35372	0.597339	-2.26625	0.0234363	0.997622
ENSSSCG00000007268	-1	E2F1	17	37178598	37189841	100153846	E2F transcription factor 1		protein_coding	243.444	1.38936	0.447319	3.10597	0.00189653	1	243.444	0.343023	0.427587	0.802231	0.422419	1	243.444	-1.04634	0.446086	-2.3456	0.0189966	0.997622
ENSSSCG00000041171	-1		7	58174155	58175807				lncRNA	74.4075	1.37928	0.571588	2.41306	0.0158192	1	74.4075	-0.0595149	0.54896	-0.108414	0.913667	1	74.4075	-1.43879	0.570059	-2.52393	0.011605	0.997622
ENSSSCG00000049894	1		9	58969088	58975480				lncRNA	81.1317	1.36501	0.460429	2.96465	0.00303027	1	81.1317	0.44427	0.441719	1.00578	0.314524	1	81.1317	-0.920742	0.456486	-2.01702	0.0436935	0.997622
ENSSSCG00000038514	-1	DDAH2	7	23838993	23842516	110261496	dimethylarginine dimethylaminohydrolase 2		protein_coding	116.132	1.36	0.608444	2.23522	0.0254032	1	116.132	0.159848	0.582069	0.274621	0.783607	1	116.132	-1.20015	0.606991	-1.97722	0.0480167	0.997622
ENSSSCG00000044777	-1		AEMK02000598.1	2066272	2067213	106509256	olfactory receptor 1J4-like		protein_coding	32.2703	1.35772	0.656469	2.06822	0.038619	1	32.2703	-0.00237281	0.633306	-0.00374671	0.997011	1	32.2703	-1.3601	0.652976	-2.08292	0.0372584	0.997622
ENSSSCG00000012840	1	CD151	2	525043	529583	100511619	CD151 molecule		protein_coding	98.4645	1.35766	0.591372	2.29577	0.0216888	1	98.4645	0.00961307	0.566544	0.0169679	0.986462	1	98.4645	-1.34804	0.590052	-2.28462	0.0223353	0.997622
ENSSSCG00000006827	-1	CYB561D1	4	110627632	110635894	100624950	cytochrome b561 family member D1		protein_coding	166.808	1.32524	0.444193	2.98347	0.00285003	1	166.808	0.0936395	0.425425	0.220108	0.825787	1	166.808	-1.2316	0.442976	-2.78028	0.00543123	0.997622
ENSSSCG00000042188	1		14	42148475	42156368				lncRNA	106.439	1.32145	0.566179	2.33397	0.019597	1	106.439	0.091012	0.542164	0.167868	0.866687	1	106.439	-1.23044	0.564695	-2.17894	0.029336	0.997622
ENSSSCG00000026817	-1	ZNF646	3	17384088	17406624	100523240	zinc finger protein 646		protein_coding	139.74	1.31352	0.49075	2.67655	0.00743843	1	139.74	0.347335	0.469488	0.739816	0.459411	1	139.74	-0.966182	0.488832	-1.97651	0.0480971	0.997622
ENSSSCG00000007673	1	EPO	3	8620508	8622936	397249	erythropoietin		protein_coding	56.0542	1.29745	0.658479	1.97038	0.0487953	1	56.0542	-0.0335618	0.632003	-0.0531039	0.957649	1	56.0542	-1.33101	0.656649	-2.02698	0.0426648	0.997622
ENSSSCG00000046183	1		1	262976285	262977227				pseudogene	51.3185	1.28756	0.59681	2.15741	0.0309738	1	51.3185	0.0234446	0.573727	0.0408637	0.967405	1	51.3185	-1.26412	0.594314	-2.12702	0.0334183	0.997622
ENSSSCG00000045545	-1		3	1855456	1861085				lncRNA	119.755	1.28475	0.388057	3.31072	0.000930547	0.874355	119.755	0.104939	0.372853	0.281448	0.778367	1	119.755	-1.17981	0.386122	-3.05553	0.0022466	0.997622
ENSSSCG00000023462	1	GPR50	X	122708422	122713163	100620104	G protein-coupled receptor 50		protein_coding	154.424	1.28412	0.547178	2.3468	0.0189352	1	154.424	-0.21442	0.523848	-0.409316	0.682308	1	154.424	-1.49854	0.546752	-2.7408	0.00612896	0.997622
ENSSSCG00000041657	-1		6	43576789	43581367				lncRNA	79.7584	1.28336	0.532302	2.41095	0.0159109	1	79.7584	-0.427341	0.512545	-0.833763	0.404415	1	79.7584	-1.7107	0.532398	-3.21319	0.00131269	0.997622
ENSSSCG00000003791	-1	SRSF11	6	142621924	142642073	733656	serine and arginine rich splicing factor 11		protein_coding	227.727	1.28312	0.49542	2.58997	0.00959854	1	227.727	0.276816	0.473371	0.584776	0.558698	1	227.727	-1.00631	0.49436	-2.03557	0.0417932	0.997622
ENSSSCG00000001979	-1		7	74775346	74778347	100739080	mast cell protease 3		protein_coding	82.1137	1.27533	0.436466	2.92194	0.00347861	1	82.1137	0.105459	0.419804	0.25121	0.801652	1	82.1137	-1.16987	0.433975	-2.69571	0.00702395	0.997622
ENSSSCG00000045146	1		3	124430488	124439739				lncRNA	105.874	1.27007	0.618203	2.05446	0.0399311	1	105.874	-0.0581901	0.591801	-0.0983272	0.921672	1	105.874	-1.32826	0.617238	-2.15195	0.0314014	0.997622
ENSSSCG00000004076	1	MTRF1L	1	13446490	13458288	100514202	mitochondrial translational release factor 1 like		protein_coding	83.2211	1.26059	0.594483	2.12048	0.0339654	1	83.2211	0.0210567	0.569686	0.0369619	0.970515	1	83.2211	-1.23953	0.592946	-2.09047	0.0365759	0.997622
ENSSSCG00000033849	1	CD37	6	54440727	54448189	100624694	CD37 molecule		protein_coding	609.307	1.25632	0.470525	2.67005	0.007584	1	609.307	-0.220181	0.449252	-0.490106	0.624059	1	609.307	-1.47651	0.470403	-3.13881	0.00169636	0.997622
ENSSSCG00000038459	1	SURF2	1	272970548	272975293	110256514	surfeit 2		protein_coding	152.103	1.24599	0.516972	2.41018	0.0159449	1	152.103	0.100447	0.494569	0.203101	0.839056	1	152.103	-1.14555	0.515839	-2.22074	0.0263684	0.997622
ENSSSCG00000024555	1	ING2	15	44918066	44925867	100516113	inhibitor of growth family member 2		protein_coding	134.471	1.23436	0.401562	3.07389	0.00211286	1	134.471	0.285746	0.384818	0.74255	0.457754	1	134.471	-0.948613	0.399383	-2.3752	0.0175396	0.997622
ENSSSCG00000008077	1	CARD19	3	42633145	42649680	100514222	caspase recruitment domain family member 19		protein_coding	203.591	1.21916	0.477853	2.55133	0.0107313	1	203.591	0.0717517	0.45696	0.15702	0.875229	1	203.591	-1.14741	0.476991	-2.40551	0.0161497	0.997622
ENSSSCG00000040037	-1	MTSS2	6	13660389	13686106	100513016	MTSS I-BAR domain containing 2		protein_coding	76.9365	1.21502	0.566607	2.14438	0.0320027	1	76.9365	-0.351667	0.544606	-0.645727	0.518456	1	76.9365	-1.56669	0.566374	-2.76617	0.00567192	0.997622
ENSSSCG00000011561	-1	PRRT3	13	66200797	66211449	100156687	proline rich transmembrane protein 3		protein_coding	197.08	1.2148	0.521253	2.33053	0.0197779	1	197.08	-0.205747	0.498647	-0.41261	0.679893	1	197.08	-1.42054	0.520896	-2.72712	0.00638899	0.997622
ENSSSCG00000040503	-1	LRRC45	12	984689	991490	100621449	leucine rich repeat containing 45		protein_coding	299.916	1.20218	0.450144	2.67065	0.00757043	1	299.916	0.266327	0.429971	0.619406	0.535649	1	299.916	-0.935851	0.449294	-2.08294	0.037257	0.997622
ENSSSCG00000016451	1		18	6457604	6464373	100519177	GTPase IMAP family member 1		protein_coding	385.438	1.20043	0.442489	2.71291	0.00666944	1	385.438	0.31634	0.422476	0.748775	0.453993	1	385.438	-0.884095	0.441769	-2.00126	0.0453641	0.997622
ENSSSCG00000007830	-1	RBBP6	AEMK02000510.1	847394	880505	100521783	RB binding protein 6, ubiquitin ligase		protein_coding	354.52	1.1998	0.388571	3.08773	0.00201689	1	354.52	0.187792	0.371315	0.505749	0.613033	1	354.52	-1.01201	0.387829	-2.60943	0.00906942	0.997622
ENSSSCG00000027801	-1	VTN	12	44617499	44660271	397192	vitronectin		protein_coding	249.226	1.19144	0.505634	2.35632	0.0184568	1	249.226	0.136912	0.483048	0.283433	0.776845	1	249.226	-1.05453	0.504891	-2.08862	0.0367418	0.997622
ENSSSCG00000034347	1	TRIM56	3	8834143	8839415	110259886	tripartite motif containing 56		protein_coding	326.16	1.18838	0.475661	2.49837	0.0124764	1	326.16	0.114093	0.454312	0.251133	0.801712	1	326.16	-1.07429	0.47508	-2.26128	0.023742	0.997622
ENSSSCG00000034455	1	RNF166	6	976977	983198	110260882	ring finger protein 166		protein_coding	139.433	1.17821	0.482197	2.44343	0.0145485	1	139.433	0.197468	0.461381	0.427993	0.668656	1	139.433	-0.980745	0.480675	-2.04035	0.0413156	0.997622
ENSSSCG00000027046	1		Y	9374889	9552307	100625207	probable ubiquitin carboxyl-terminal hydrolase FAF-X		protein_coding	62.6217	1.17728	0.507235	2.32097	0.0202885	1	62.6217	-0.0555109	0.488018	-0.113748	0.909438	1	62.6217	-1.23279	0.505327	-2.43958	0.0147043	0.997622
ENSSSCG00000040342	1		3	18120581	18124686	100623843	aspartate beta-hydroxylase domain containing 1		protein_coding	142.373	1.16963	0.420104	2.78415	0.00536684	1	142.373	0.166911	0.402416	0.414772	0.678309	1	142.373	-1.00272	0.418484	-2.39608	0.0165715	0.997622
ENSSSCG00000002918	1		6	45289826	45309051	397267	hematopoietic cell signal transducer		protein_coding	102.141	1.16278	0.42983	2.7052	0.00682623	1	102.141	0.00317619	0.412804	0.00769419	0.993861	1	102.141	-1.1596	0.42823	-2.7079	0.0067711	0.997622
ENSSSCG00000017626	-1	SRSF1	12	34272068	34282137	654327	serine and arginine rich splicing factor 1		protein_coding	124.193	1.16107	0.478868	2.42462	0.0153244	1	124.193	0.0812128	0.458622	0.17708	0.859446	1	124.193	-1.07986	0.477468	-2.26164	0.0237198	0.997622
ENSSSCG00000013030	-1	PRDX5	2	7798665	7806510	397273	peroxiredoxin 5		protein_coding	123.924	1.1589	0.49879	2.32341	0.0201569	1	123.924	-0.122509	0.477988	-0.256301	0.797718	1	123.924	-1.2814	0.49798	-2.5732	0.0100762	0.997622
ENSSSCG00000025343	1	ZNF628	6	59634503	59637678				protein_coding	137.533	1.1567	0.571832	2.0228	0.0430943	1	137.533	0.0249906	0.546862	0.0456981	0.963551	1	137.533	-1.13171	0.570883	-1.98238	0.0474364	0.997622
ENSSSCG00000013875	-1	USE1	2	60450425	60459121	100517081	unconventional SNARE in the ER 1		protein_coding	101.596	1.14688	0.512472	2.23793	0.0252255	1	101.596	0.0543195	0.490978	0.110635	0.911905	1	101.596	-1.09256	0.510968	-2.13821	0.0324995	0.997622
ENSSSCG00000003494	-1	PLA2G2A	6	78327319	78330699				protein_coding	142.228	1.14235	0.487866	2.34154	0.0192046	1	142.228	0.174769	0.466713	0.374468	0.708056	1	142.228	-0.967586	0.486458	-1.98904	0.0466965	0.997622
ENSSSCG00000036566	-1	LY6G6C	7	23829791	23832770	110261495	lymphocyte antigen 6 family member G6C		protein_coding	119.272	1.13318	0.463193	2.44646	0.0144269	1	119.272	-0.272847	0.444655	-0.613616	0.539469	1	119.272	-1.40603	0.462762	-3.03834	0.00237885	0.997622
ENSSSCG00000044463	1		7	23469389	23473170				lncRNA	96.8937	1.12768	0.478939	2.35454	0.0185455	1	96.8937	-0.110046	0.459707	-0.239383	0.810809	1	96.8937	-1.23773	0.477835	-2.59028	0.00958972	0.997622
ENSSSCG00000040816	1	NOL7	7	9971209	9983829	110261778	nucleolar protein 7		protein_coding	223.944	1.12229	0.498594	2.2509	0.0243916	1	223.944	0.0180766	0.47652	0.0379346	0.96974	1	223.944	-1.10421	0.497941	-2.21755	0.0265853	0.997622
ENSSSCG00000042791	1		AEMK02000261.1	178949	179878	100520951	olfactory receptor 4C46-like		protein_coding	127.512	1.1198	0.384193	2.91468	0.00356054	1	127.512	0.297401	0.36814	0.807848	0.419178	1	127.512	-0.822399	0.381848	-2.15374	0.0312609	0.997622
ENSSSCG00000050883	-1		16	51068577	51076844				lncRNA	121.508	1.10936	0.440025	2.52112	0.0116982	1	121.508	0.203066	0.421408	0.481875	0.629895	1	121.508	-0.90629	0.438147	-2.06846	0.0385966	0.997622
ENSSSCG00000017420	-1	CNP	12	20758081	20776868	100511587	2',3'-cyclic nucleotide 3' phosphodiesterase		protein_coding	203.05	1.10829	0.363904	3.04557	0.00232242	1	203.05	0.391205	0.348027	1.12406	0.260986	1	203.05	-0.717088	0.362152	-1.98007	0.0476952	0.997622
ENSSSCG00000024300	-1	TMEM254	14	81931301	81940401				protein_coding	87.6902	1.10748	0.451183	2.45461	0.0141038	1	87.6902	0.14794	0.43286	0.341774	0.732521	1	87.6902	-0.959539	0.448861	-2.13772	0.0325393	0.997622
ENSSSCG00000044294	1		AEMK02000452.1	808679	815955				lncRNA	157.123	1.10663	0.45958	2.40791	0.0160442	1	157.123	0.0533901	0.439829	0.121388	0.903383	1	157.123	-1.05324	0.458507	-2.2971	0.0216131	0.997622
ENSSSCG00000045382	1		10	56262871	56268472				lncRNA	92.1865	1.10428	0.378351	2.91866	0.00351537	1	92.1865	0.276876	0.363299	0.762118	0.44599	1	92.1865	-0.827402	0.375182	-2.20533	0.0274308	0.997622
ENSSSCG00000001040	-1	C6orf52	7	7430541	7437789	100270682	chromosome 7 C6orf52 homolog		protein_coding	124.031	1.1002	0.374105	2.94089	0.00327275	1	124.031	0.0435321	0.359222	0.121184	0.903545	1	124.031	-1.05667	0.372488	-2.83679	0.00455702	0.997622
ENSSSCG00000034410	1	TBX10	2	4941136	4948781				protein_coding	306.379	1.08186	0.448865	2.41022	0.0159428	1	306.379	0.129175	0.42875	0.301282	0.763199	1	306.379	-0.952689	0.448215	-2.12552	0.0335434	0.997622
ENSSSCG00000043845	1		13	206276206	206280000				lncRNA	61.0706	1.06632	0.48437	2.20146	0.0277035	1	61.0706	-0.00357031	0.465813	-0.0076647	0.993885	1	61.0706	-1.06989	0.48213	-2.21909	0.0264803	0.997622
ENSSSCG00000031881	1	CDC42SE1	4	98164024	98180576	100156313	CDC42 small effector 1		protein_coding	193.783	1.06532	0.272438	3.91033	9.21699e-05	0.400232	193.783	0.275371	0.261366	1.05359	0.292073	1	193.783	-0.789952	0.270373	-2.92171	0.00348112	0.997622
ENSSSCG00000040666	-1	REX1BD	2	59234320	59237219	100627671	required for excision 1-B domain containing		protein_coding	112.792	1.06087	0.520182	2.03941	0.0414087	1	112.792	-0.22007	0.498526	-0.441442	0.658893	1	112.792	-1.28094	0.519632	-2.46508	0.0136981	0.997622
ENSSSCG00000013763	-1	DCAF15	2	65205657	65213518	100511246	DDB1 and CUL4 associated factor 15		protein_coding	149.347	1.0601	0.375986	2.81951	0.00480973	1	149.347	0.295511	0.359958	0.820958	0.41167	1	149.347	-0.764586	0.373985	-2.04443	0.0409113	0.997622
ENSSSCG00000022774	1	NOP53	6	53443480	53452019	100624752	NOP53 ribosome biogenesis factor		protein_coding	456.674	1.05456	0.473189	2.22863	0.0258388	1	456.674	0.0607703	0.451687	0.134541	0.892975	1	456.674	-0.993791	0.472827	-2.10181	0.0355702	0.997622
ENSSSCG00000025303	1	FAM50A	X	124967593	124978290	100623080	family with sequence similarity 50 member A		protein_coding	501.408	1.05263	0.4189	2.51285	0.0119761	1	501.408	0.0156032	0.399966	0.0390115	0.968881	1	501.408	-1.03703	0.418562	-2.4776	0.0132269	0.997622
ENSSSCG00000000886	-1	SLC25A3	5	85284311	85292451	100302698	solute carrier family 25 member 3		protein_coding	150.325	1.04682	0.462557	2.26312	0.0236283	1	150.325	0.0156091	0.442695	0.0352593	0.971873	1	150.325	-1.03121	0.461547	-2.23425	0.0254664	0.997622
ENSSSCG00000050885	-1		8	56433034	56436784				lncRNA	68.6341	1.04392	0.508633	2.05241	0.0401297	1	68.6341	-0.136191	0.488799	-0.278623	0.780534	1	68.6341	-1.18011	0.50733	-2.32613	0.0200117	0.997622
ENSSSCG00000033332	-1	PSMA7	17	61566373	61572438	100626738	proteasome 20S subunit alpha 7		protein_coding	211.061	1.04013	0.510871	2.03599	0.041751	1	211.061	-0.198175	0.48844	-0.405731	0.68494	1	211.061	-1.23831	0.510538	-2.42549	0.0152877	0.997622
ENSSSCG00000010972	1	DCTN3	10	32180552	32188085	100521815	dynactin subunit 3		protein_coding	247.544	1.03447	0.385299	2.68485	0.0072562	1	247.544	0.260794	0.368254	0.70819	0.478827	1	247.544	-0.773677	0.384172	-2.01388	0.0440218	0.997622
ENSSSCG00000004475	1	HTR1B	1	88596215	88601047	397563	5-hydroxytryptamine receptor 1B		protein_coding	141.941	1.02467	0.433345	2.36457	0.018051	1	141.941	-0.0101245	0.415059	-0.0243928	0.980539	1	141.941	-1.0348	0.43228	-2.39381	0.0166742	0.997622
ENSSSCG00000016605	-1	LMOD2	18	23803661	23812481	100525195	leiomodin 2		protein_coding	166.429	1.02048	0.450499	2.26522	0.023499	1	166.429	0.000287968	0.431059	0.000668047	0.999467	1	166.429	-1.02019	0.449601	-2.2691	0.023262	0.997622
ENSSSCG00000043680	1		9	14646591	14654241				protein_coding	52.0963	1.00719	0.488384	2.06229	0.0391802	1	52.0963	-0.103456	0.470506	-0.219883	0.825963	1	52.0963	-1.11065	0.486432	-2.28325	0.0224157	0.997622
ENSSSCG00000035852	1	CSNK1D	12	768865	796532	100625051	casein kinase 1 delta		protein_coding	1717.25	0.999138	0.428544	2.33147	0.0197286	1	1717.25	0.147804	0.40873	0.361618	0.717638	1	1717.25	-0.851334	0.428421	-1.98714	0.0469067	0.997622
ENSSSCG00000045833	-1		10	22963202	22981565				lncRNA	285.891	0.993777	0.36694	2.70828	0.00676333	1	285.891	0.0837661	0.350823	0.23877	0.811284	1	285.891	-0.91001	0.366182	-2.48513	0.0129503	0.997622
ENSSSCG00000013266	-1	LARGE2	2	16545443	16550889	100517024	LARGE xylosyl- and glucuronyltransferase 2		protein_coding	163.251	0.990213	0.477838	2.07228	0.0382397	1	163.251	-0.259913	0.45748	-0.568141	0.569939	1	163.251	-1.25013	0.477518	-2.61797	0.00884548	0.997622
ENSSSCG00000025525	1		13	207042942	207056771	100623793	glutamine amidotransferase like class 1 domain containing 3A		protein_coding	378.697	0.989365	0.427679	2.31334	0.0207042	1	378.697	0.144028	0.408353	0.352705	0.724309	1	378.697	-0.845337	0.427128	-1.97912	0.0478029	0.997622
ENSSSCG00000009521	-1	ZIC5	11	68821735	68830341	100153729	Zic family member 5		protein_coding	169.139	0.987541	0.376585	2.62236	0.00873243	1	169.139	-0.192785	0.361184	-0.533759	0.593509	1	169.139	-1.18033	0.376024	-3.13897	0.00169545	0.997622
ENSSSCG00000031514	1	CCDC28B	6	88678230	88682820	110261132	coiled-coil domain containing 28B		protein_coding	134.063	0.96375	0.4664	2.06636	0.0387945	1	134.063	-0.0944424	0.446602	-0.211469	0.832521	1	134.063	-1.05819	0.465581	-2.27284	0.0230355	0.997622
ENSSSCG00000006825	-1	GPR61	4	110581749	110589244				protein_coding	178.44	0.963585	0.433027	2.22523	0.0260658	1	178.44	0.0911955	0.414115	0.220218	0.825702	1	178.44	-0.872389	0.431994	-2.01945	0.0434406	0.997622
ENSSSCG00000001413	-1	GPANK1	7	23774368	23780734	100156389	G-patch domain and ankyrin repeats 1		protein_coding	150.707	0.956591	0.391949	2.4406	0.0146629	1	150.707	0.160883	0.375171	0.428826	0.66805	1	150.707	-0.795708	0.390426	-2.03805	0.0415448	0.997622
ENSSSCG00000000405	-1		5	21984580	21992407	100157156	ATP synthase F1 subunit beta		protein_coding	94.1583	0.956129	0.476289	2.00745	0.0447014	1	94.1583	0.0229007	0.456414	0.0501751	0.959983	1	94.1583	-0.933228	0.474751	-1.96572	0.0493307	0.997622
ENSSSCG00000010077	-1		14	49951547	49960521	100523213	immunoglobulin lambda-like polypeptide 5		protein_coding	228.212	0.955455	0.410012	2.33031	0.0197898	1	228.212	-0.0678989	0.392162	-0.17314	0.862542	1	228.212	-1.02335	0.40942	-2.49952	0.012436	0.997622
ENSSSCG00000011420	1	RBM15B	13	33664472	33669456	100519215	RNA binding motif protein 15B		protein_coding	116.956	0.94727	0.462503	2.04814	0.0405463	1	116.956	-0.200548	0.443413	-0.452284	0.651065	1	116.956	-1.14782	0.46187	-2.48516	0.0129495	0.997622
ENSSSCG00000043396	1		4	92670049	92705673				lncRNA	223.176	0.946672	0.386724	2.44793	0.0143681	1	223.176	0.136892	0.369751	0.370228	0.711213	1	223.176	-0.80978	0.385724	-2.09938	0.0357835	0.997622
ENSSSCG00000001341	-1		7	23004251	23015415				protein_coding	284.111	0.942973	0.405709	2.32426	0.0201114	1	284.111	0.0636069	0.387673	0.164074	0.869673	1	284.111	-0.879366	0.405052	-2.171	0.0299315	0.997622
ENSSSCG00000033496	1	ZNF689	3	17766764	17772871	106508768	zinc finger protein 689		protein_coding	155.288	0.941107	0.425215	2.21325	0.0268805	1	155.288	-0.303133	0.407632	-0.743645	0.457092	1	155.288	-1.24424	0.424951	-2.92796	0.00341196	0.997622
ENSSSCG00000009906	-1	SRSF9	14	40419091	40434048	100154637	serine and arginine rich splicing factor 9		protein_coding	150.609	0.940778	0.363242	2.58995	0.00959898	1	150.609	0.168962	0.347854	0.485726	0.627162	1	150.609	-0.771816	0.361592	-2.1345	0.0328023	0.997622
ENSSSCG00000002852	1	PLEKHF1	6	39786199	39797585	100522869	pleckstrin homology and FYVE domain containing 1		protein_coding	276.149	0.938001	0.391048	2.39868	0.0164542	1	276.149	-0.150807	0.374	-0.403228	0.68678	1	276.149	-1.08881	0.390658	-2.78712	0.00531794	0.997622
ENSSSCG00000043554	-1		X	122112783	122118292				lncRNA	100.917	0.93751	0.476014	1.9695	0.0488957	1	100.917	-0.0549996	0.456154	-0.120572	0.90403	1	100.917	-0.99251	0.474835	-2.09022	0.036598	0.997622
ENSSSCG00000012717	1		X	115288137	115292934				lncRNA	219.28	0.937494	0.435171	2.15431	0.0312157	1	219.28	-0.0451137	0.416074	-0.108427	0.913657	1	219.28	-0.982608	0.434555	-2.26118	0.023748	0.997622
ENSSSCG00000020808	-1		3	16843625	16858819	102163415	chaperonin containing TCP1 subunit 6A		protein_coding	199.298	0.930014	0.369586	2.51637	0.0118572	1	199.298	-0.123507	0.354002	-0.348887	0.727174	1	199.298	-1.05352	0.368958	-2.8554	0.00429833	0.997622
ENSSSCG00000025794	-1	FBRS	3	17730786	17742722	102159616	fibrosin		protein_coding	819.649	0.929875	0.389842	2.38526	0.0170668	1	819.649	-0.206997	0.372113	-0.556274	0.578023	1	819.649	-1.13687	0.389737	-2.91702	0.0035339	0.997622
ENSSSCG00000031741	-1		3	126340707	126365645	100316853	ribonucleotide reductase regulatory subunit M2		protein_coding	593.603	0.914281	0.373468	2.44808	0.0143619	1	593.603	-0.0354093	0.356569	-0.0993057	0.920896	1	593.603	-0.94969	0.373197	-2.54474	0.0109359	0.997622
ENSSSCG00000003207	-1	IZUMO2	6	55055171	55069417	100524938	IZUMO family member 2		protein_coding	361.714	0.899769	0.374218	2.4044	0.016199	1	361.714	-0.0113632	0.357551	-0.0317805	0.974647	1	361.714	-0.911132	0.37375	-2.43781	0.0147765	0.997622
ENSSSCG00000007804	1	SH2B1	3	18524820	18543136	100516788	SH2B adaptor protein 1		protein_coding	557.294	0.897711	0.397565	2.25802	0.0239443	1	557.294	0.051654	0.379486	0.136116	0.89173	1	557.294	-0.846057	0.397236	-2.12986	0.0331831	0.997622
ENSSSCG00000016452	-1	GIMAP8	18	6481080	6492071	100736760	GTPase, IMAP family member 8		protein_coding	251.331	0.896989	0.287081	3.12451	0.001781	1	251.331	-0.116233	0.275288	-0.422221	0.672863	1	251.331	-1.01322	0.286434	-3.53736	0.000404151	0.997622
ENSSSCG00000017766	1	NEK8	12	44963561	44975613	100514006	NIMA related kinase 8		protein_coding	196.394	0.891079	0.330212	2.69851	0.00696511	1	196.394	0.0879898	0.316181	0.278289	0.780791	1	196.394	-0.803089	0.329021	-2.44084	0.014653	0.997622
ENSSSCG00000043784	-1		14	133655601	133666098				lncRNA	218.538	0.890262	0.394171	2.25857	0.0239103	1	218.538	-0.00841637	0.376979	-0.0223258	0.982188	1	218.538	-0.898679	0.393437	-2.28418	0.0223611	0.997622
ENSSSCG00000012652	1	SASH3	X	106373957	106389449	100525094	SAM and SH3 domain containing 3		protein_coding	378.385	0.886445	0.307702	2.88085	0.00396604	1	378.385	0.277502	0.29394	0.944078	0.34513	1	378.385	-0.608942	0.306799	-1.98483	0.0471636	0.997622
ENSSSCG00000005678	1	NTMT1	1	269819750	269828828	100153919	N-terminal Xaa-Pro-Lys N-methyltransferase 1		protein_coding	261.464	0.886154	0.438522	2.02077	0.0433031	1	261.464	-0.0741382	0.419052	-0.176919	0.859572	1	261.464	-0.960292	0.438056	-2.19217	0.0283674	0.997622
ENSSSCG00000045649	1		14	56601786	56609225				lncRNA	157.458	0.882351	0.427869	2.0622	0.0391887	1	157.458	-0.12195	0.409629	-0.297708	0.765926	1	157.458	-1.0043	0.427189	-2.35095	0.0187255	0.997622
ENSSSCG00000013446	-1	SCAMP4	2	76615000	76634264	100738966	secretory carrier membrane protein 4		protein_coding	350.928	0.881489	0.377009	2.33811	0.0193815	1	350.928	-0.33929	0.360551	-0.941033	0.346688	1	350.928	-1.22078	0.376924	-3.23879	0.00120038	0.997622
ENSSSCG00000005629	-1	PIP5KL1	1	268408032	268421829	100523714	phosphatidylinositol-4-phosphate 5-kinase like 1		protein_coding	261.018	0.878443	0.439815	1.9973	0.0457924	1	261.018	-0.122133	0.420331	-0.290565	0.771384	1	261.018	-1.00058	0.439414	-2.27707	0.0227822	0.997622
ENSSSCG00000022687	-1	NAA40	2	8115288	8129973	100525678	N-alpha-acetyltransferase 40, NatD catalytic subunit		protein_coding	413.876	0.862986	0.380472	2.2682	0.0233169	1	413.876	-0.149001	0.363495	-0.409911	0.681871	1	413.876	-1.01199	0.380207	-2.66167	0.00777534	0.997622
ENSSSCG00000049789	1		13	131288975	131292594				lncRNA	85.1835	0.860198	0.401684	2.14148	0.0322354	1	85.1835	-0.349598	0.387033	-0.903277	0.366379	1	85.1835	-1.2098	0.401414	-3.01384	0.00257964	0.997622
ENSSSCG00000007668	-1	GIGYF1	3	8584550	8600125	100620395	GRB10 interacting GYF protein 1		protein_coding	503.093	0.8174	0.343757	2.37784	0.0174143	1	503.093	0.0433333	0.328248	0.132014	0.894973	1	503.093	-0.774067	0.343352	-2.25444	0.0241686	0.997622
ENSSSCG00000007062	1	LAMP5	17	18434658	18453553	100154727	lysosomal associated membrane protein family member 5		protein_coding	249.187	0.813296	0.365078	2.22774	0.0258982	1	249.187	0.0136521	0.349044	0.0391127	0.968801	1	249.187	-0.799644	0.364361	-2.19465	0.028189	0.997622
ENSSSCG00000002787	1	E2F4	6	27833924	27841419	100522677	E2F transcription factor 4		protein_coding	194.509	0.809696	0.406213	1.99328	0.0462309	1	194.509	-0.0234696	0.388462	-0.0604168	0.951824	1	194.509	-0.833166	0.405459	-2.05487	0.0398916	0.997622
ENSSSCG00000038992	-1	TUBB6	6	97229868	97240665	100623583	tubulin beta 6 class V		protein_coding	234.138	0.809663	0.364676	2.22023	0.0264034	1	234.138	0.0159606	0.348713	0.0457699	0.963494	1	234.138	-0.793703	0.363911	-2.18103	0.0291808	0.997622
ENSSSCG00000009832	-1	PHETA1	14	32593719	32600693	100156507	PH domain containing endocytic trafficking adaptor 1		protein_coding	218.761	0.80673	0.40243	2.00465	0.0450006	1	218.761	-0.00861831	0.384713	-0.0224019	0.982127	1	218.761	-0.815349	0.401728	-2.0296	0.0423969	0.997622
ENSSSCG00000038617	1	PCMTD2	17	63029289	63049669	110257500	protein-L-isoaspartate (D-aspartate) O-methyltransferase domain containing 2		protein_coding	310.336	0.804643	0.262862	3.06109	0.00220533	1	310.336	0.144756	0.251485	0.575606	0.564882	1	310.336	-0.659887	0.261836	-2.52023	0.0117278	0.997622
ENSSSCG00000040680	1		6	72871891	72876268	100517101	PRAME family member 27-like		protein_coding	102.684	0.804505	0.32962	2.44071	0.0146585	1	102.684	-0.130468	0.317278	-0.411212	0.680917	1	102.684	-0.934973	0.328358	-2.84742	0.00440756	0.997622
ENSSSCG00000037335	-1		1	145861206	145880125				lncRNA	282.684	0.794174	0.335701	2.36572	0.0179952	1	282.684	0.128707	0.320825	0.401177	0.68829	1	282.684	-0.665466	0.334844	-1.98739	0.0468788	0.997622
ENSSSCG00000032478	-1	MLLT6	12	23380190	23404837	102158177	MLLT6, PHD finger containing		protein_coding	407.257	0.787756	0.357846	2.20138	0.0277088	1	407.257	-0.0679874	0.341842	-0.198885	0.842352	1	407.257	-0.855743	0.357482	-2.39381	0.0166746	0.997622
ENSSSCG00000035082	1	PHF5A	5	7071271	7082696	110260628	PHD finger protein 5A		protein_coding	139.898	0.773635	0.380007	2.03584	0.0417661	1	139.898	-0.0748688	0.364063	-0.205648	0.837066	1	139.898	-0.848504	0.379044	-2.23854	0.0251861	0.997622
ENSSSCG00000014372	1	IK	2	142361155	142378745	100738153	IK cytokine		protein_coding	244.11	0.773518	0.37631	2.05553	0.0398276	1	244.11	-0.300459	0.360143	-0.834277	0.404125	1	244.11	-1.07398	0.376125	-2.85537	0.00429865	0.997622
ENSSSCG00000043816	1		3	127678447	127709778				lncRNA	408.43	0.77094	0.26518	2.90724	0.00364635	1	408.43	0.00447155	0.253603	0.0176321	0.985932	1	408.43	-0.766469	0.264598	-2.89672	0.00377082	0.997622
ENSSSCG00000036428	-1		3	28895113	28908582				lncRNA	196.053	0.761081	0.308591	2.46631	0.0136512	1	196.053	0.123456	0.29533	0.418026	0.675928	1	196.053	-0.637625	0.307282	-2.07505	0.0379821	0.997622
ENSSSCG00000003301	-1	PPP6R1	6	59427572	59450341	100514409	protein phosphatase 6 regulatory subunit 1		protein_coding	732.256	0.759629	0.329448	2.30576	0.0211239	1	732.256	-0.0397104	0.314481	-0.126273	0.899516	1	732.256	-0.799339	0.329213	-2.42803	0.0151809	0.997622
ENSSSCG00000040383	1	MFAP1	1	127741537	127756363	100157390	microfibril associated protein 1		protein_coding	253.028	0.759409	0.338639	2.24253	0.0249269	1	253.028	-0.125114	0.32402	-0.386131	0.6994	1	253.028	-0.884523	0.338129	-2.61594	0.00889829	0.997622
ENSSSCG00000015649	1	DYRK3	9	67268633	67280113	100739107	dual specificity tyrosine phosphorylation regulated kinase 3		protein_coding	187.768	0.748103	0.310856	2.40659	0.0161022	1	187.768	0.132624	0.297489	0.445813	0.655732	1	187.768	-0.615478	0.309478	-1.98876	0.0467273	0.997622
ENSSSCG00000045086	1		17	41490142	41500069				lncRNA	227.556	0.74553	0.330371	2.25665	0.0240302	1	227.556	0.00500308	0.316054	0.0158298	0.98737	1	227.556	-0.740527	0.329538	-2.24716	0.0246296	0.997622
ENSSSCG00000015106	-1	HYOU1	9	46264929	46276996	100516870	hypoxia up-regulated 1		protein_coding	311.401	0.74215	0.36249	2.04737	0.040622	1	311.401	-0.0445284	0.34638	-0.128554	0.897711	1	311.401	-0.786678	0.361998	-2.17316	0.0297686	0.997622
ENSSSCG00000015453	1	PDIA4	9	109252010	109280249	100522203	protein disulfide isomerase family A member 4		protein_coding	584.049	0.736548	0.306864	2.40024	0.0163843	1	584.049	-0.111376	0.293107	-0.379986	0.703956	1	584.049	-0.847925	0.306609	-2.76549	0.00568377	0.997622
ENSSSCG00000050435	1		4	79652594	79673335				lncRNA	225.725	0.731722	0.27995	2.61376	0.00895512	1	225.725	0.069309	0.268021	0.258595	0.795947	1	225.725	-0.662413	0.278825	-2.37573	0.0175144	0.997622
ENSSSCG00000041495	-1		16	27761506	27762868				protein_coding	208.68	0.727681	0.336594	2.16189	0.0306263	1	208.68	-0.121568	0.322249	-0.377247	0.70599	1	208.68	-0.849249	0.335974	-2.52772	0.0114804	0.997622
ENSSSCG00000038419	-1		6	50027151	50042340				protein_coding	248.878	0.698826	0.301607	2.31701	0.0205034	1	248.878	-0.279649	0.289034	-0.967531	0.333279	1	248.878	-0.978476	0.301345	-3.24703	0.00116618	0.997622
ENSSSCG00000036954	-1	MORN4	14	108987751	109000048	100158004	MORN repeat containing 4		protein_coding	215.648	0.694628	0.320309	2.16862	0.0301116	1	215.648	-0.165438	0.306766	-0.539298	0.589681	1	215.648	-0.860066	0.319776	-2.68959	0.00715409	0.997622
ENSSSCG00000010035	1	YWHAH	14	48544177	48556493	100155504	tyrosine 3-monooxygenase/tryptophan 5-monooxygenase activation protein eta		protein_coding	249.9	0.693066	0.350782	1.97577	0.0481804	1	249.9	-0.236552	0.335647	-0.704764	0.480957	1	249.9	-0.929618	0.350481	-2.6524	0.00799207	0.997622
ENSSSCG00000037558	1	YY1	7	121131917	121170697	102162035	YY1 transcription factor		protein_coding	1131.19	0.691503	0.305827	2.26109	0.0237534	1	1131.19	0.00248313	0.291809	0.00850941	0.993211	1	1131.19	-0.68902	0.305648	-2.25429	0.0241777	0.997622
ENSSSCG00000036391	1	SSC4D	3	9960940	9974320	100511317	scavenger receptor cysteine rich family member with 4 domains		protein_coding	369.3	0.688399	0.302494	2.27575	0.0228612	1	369.3	-0.235518	0.289343	-0.813976	0.415659	1	369.3	-0.923917	0.302257	-3.05673	0.00223766	0.997622
ENSSSCG00000039413	1	SLC9A3	16	79625262	79704082	397358	solute carrier family 9 member A3		protein_coding	2147.56	0.684995	0.336837	2.03361	0.0419908	1	2147.56	-0.0931535	0.32128	-0.289945	0.771858	1	2147.56	-0.778149	0.336771	-2.31062	0.0208539	0.997622
ENSSSCG00000035570	-1		6	47530238	47655557	102163392	heterogeneous nuclear ribonucleoprotein L		protein_coding	1117.23	0.669925	0.315341	2.12445	0.0336326	1	1117.23	0.0291629	0.30086	0.0969318	0.922781	1	1117.23	-0.640762	0.315155	-2.03316	0.042036	0.997622
ENSSSCG00000033655	-1	TUBB2B	7	1910585	1956119	100624785	tubulin beta-2A chain		protein_coding	1121.51	0.665457	0.337964	1.96902	0.0489513	1	1121.51	0.00222943	0.322424	0.00691459	0.994483	1	1121.51	-0.663227	0.337802	-1.96336	0.0496043	0.997622
ENSSSCG00000031037	1		14	48800265	49004253				protein_coding	2450.2	0.660358	0.310545	2.12645	0.033466	1	2450.2	-0.0912782	0.296201	-0.308163	0.757959	1	2450.2	-0.751636	0.310482	-2.42087	0.0154835	0.997622
ENSSSCG00000024813	-1	MAP3K3	12	15230161	15298784	100513491	mitogen-activated protein kinase kinase kinase 3		protein_coding	458.152	0.658796	0.25421	2.59155	0.0095546	1	458.152	0.0468402	0.24293	0.192814	0.847105	1	458.152	-0.611956	0.253634	-2.41275	0.0158327	0.997622
ENSSSCG00000001024	1	RIOK1	7	4750759	4780002	100157926	RIO kinase 1		protein_coding	1343.31	0.655786	0.299543	2.18929	0.028576	1	1343.31	-0.0300236	0.285787	-0.105056	0.916332	1	1343.31	-0.68581	0.299403	-2.29059	0.0219869	0.997622
ENSSSCG00000033777	1	GPR152	2	5068842	5079669				protein_coding	232.165	0.649985	0.331113	1.96303	0.0496425	1	232.165	-0.260815	0.31702	-0.822708	0.410674	1	232.165	-0.910801	0.330824	-2.75313	0.00590286	0.997622
ENSSSCG00000007664	1	AGFG2	3	8468041	8494490	100514569	ArfGAP with FG repeats 2		protein_coding	615.573	0.645945	0.269768	2.39444	0.0166456	1	615.573	0.0469906	0.257592	0.182422	0.855251	1	615.573	-0.598954	0.269364	-2.22358	0.0261764	0.997622
ENSSSCG00000044235	1		14	106853044	106894969				lncRNA	576.156	0.637839	0.290153	2.19828	0.0279288	1	576.156	-0.0237571	0.277071	-0.0857437	0.93167	1	576.156	-0.661596	0.289813	-2.28284	0.0224397	0.997622
ENSSSCG00000037158	-1	MTURN	18	42771177	42802056	100513191	maturin, neural progenitor differentiation regulator homolog		protein_coding	671.893	0.629966	0.310863	2.02651	0.0427127	1	671.893	-0.131092	0.296794	-0.441693	0.658711	1	671.893	-0.761057	0.310664	-2.44978	0.0142944	0.997622
ENSSSCG00000024357	-1	DNAI2	12	6809299	6832766	100624095	dynein axonemal intermediate chain 2		protein_coding	420.277	0.610901	0.300143	2.03536	0.0418142	1	420.277	-0.101278	0.286782	-0.353154	0.723973	1	420.277	-0.712179	0.299783	-2.37565	0.0175182	0.997622
ENSSSCG00000004765	1	RMDN3	1	130516831	130615726	100519696	regulator of microtubule dynamics 3		protein_coding	266.085	0.599345	0.260004	2.30514	0.021159	1	266.085	-0.107465	0.248982	-0.431618	0.666019	1	266.085	-0.70681	0.259369	-2.72511	0.00642794	0.997622
ENSSSCG00000039506	1		5	21486312	21563425	100520244	myosin light chain 6B		protein_coding	925.578	0.596858	0.29944	1.99325	0.0462342	1	925.578	-0.167798	0.285807	-0.587102	0.557135	1	925.578	-0.764656	0.29931	-2.55473	0.0106271	0.997622
ENSSSCG00000001398	-1		7	23634639	23649314	396650	MHC class I antigen 7		protein_coding	272.696	0.594493	0.302488	1.96534	0.0493744	1	272.696	-0.17222	0.289415	-0.595062	0.551802	1	272.696	-0.766713	0.302065	-2.53824	0.0111413	0.997622
ENSSSCG00000005530	-1	LHX6	1	262295317	262322530	100739090	LIM homeobox 6		protein_coding	734.371	0.591256	0.282254	2.09477	0.0361917	1	734.371	-0.0380542	0.26944	-0.141235	0.887684	1	734.371	-0.629311	0.281992	-2.23166	0.0256373	0.997622
ENSSSCG00000041710	-1		12	57930216	57970198				lncRNA	295.702	-0.621358	0.288944	-2.15044	0.0315202	1	295.702	-0.00645087	0.274216	-0.0235247	0.981232	1	295.702	0.614907	0.288411	2.13205	0.0330027	0.997622
ENSSSCG00000015602	1	INTS7	9	131275678	131374907	100622344	integrator complex subunit 7		protein_coding	318.105	-0.627583	0.290794	-2.15817	0.0309147	1	318.105	0.10776	0.275895	0.390581	0.696107	1	318.105	0.735342	0.290162	2.53424	0.0112691	0.997622
ENSSSCG00000039109	1	MTERF2	5	13364806	13377261	100152022	mitochondrial transcription termination factor 2		protein_coding	152.502	-0.690892	0.336824	-2.05119	0.040248	1	152.502	0.136707	0.318395	0.429362	0.66766	1	152.502	0.827598	0.335646	2.46569	0.013675	0.997622
ENSSSCG00000025281	1		3	26722193	26770322	100625874	ADP ribosylation factor like GTPase 6 interacting protein 1		protein_coding	143.796	-0.697141	0.341539	-2.04118	0.0412332	1	143.796	0.244656	0.322421	0.758809	0.447967	1	143.796	0.941797	0.340062	2.76949	0.00561442	0.997622
ENSSSCG00000013389	1	CYP2R1	2	44375520	44396367	100124375	cytochrome P450, family 2, subfamily R, polypeptide 1		protein_coding	146.295	-0.697928	0.353743	-1.97298	0.0484975	1	146.295	0.205782	0.334333	0.6155	0.538225	1	146.295	0.90371	0.352426	2.56426	0.0103397	0.997622
ENSSSCG00000051369	1		2	81613809	81641014				lncRNA	191.593	-0.71182	0.259606	-2.74193	0.00610797	1	191.593	-0.101317	0.245254	-0.413111	0.679525	1	191.593	0.610503	0.258919	2.3579	0.0183788	0.997622
ENSSSCG00000006620	-1	TUFT1	4	97645332	97703595	397240	tuftelin 1		protein_coding	660.226	-0.720088	0.285136	-2.52542	0.011556	1	660.226	0.0670333	0.271134	0.247233	0.804728	1	660.226	0.787121	0.284852	2.76326	0.00572269	0.997622
ENSSSCG00000048265	1		4	104384718	104395549	106508382	proline-rich protein 18-like		lncRNA	149.481	-0.724594	0.340822	-2.12602	0.0335015	1	149.481	0.133196	0.322052	0.413585	0.679178	1	149.481	0.85779	0.33964	2.52558	0.0115506	0.997622
ENSSSCG00000016948	-1	TRIM23	16	44103787	44146281	100513958	tripartite motif containing 23		protein_coding	252.508	-0.743219	0.309971	-2.39771	0.0164979	1	252.508	0.147543	0.293579	0.502566	0.615269	1	252.508	0.890763	0.30918	2.88105	0.00396353	0.997622
ENSSSCG00000015627	-1	ZPBP	9	136105129	136186744	397194	zona pellucida binding protein		protein_coding	427.761	-0.74481	0.301635	-2.46924	0.0135399	1	427.761	-0.074297	0.286646	-0.259194	0.795485	1	427.761	0.670513	0.301344	2.22507	0.0260763	0.997622
ENSSSCG00000038283	-1	KLK11	6	55678393	55685532	110261030	kallikrein related peptidase 11		protein_coding	150.359	-0.783407	0.373777	-2.09592	0.0360892	1	150.359	0.00138212	0.353885	0.00390557	0.996884	1	150.359	0.784789	0.372971	2.10415	0.035365	0.997622
ENSSSCG00000047157	1		4	82794818	82823068				lncRNA	275.845	-0.785233	0.315835	-2.48622	0.012911	1	275.845	-0.0308741	0.299572	-0.103061	0.917915	1	275.845	0.754359	0.315354	2.39211	0.016752	0.997622
ENSSSCG00000043431	-1		8	129648102	129724328				lncRNA	516.055	-0.789736	0.344618	-2.29163	0.0219271	1	516.055	-0.0238673	0.327802	-0.0728101	0.941957	1	516.055	0.765868	0.344376	2.22393	0.0261532	0.997622
ENSSSCG00000024714	-1	LRRC34	13	108459714	108487113	100625893	leucine rich repeat containing 34		protein_coding	179.347	-0.792808	0.365606	-2.16848	0.0301224	1	179.347	0.0678914	0.346267	0.196067	0.844558	1	179.347	0.860699	0.3648	2.35937	0.0183059	0.997622
ENSSSCG00000009580	1	S1PR3	14	659309	671709	100154607	sphingosine-1-phosphate receptor 3		protein_coding	232.512	-0.806363	0.224904	-3.58537	0.0003366	0.730814	232.512	-0.143153	0.212052	-0.675086	0.499621	1	232.512	0.66321	0.224346	2.9562	0.00311459	0.997622
ENSSSCG00000012286	-1	ZNF630	X	42518206	42540608	100525971	zinc finger protein 630		protein_coding	206.82	-0.830231	0.365802	-2.26961	0.023231	1	206.82	0.127978	0.346551	0.369289	0.711912	1	206.82	0.958208	0.365021	2.62508	0.00866285	0.997622
ENSSSCG00000017459	1	KRT20	12	21584814	21594854	100520330	keratin 20		protein_coding	157.382	-0.832387	0.402102	-2.07009	0.0384439	1	157.382	0.0954697	0.380805	0.250705	0.802042	1	157.382	0.927857	0.401228	2.31254	0.0207478	0.997622
ENSSSCG00000046120	-1		8	5777049	5786840				lncRNA	213.505	-0.842136	0.315244	-2.67138	0.00755401	1	213.505	-0.0133023	0.298348	-0.0445866	0.964437	1	213.505	0.828834	0.3146	2.63457	0.00842446	0.997622
ENSSSCG00000033031	-1		1	142234880	142245657				lncRNA	148.96	-0.847561	0.431924	-1.96229	0.0497282	1	148.96	0.126423	0.409165	0.308978	0.757339	1	148.96	0.973984	0.431013	2.25975	0.0238365	0.997622
ENSSSCG00000043076	1		13	116373028	116378278				protein_coding	105.301	-0.855854	0.362807	-2.35898	0.0183251	1	105.301	0.24753	0.340911	0.726084	0.467787	1	105.301	1.10338	0.36094	3.05697	0.00223583	0.997622
ENSSSCG00000025410	1	PRSS16	7	21276965	21285312	100628128	serine protease 16		protein_coding	238.187	-0.857597	0.322079	-2.66269	0.00775182	1	238.187	-0.182712	0.305413	-0.598246	0.549676	1	238.187	0.674885	0.321754	2.09752	0.0359477	0.997622
ENSSSCG00000045846	-1		11	6642964	6652061				lncRNA	454.479	-0.862912	0.419229	-2.05833	0.0395586	1	454.479	0.0243281	0.39888	0.0609912	0.951366	1	454.479	0.88724	0.418978	2.11763	0.0342065	0.997622
ENSSSCG00000007002	1	MTNR1A	17	8597004	8617657	100627802	melatonin receptor 1A		protein_coding	141.71	-0.863702	0.339703	-2.54252	0.0110055	1	141.71	0.0291187	0.320567	0.0908349	0.927624	1	141.71	0.892821	0.338713	2.63592	0.00839092	0.997622
ENSSSCG00000014124	-1	ANKRD34B	2	89155752	89171325	100513200	ankyrin repeat domain 34B		protein_coding	170.326	-0.864402	0.276021	-3.13165	0.00173829	1	170.326	-0.161704	0.260341	-0.621125	0.534517	1	170.326	0.702697	0.275447	2.55112	0.0107379	0.997622
ENSSSCG00000050171	-1		6	169303047	169308758				lncRNA	84.1132	-0.88263	0.43089	-2.04839	0.040522	1	84.1132	0.13549	0.40586	0.333835	0.738504	1	84.1132	1.01812	0.429258	2.37181	0.017701	0.997622
ENSSSCG00000045695	1		9	91597913	91611939				lncRNA	153.403	-0.910259	0.340458	-2.67363	0.00750346	1	153.403	-0.179839	0.32195	-0.558592	0.57644	1	153.403	0.73042	0.33998	2.14842	0.0316805	0.997622
ENSSSCG00000016662	1	TBX20	18	38635617	38677208	100524471	T-box transcription factor 20		protein_coding	212.975	-0.914976	0.38918	-2.35104	0.0187211	1	212.975	-0.0240346	0.369098	-0.0651173	0.948081	1	212.975	0.890942	0.388672	2.29227	0.0218899	0.997622
ENSSSCG00000008546	-1	GPN1	3	111537626	111605728	100521316	GPN-loop GTPase 1		protein_coding	215.601	-0.928977	0.282941	-3.28329	0.00102604	0.874355	215.601	-0.192659	0.267457	-0.720335	0.471319	1	215.601	0.736319	0.282556	2.60593	0.00916265	0.997622
ENSSSCG00000046799	1		AEMK02000658.1	117666	118604	110258220	olfactory receptor 52A1-like		protein_coding	90.7479	-0.929801	0.460359	-2.01973	0.0434113	1	90.7479	0.032453	0.434774	0.0746433	0.940499	1	90.7479	0.962254	0.459219	2.09541	0.0361344	0.997622
ENSSSCG00000050340	1		15	120952113	120967310				lncRNA	130.878	-0.932425	0.387467	-2.40646	0.0161078	1	130.878	-0.166492	0.366564	-0.454195	0.649688	1	130.878	0.765933	0.386947	1.97942	0.0477682	0.997622
ENSSSCG00000016706	1	HOXA2	18	45470419	45473347	100519993	homeobox A2		protein_coding	92.0294	-0.96974	0.407494	-2.37976	0.0173238	1	92.0294	0.121684	0.383302	0.317462	0.750893	1	92.0294	1.09142	0.405981	2.68836	0.00718036	0.997622
ENSSSCG00000041268	-1		6	100778982	100794029				lncRNA	117.747	-0.990518	0.393688	-2.51599	0.0118697	1	117.747	0.127857	0.371006	0.344622	0.730378	1	117.747	1.11837	0.392447	2.84975	0.00437536	0.997622
ENSSSCG00000002424	1	SPATA7	7	110309435	110364033	100153278	spermatogenesis associated 7		protein_coding	275.025	-1.00775	0.509903	-1.97636	0.0481137	1	275.025	0.0097944	0.484831	0.0202017	0.983882	1	275.025	1.01755	0.509579	1.99684	0.0458425	0.997622
ENSSSCG00000036420	-1	PXT1	7	32109962	32125098	106504395	peroxisomal testis enriched protein 1		protein_coding	69.1516	-1.02644	0.438451	-2.34105	0.0192297	1	69.1516	0.16827	0.410898	0.409517	0.68216	1	69.1516	1.19471	0.436428	2.73746	0.0061915	0.997622
ENSSSCG00000009052	-1	ZNF330	8	86019115	86036201	100511765	zinc finger protein 330		protein_coding	160.996	-1.03515	0.347224	-2.98123	0.00287095	1	160.996	-0.297145	0.328413	-0.904792	0.365576	1	160.996	0.73801	0.347009	2.12677	0.0334389	0.997622
ENSSSCG00000003419	-1	MAD2L2	6	71773681	71779183	100736650	mitotic arrest deficient 2 like 2		protein_coding	104.288	-1.07195	0.44123	-2.42946	0.0151212	1	104.288	-0.0116763	0.416378	-0.0280426	0.977628	1	104.288	1.06027	0.440309	2.40802	0.0160392	0.997622
ENSSSCG00000006471	1	ISG20L2	4	93366188	93372407	100157573	interferon stimulated exonuclease gene 20 like 2		protein_coding	144.789	-1.11765	0.394117	-2.83584	0.00457055	1	144.789	-0.238138	0.372731	-0.638901	0.522887	1	144.789	0.879514	0.393798	2.23341	0.0255217	0.997622
ENSSSCG00000049319	-1		13	203240760	203248032				lncRNA	54.3962	-1.13595	0.478594	-2.37352	0.0176194	1	54.3962	-0.0343376	0.448296	-0.0765958	0.938945	1	54.3962	1.10162	0.477087	2.30905	0.020941	0.997622
ENSSSCG00000035747	-1	YIPF4	3	107304385	107340012	110260040	Yip1 domain family member 4		protein_coding	513.723	-1.14421	0.516699	-2.21447	0.0267965	1	513.723	-0.0108799	0.491839	-0.0221208	0.982352	1	513.723	1.13334	0.516539	2.1941	0.0282286	0.997622
ENSSSCG00000044866	-1		5	76356532	76363257				lncRNA	62.0191	-1.16309	0.592009	-1.96464	0.0494558	1	62.0191	0.0162739	0.558361	0.0291459	0.976748	1	62.0191	1.17936	0.590789	1.99624	0.0459073	0.997622
ENSSSCG00000051586	1		3	43860673	43876285				lncRNA	159.766	-1.16343	0.477721	-2.43539	0.0148759	1	159.766	-0.0680343	0.452719	-0.150279	0.880544	1	159.766	1.0954	0.477245	2.29526	0.0217184	0.997622
ENSSSCG00000008932	-1	TMPRSS11B	8	65882623	65902437	100513484	transmembrane protease serine 11B		protein_coding	126.565	-1.18551	0.549213	-2.15856	0.0308845	1	126.565	-0.0552108	0.520505	-0.106071	0.915526	1	126.565	1.1303	0.548672	2.06006	0.0393929	0.997622
ENSSSCG00000008544	-1		3	111605828	111612082	102158482	chromosome 3 C2orf16 homolog		protein_coding	103.255	-1.21072	0.49754	-2.43341	0.0149574	1	103.255	0.348363	0.468661	0.743315	0.457291	1	103.255	1.55908	0.495986	3.1434	0.00166999	0.997622
ENSSSCG00000050280	-1		13	147117264	147119990				protein_coding	94.4766	-1.25467	0.508122	-2.46922	0.0135407	1	94.4766	-0.0324689	0.479509	-0.0677128	0.946014	1	94.4766	1.2222	0.507301	2.40921	0.015987	0.997622
ENSSSCG00000045617	-1		2	64576751	64580082				lncRNA	45.8515	-1.26014	0.617813	-2.03967	0.0413831	1	45.8515	-0.0431255	0.580648	-0.0742714	0.940794	1	45.8515	1.21701	0.616465	1.97417	0.0483619	0.997622
ENSSSCG00000041426	-1		6	30832022	30834170				lncRNA	40.2273	-1.31096	0.58552	-2.23897	0.025158	1	40.2273	0.175278	0.545972	0.321038	0.748181	1	40.2273	1.48624	0.582958	2.54948	0.0107885	0.997622
ENSSSCG00000024233	-1	RAB39B	X	125520497	125527379	100516775	RAB39B, member RAS oncogene family		protein_coding	79.6358	-1.3272	0.426262	-3.11357	0.00184839	1	79.6358	-0.245266	0.399894	-0.613327	0.53966	1	79.6358	1.08193	0.425762	2.54116	0.0110485	0.997622
ENSSSCG00000032380	1	C1orf53	10	20732776	20737956	100521391	chromosome 10 C1orf53 homolog		protein_coding	64.1035	-1.33962	0.546258	-2.45236	0.0141923	1	64.1035	0.0729168	0.512877	0.142172	0.886944	1	64.1035	1.41254	0.544836	2.59259	0.00952554	0.997622
ENSSSCG00000048815	1		15	43189812	43194995				protein_coding	50.4308	-1.35603	0.585361	-2.31657	0.020527	1	50.4308	0.0185066	0.548829	0.0337201	0.9731	1	50.4308	1.37454	0.583864	2.35421	0.018562	0.997622
ENSSSCG00000009619	1	SFTPC	14	6440309	6443095	733580	surfactant protein C		protein_coding	88.9729	-1.37072	0.408559	-3.35501	0.00079362	0.874355	88.9729	-0.151986	0.382738	-0.397102	0.691293	1	88.9729	1.21874	0.407832	2.98833	0.00280508	0.997622
ENSSSCG00000050933	-1		4	70942898	70946544				pseudogene	33.8004	-1.37863	0.669287	-2.05985	0.0394125	1	33.8004	0.0632317	0.625432	0.101101	0.91947	1	33.8004	1.44187	0.667146	2.16125	0.0306764	0.997622
ENSSSCG00000001463	1	PSMB9	7	25055594	25078594	654294	proteasome 20S subunit beta 9		protein_coding	74.6325	-1.39808	0.535692	-2.60986	0.00905781	1	74.6325	-0.092591	0.504083	-0.183682	0.854263	1	74.6325	1.30549	0.534871	2.44076	0.0146562	0.997622
ENSSSCG00000034363	-1		7	54269527	54270617				protein_coding	37.534	-1.45731	0.667972	-2.18169	0.0291321	1	37.534	0.207494	0.623438	0.332822	0.739269	1	37.534	1.66481	0.665466	2.50171	0.0123594	0.997622
ENSSSCG00000047523	-1		3	39034511	39061530				lncRNA	5798.18	-1.58316	0.785371	-2.01581	0.0438203	1	5798.18	0.0479495	0.748746	0.0640398	0.948939	1	5798.18	1.63111	0.785362	2.07689	0.0378121	0.997622
ENSSSCG00000048402	1		3	94070568	94073882				lncRNA	44.084	-1.58663	0.677086	-2.34332	0.0191131	1	44.084	0.184089	0.633019	0.290812	0.771195	1	44.084	1.77072	0.67507	2.62301	0.00871566	0.997622
ENSSSCG00000043729	1		17	15149331	15154291				lncRNA	53.0408	-1.5995	0.59799	-2.67479	0.00747765	1	53.0408	-0.402384	0.561724	-0.716337	0.473783	1	53.0408	1.19711	0.597978	2.00194	0.0452917	0.997622
ENSSSCG00000044047	1		14	10176529	10184653				lncRNA	98.6258	-1.60461	0.49466	-3.24388	0.00117915	0.930957	98.6258	-0.0335491	0.46473	-0.0721904	0.94245	1	98.6258	1.57107	0.493877	3.18109	0.00146725	0.997622
ENSSSCG00000013887	1	INSL3	2	59929581	59931343	397024	insulin like 3		protein_coding	37.2524	-1.62945	0.639887	-2.54646	0.0108821	1	37.2524	-0.359274	0.598215	-0.600576	0.548122	1	37.2524	1.27017	0.639683	1.98563	0.0470745	0.997622
ENSSSCG00000050542	1		7	21255858	21265465				lncRNA	543.438	-1.6486	0.763388	-2.15958	0.0308054	1	543.438	-0.128413	0.72706	-0.17662	0.859807	1	543.438	1.52018	0.763319	1.99154	0.0464214	0.997622
ENSSSCG00000036223	-1	ACKR1	4	91224091	91225651	100154447	atypical chemokine receptor 1		protein_coding	28.852	-1.66581	0.731171	-2.27827	0.0227104	1	28.852	-0.145821	0.681394	-0.214004	0.830544	1	28.852	1.51999	0.729923	2.08239	0.0373064	0.997622
ENSSSCG00000047847	1		8	44175521	44177632				protein_coding	37.4881	-1.68561	0.593336	-2.84091	0.00449854	1	37.4881	-0.257013	0.551479	-0.466043	0.641185	1	37.4881	1.4286	0.592656	2.4105	0.0159305	0.997622
ENSSSCG00000046240	-1		9	1907058	1912722				pseudogene	52.7198	-1.70398	0.543511	-3.13514	0.00171773	1	52.7198	0.0389854	0.50482	0.0772264	0.938443	1	52.7198	1.74297	0.541945	3.21614	0.00129929	0.997622
ENSSSCG00000034416	1		AEMK02000643.1	510	1478	110258730	olfactory receptor 10C1-like		protein_coding	21.5245	-1.71842	0.81009	-2.12127	0.0338991	1	21.5245	0.00362553	0.750678	0.00482967	0.996146	1	21.5245	1.72204	0.807742	2.13192	0.0330132	0.997622
ENSSSCG00000050085	1		13	181363729	181371518				lncRNA	64.0818	-1.74864	0.630864	-2.77182	0.00557441	1	64.0818	-0.485343	0.594211	-0.816785	0.414051	1	64.0818	1.2633	0.631069	2.00184	0.0453021	0.997622
ENSSSCG00000032201	1		2	68084635	68085645	100520888	olfactory receptor 18-like		protein_coding	46.3834	-1.82518	0.789564	-2.31163	0.0207982	1	46.3834	-0.00495752	0.741457	-0.00668618	0.994665	1	46.3834	1.82022	0.788463	2.30857	0.0209676	0.997622
ENSSSCG00000041597	-1		4	43115787	43117855				protein_coding	17.6388	-1.83137	0.909612	-2.01335	0.0440775	1	17.6388	0.399667	0.835236	0.478508	0.632288	1	17.6388	2.23104	0.904607	2.46631	0.0136515	0.997622
ENSSSCG00000042579	-1		10	65994366	66000833				lncRNA	41.936	-1.8378	0.739894	-2.48387	0.0129964	1	41.936	-0.262611	0.693683	-0.378575	0.705004	1	41.936	1.57519	0.739426	2.13028	0.0331484	0.997622
ENSSSCG00000037877	-1		AEMK02000632.1	84228	85190	396796	olfactory receptor 10C1		protein_coding	22.1908	-1.84901	0.778762	-2.37429	0.0175826	1	22.1908	0.13288	0.71612	0.185555	0.852794	1	22.1908	1.98189	0.77567	2.55507	0.0106167	0.997622
ENSSSCG00000047209	1		1	25130421	25134057				lncRNA	20.4359	-1.85261	0.905849	-2.04517	0.0408383	1	20.4359	0.23729	0.837459	0.283345	0.776913	1	20.4359	2.0899	0.902368	2.31602	0.0205571	0.997622
ENSSSCG00000047575	1		11	55565134	55569612				lncRNA	30.1754	-1.85805	0.655095	-2.83631	0.00456379	1	30.1754	-0.509653	0.608198	-0.837972	0.402046	1	30.1754	1.3484	0.655631	2.05665	0.0397203	0.997622
ENSSSCG00000049280	1		X	76537790	76538980				protein_coding	26.8308	-1.88567	0.719678	-2.62016	0.00878897	1	26.8308	-0.348813	0.667126	-0.522859	0.601072	1	26.8308	1.53686	0.719376	2.13637	0.032649	0.997622
ENSSSCG00000044843	-1		15	39139386	39143341				lncRNA	25.7698	-1.89532	0.908201	-2.0869	0.0368972	1	25.7698	0.141375	0.845549	0.167199	0.867214	1	25.7698	2.0367	0.905869	2.24834	0.0245547	0.997622
ENSSSCG00000041623	-1		9	36229409	36232321				lncRNA	14.9804	-1.99109	0.969898	-2.05289	0.0400834	1	14.9804	0.101486	0.889728	0.114065	0.909187	1	14.9804	2.09258	0.966442	2.16524	0.0303693	0.997622
ENSSSCG00000041126	1		AEMK02000390.1	23105	24859				protein_coding	21.8498	-2.00293	0.808136	-2.47845	0.0131954	1	21.8498	-0.387664	0.74801	-0.51826	0.604277	1	21.8498	1.61526	0.808031	1.99901	0.0456072	0.997622
ENSSSCG00000049964	-1		1	45047149	45053360				lncRNA	53.7216	-2.03259	0.72094	-2.81936	0.00481197	1	53.7216	-0.466547	0.677291	-0.688843	0.490922	1	53.7216	1.56604	0.721099	2.17174	0.0298751	0.997622
ENSSSCG00000049412	1		2	128444980	128449951				protein_coding	45.3313	-2.04077	0.738128	-2.76479	0.00569589	1	45.3313	-0.532463	0.692423	-0.768985	0.441902	1	45.3313	1.50831	0.738513	2.04236	0.0411161	0.997622
ENSSSCG00000034717	-1		X	58161302	58162517				protein_coding	10.8781	-2.06837	1.01095	-2.04595	0.0407609	1	10.8781	0.289415	0.910549	0.317847	0.750601	1	10.8781	2.35778	1.00483	2.34645	0.0189534	0.997622
ENSSSCG00000048342	1		X	84825164	84827720				lncRNA	17.1695	-2.07469	1.03357	-2.0073	0.0447175	1	17.1695	-0.00504929	0.956602	-0.00527836	0.995789	1	17.1695	2.06964	1.03136	2.00671	0.04478	0.997622
ENSSSCG00000014140	1	GPR150	2	102222131	102223426	100516597	G protein-coupled receptor 150		protein_coding	48.2486	-2.08355	0.769646	-2.70716	0.00678626	1	48.2486	-0.503758	0.723001	-0.696759	0.485954	1	48.2486	1.57979	0.769914	2.05191	0.0401785	0.997622
ENSSSCG00000050029	-1		1	245944406	245945768				protein_coding	26.8396	-2.10309	0.81968	-2.56574	0.0102955	1	26.8396	0.0691334	0.756765	0.0913539	0.927211	1	26.8396	2.17222	0.817565	2.65694	0.00788531	0.997622
ENSSSCG00000046908	-1		15	22835157	22840715				protein_coding	27.9041	-2.10525	0.936526	-2.24793	0.0245804	1	27.9041	0.198027	0.870493	0.227488	0.820044	1	27.9041	2.30327	0.93423	2.46542	0.0136851	0.997622
ENSSSCG00000042948	-1		2	105488702	105493815				protein_coding	27.2289	-2.11268	0.867247	-2.43608	0.0148473	1	27.2289	-0.347179	0.807907	-0.429726	0.667395	1	27.2289	1.76551	0.866999	2.03634	0.041716	0.997622
ENSSSCG00000034582	-1		1	263439805	263440419	110257111	olfactory receptor 1J4-like		protein_coding	20.2942	-2.13462	0.924886	-2.30798	0.021	1	20.2942	-0.245603	0.856471	-0.286762	0.774295	1	20.2942	1.88902	0.92405	2.04428	0.0409256	0.997622
ENSSSCG00000015146	-1	OR6X1	9	50613020	50613958	106504901	olfactory receptor 6X1		protein_coding	26.1158	-2.15922	0.991546	-2.17763	0.0294334	1	26.1158	-0.139945	0.925516	-0.151208	0.879812	1	26.1158	2.01928	0.990537	2.03857	0.0414931	0.997622
ENSSSCG00000048327	-1		13	130273103	130276075				protein_coding	37.077	-2.16183	0.941929	-2.2951	0.0217271	1	37.077	-0.0669772	0.882664	-0.0758807	0.939514	1	37.077	2.09485	0.940968	2.22627	0.0259962	0.997622
ENSSSCG00000045811	1		2	25928373	25929912				lncRNA	11.6838	-2.17775	1.01379	-2.14812	0.0317041	1	11.6838	0.200457	0.914909	0.2191	0.826572	1	11.6838	2.37821	1.00887	2.35729	0.0184088	0.997622
ENSSSCG00000031486	-1		AEMK02000683.1	42100	43044	110258512	olfactory receptor 502-like		protein_coding	28.8573	-2.20758	0.864986	-2.55216	0.0107058	1	28.8573	-0.489557	0.806553	-0.606974	0.543868	1	28.8573	1.71802	0.865322	1.98541	0.0470983	0.997622
ENSSSCG00000042863	1		5	56447575	56451669				lncRNA	23.6357	-2.23863	0.861628	-2.59814	0.00937295	1	23.6357	-0.169616	0.794869	-0.213388	0.831024	1	23.6357	2.06902	0.860496	2.40445	0.016197	0.997622
ENSSSCG00000034590	1	U1	7	65207639	65207800				snRNA	24.8658	-2.27601	1.0981	-2.07268	0.0382023	1	24.8658	0.3473	1.02061	0.340286	0.733641	1	24.8658	2.62331	1.09537	2.39491	0.0166245	0.997622
ENSSSCG00000006559	1		4	95713563	95716154	100145894	jumping translocation breakpoint		protein_coding	44.2772	-2.2779	0.685328	-3.32381	0.000887962	0.874355	44.2772	-0.890785	0.640514	-1.39073	0.164306	1	44.2772	1.38712	0.686995	2.01911	0.0434762	0.997622
ENSSSCG00000050945	1		2	149512252	149513885				protein_coding	39.7561	-2.28668	0.972102	-2.3523	0.0186576	1	39.7561	-0.138561	0.91195	-0.151939	0.879235	1	39.7561	2.14812	0.971422	2.21131	0.0270142	0.997622
ENSSSCG00000048545	1		8	82360107	82363151				protein_coding	26.83	-2.28936	0.710268	-3.22323	0.00126753	0.947919	26.83	-0.533422	0.652255	-0.817813	0.413464	1	26.83	1.75594	0.710928	2.46992	0.0135143	0.997622
ENSSSCG00000049713	-1		AEMK02000598.1	1145802	1146779	100153261	olfactory receptor 1L3-like		protein_coding	27.4864	-2.29122	1.01695	-2.25303	0.0242574	1	27.4864	-0.205596	0.949656	-0.216495	0.828602	1	27.4864	2.08563	1.01625	2.05228	0.0401429	0.997622
ENSSSCG00000034933	1		13	199312834	199313890				protein_coding	14.6055	-2.29261	1.01555	-2.25751	0.023976	1	14.6055	-0.0497422	0.927802	-0.0536129	0.957244	1	14.6055	2.24287	1.01323	2.21359	0.0268569	0.997622
ENSSSCG00000046666	1		3	43454700	43465684				lncRNA	51.2265	-2.3304	0.663366	-3.51299	0.000443097	0.769631	51.2265	-0.546355	0.617998	-0.884072	0.376658	1	51.2265	1.78404	0.66378	2.6877	0.00719461	0.997622
ENSSSCG00000043420	-1		4	82647773	82650675				lncRNA	19.1001	-2.33776	0.989724	-2.36203	0.0181752	1	19.1001	0.541093	0.900252	0.601046	0.547809	1	19.1001	2.87885	0.984797	2.92329	0.00346351	0.997622
ENSSSCG00000043478	-1		AEMK02000435.1	89926	92217				processed_pseudogene	27.8329	-2.35513	0.766482	-3.07264	0.00212171	1	27.8329	-0.381456	0.70512	-0.54098	0.588521	1	27.8329	1.97367	0.766368	2.57536	0.0100137	0.997622
ENSSSCG00000049164	-1		16	74826467	74828583				lncRNA	14.8085	-2.35784	0.924744	-2.54972	0.0107809	1	14.8085	0.628969	0.818316	0.768614	0.442123	1	14.8085	2.98681	0.917353	3.2559	0.00113034	0.997622
ENSSSCG00000047090	-1		14	9567401	9571301				lncRNA	20.3421	-2.36759	0.91936	-2.57525	0.0100166	1	20.3421	-0.0079843	0.841553	-0.00948759	0.99243	1	20.3421	2.3596	0.917294	2.57235	0.0101011	0.997622
ENSSSCG00000042345	-1		13	143206347	143209712				protein_coding	26.9818	-2.37412	0.949092	-2.50147	0.012368	1	26.9818	-0.0653572	0.879935	-0.074275	0.940792	1	26.9818	2.30877	0.947796	2.43593	0.0148536	0.997622
ENSSSCG00000049914	-1		9	113514699	113515631	100513421	olfactory receptor 2A2-like		protein_coding	16.4642	-2.44415	1.03646	-2.35818	0.0183649	1	16.4642	-0.322749	0.953036	-0.338653	0.734871	1	16.4642	2.1214	1.03598	2.04772	0.0405877	0.997622
ENSSSCG00000039659	1	TIMM10	2	13393281	13396448				protein_coding	49.5326	-2.4537	0.739574	-3.31772	0.000907558	0.874355	49.5326	-0.579037	0.690415	-0.83868	0.401649	1	49.5326	1.87466	0.740047	2.53316	0.0113038	0.997622
ENSSSCG00000035452	1	HTD2	13	40062185	40078180	100515579	hydroxyacyl-thioester dehydratase type 2, mitochondrial		protein_coding	15.7453	-2.53568	1.16877	-2.16953	0.0300422	1	15.7453	-0.17602	1.07686	-0.163456	0.870159	1	15.7453	2.35966	1.16757	2.02101	0.0432786	0.997622
ENSSSCG00000046143	1		X	110130780	110132298				lncRNA	19.6879	-2.54647	1.03282	-2.46554	0.0136806	1	19.6879	0.426932	0.939725	0.454316	0.649602	1	19.6879	2.9734	1.02883	2.89007	0.00385158	0.997622
ENSSSCG00000000296	-1		5	19672068	19676349	100621706	gametocyte specific factor 2		protein_coding	27.438	-2.59065	0.769595	-3.36624	0.000761996	0.874355	27.438	-0.911766	0.70902	-1.28595	0.19846	1	27.438	1.67888	0.772054	2.17456	0.0296629	0.997622
ENSSSCG00000050243	-1		6	6277842	6280754				lncRNA	19.56	-2.79751	1.20423	-2.32308	0.020175	1	19.56	-0.311821	1.11391	-0.279933	0.779529	1	19.56	2.48569	1.20384	2.0648	0.038942	0.997622
ENSSSCG00000050350	1		AEMK02000537.1	143623	146593	110258257	olfactory receptor 10AG1-like		protein_coding	24.5177	-2.86591	1.03875	-2.75899	0.00579808	1	24.5177	-0.770568	0.962873	-0.80028	0.423549	1	24.5177	2.09534	1.04018	2.0144	0.0439675	0.997622
ENSSSCG00000044611	1		13	42382393	42388066				lncRNA	19.2348	-2.87012	1.06815	-2.687	0.00720972	1	19.2348	-0.305242	0.976673	-0.312533	0.754636	1	19.2348	2.56488	1.06768	2.40229	0.0162927	0.997622
ENSSSCG00000037026	1	U1	7	65218197	65218360				snRNA	1236.49	-2.92986	1.48055	-1.9789	0.0478267	1	1236.49	0.472015	1.41097	0.334533	0.737978	1	1236.49	3.40188	1.4805	2.29778	0.0215741	0.997622
ENSSSCG00000048810	1		8	110668949	110670354				lncRNA	7.2307	-2.93913	1.34378	-2.1872	0.0287276	1	7.2307	0.52049	1.14847	0.453202	0.650403	1	7.2307	3.45962	1.33467	2.59212	0.00953877	0.997622
ENSSSCG00000039278	-1	U1	7	65229846	65230009				snRNA	1228.69	-2.94804	1.47032	-2.00503	0.0449603	1	1228.69	0.481872	1.4012	0.343899	0.730922	1	1228.69	3.42991	1.47028	2.33283	0.0196571	0.997622
ENSSSCG00000045655	1		6	114297172	114303104				lncRNA	10.6369	-2.9808	1.29733	-2.29764	0.0215825	1	10.6369	1.27539	1.09843	1.16111	0.245599	1	10.6369	4.25619	1.28437	3.31384	0.000920254	0.997622
ENSSSCG00000044572	1		7	23932542	23935874				lncRNA	11.5871	-3.09027	1.25989	-2.45282	0.0141741	1	11.5871	-0.426883	1.13425	-0.376359	0.70665	1	11.5871	2.66339	1.26002	2.11376	0.0345357	0.997622
ENSSSCG00000005801	1		AEMK02000449.1	540256	541185	100622779	olfactory receptor 8I2		protein_coding	11.4484	-3.15549	1.21683	-2.5932	0.00950878	1	11.4484	0.298458	1.06197	0.281043	0.778678	1	11.4484	3.45395	1.21206	2.84964	0.00437681	0.997622
ENSSSCG00000023352	1		9	4597261	4598217	100514417	olfactory receptor 51G2-like		protein_coding	37.7589	-3.18261	0.72923	-4.36435	1.27503e-05	0.110732	37.7589	-0.881873	0.663412	-1.3293	0.18375	1	37.7589	2.30074	0.730957	3.14757	0.00164632	0.997622
ENSSSCG00000047756	1		9	111530185	111534985				lncRNA	14.661	-3.19975	1.46974	-2.17708	0.0294746	1	14.661	1.87255	1.25829	1.48818	0.136704	1	14.661	5.0723	1.45666	3.48215	0.000497407	0.997622
ENSSSCG00000037456	1		AEMK02000213.1	245030	245962	110258782	olfactory receptor 7A17-like		protein_coding	15.0368	-3.24653	1.35984	-2.38744	0.0169662	1	15.0368	0.238427	1.22709	0.194303	0.845939	1	15.0368	3.48496	1.35686	2.56841	0.0102168	0.997622
ENSSSCG00000040375	1		AEMK02000191.1	40108	41034	100620552	olfactory receptor 5K1-like		protein_coding	12.4742	-3.28728	1.12994	-2.90925	0.00362293	1	12.4742	-0.75864	1.00659	-0.753672	0.451046	1	12.4742	2.52864	1.13237	2.23305	0.0255458	0.997622
ENSSSCG00000016600	1	TMEM229A	18	23531536	23532648	100524656	transmembrane protein 229A		protein_coding	33.192	-3.3106	1.00608	-3.29058	0.00099981	0.874355	33.192	-0.61017	0.927353	-0.657969	0.510558	1	33.192	2.70043	1.00668	2.68252	0.00730692	0.997622
ENSSSCG00000032173	1		9	51220718	51221653	100516990	olfactory receptor 8G1-like		protein_coding	11.6369	-3.33096	1.39738	-2.38371	0.017139	1	11.6369	0.720056	1.21758	0.591382	0.554265	1	11.6369	4.05102	1.39065	2.91305	0.00357917	0.997622
ENSSSCG00000041556	-1		7	13779612	13780116				pseudogene	5.35989	-3.52749	1.70476	-2.0692	0.0385276	1	5.35989	1.11796	1.39631	0.80065	0.423334	1	5.35989	4.64545	1.68773	2.75247	0.0059147	0.997622
ENSSSCG00000041331	1		7	29329414	29330460				processed_pseudogene	10.1954	-3.56376	1.18139	-3.01658	0.00255642	1	10.1954	0.167696	0.980737	0.17099	0.864232	1	10.1954	3.73145	1.17702	3.17026	0.00152301	0.997622
ENSSSCG00000050747	1		7	17686312	17689915				lncRNA	13.8233	-3.57503	1.17178	-3.05094	0.00228129	1	13.8233	-0.138725	1.01935	-0.136092	0.891749	1	13.8233	3.4363	1.17023	2.93644	0.00332005	0.997622
ENSSSCG00000043757	-1		4	112678711	112679762				processed_pseudogene	3.92014	-3.57842	1.81002	-1.977	0.0480412	1	3.92014	0.370874	1.51725	0.244438	0.806891	1	3.92014	3.9493	1.79981	2.19429	0.0282149	0.997622
ENSSSCG00000037692	1		9	51209562	51210497	100623188	putative olfactory receptor 8G3 pseudogene		protein_coding	24.5085	-3.63121	0.994294	-3.65204	0.000260161	0.730814	24.5085	-0.670486	0.89276	-0.751026	0.452637	1	24.5085	2.96072	0.995342	2.97458	0.00293393	0.997622
ENSSSCG00000041492	1		X	40623228	40629756				lncRNA	4.91202	-3.68412	1.43198	-2.57275	0.0100895	1	4.91202	0.664182	1.08521	0.612031	0.540517	1	4.91202	4.3483	1.41752	3.06755	0.00215824	0.997622
ENSSSCG00000001304	-1		AEMK02000503.1	79431	80505				protein_coding	20.7474	-3.7897	1.23178	-3.07661	0.00209368	1	20.7474	-0.911486	1.11951	-0.814182	0.415541	1	20.7474	2.87821	1.23374	2.33291	0.0196528	0.997622
ENSSSCG00000034428	1		AEMK02000661.1	301107	302090	100156995	olfactory receptor 11H12-like		protein_coding	13.8814	-4.0137	1.18706	-3.38121	0.000721665	0.874355	13.8814	-0.803	1.0277	-0.781353	0.434595	1	13.8814	3.2107	1.18937	2.69951	0.00694415	0.997622
ENSSSCG00000024128	1	ssc-mir-200b	6	63490138	63490202			ssc-mir-200b	miRNA	2.80316	-4.33195	2.03332	-2.13048	0.0331321	1	2.80316	0.302723	1.75609	0.172385	0.863135	1	2.80316	4.63467	2.02231	2.29177	0.0219187	0.997622
ENSSSCG00000043580	1		2	14038560	14039498	110259552	olfactory receptor 9G4		protein_coding	5.64453	-4.48375	1.77854	-2.52103	0.0117013	1	5.64453	1.57813	1.468	1.07502	0.282367	1	5.64453	6.06187	1.75663	3.45085	0.000558833	0.997622
ENSSSCG00000031355	1	OR13C8	1	245919766	245920728	100152489	olfactory receptor 13C8		protein_coding	5.1271	-4.72302	1.99272	-2.37013	0.0177816	1	5.1271	0.082284	1.70334	0.0483074	0.961471	1	5.1271	4.80531	1.98844	2.41662	0.0156652	0.997622
ENSSSCG00000050403	-1		4	55266964	55268008				protein_coding	4.65863	-4.75028	1.74917	-2.71574	0.00661276	1	4.65863	-0.324022	1.44405	-0.224385	0.822458	1	4.65863	4.42626	1.74825	2.53182	0.0113472	0.997622
ENSSSCG00000032682	1		AEMK02000537.1	405175	406082				protein_coding	7.78835	-4.78451	1.81804	-2.63168	0.00849639	1	7.78835	0.110286	1.51527	0.0727832	0.941979	1	7.78835	4.89479	1.81474	2.69724	0.00699179	0.997622
ENSSSCG00000050806	1		6	135217534	135218124				protein_coding	7.08736	-4.97666	1.7558	-2.83441	0.00459108	1	7.08736	0.464116	1.44148	0.321971	0.747475	1	7.08736	5.44078	1.74936	3.11015	0.00186995	0.997622
ENSSSCG00000031136	1		X	107908613	107909551	100514087	olfactory receptor 13H1-like		protein_coding	10.1291	-5.2581	1.60338	-3.27938	0.00104034	0.874355	10.1291	-1.07029	1.30968	-0.817215	0.413806	1	10.1291	4.18781	1.60735	2.60541	0.00917656	0.997622
ENSSSCG00000031982	1		3	39648130	39648552				pseudogene	9.43823	-5.69326	1.64474	-3.4615	0.000537177	0.796591	9.43823	0.93291	1.31325	0.71038	0.477468	1	9.43823	6.62617	1.6364	4.04924	5.13834e-05	0.43723
ENSSSCG00000032033	-1	SNORD116	AEMK02000602.1	42147	42239				snoRNA	17.1479	-5.86735	1.69823	-3.45498	0.000550343	0.796591	17.1479	0.223116	1.37683	0.162051	0.871266	1	17.1479	6.09047	1.69627	3.59051	0.00033003	0.997622

## Sheet: pVADvB.pVADvCS.Up_15
										Cardiogenic Shock vs. Baseline						pVAD vs. Baseline						pVAD vs. Cardiogenic Shock
ensembl_gene_id	strand	Gene.Symbol	chromosome_name	start_position	end_position	entrezgene_id	entrezgene_description	mirbase_id	Gene.type	baseMean.CSvB	log2FoldChange.CSvB	lfcSE.CSvB	stat.CSvB	pvalue.CSvB	padj.CSvB	baseMean.IMPvB	log2FoldChange.IMPvB	lfcSE.IMPvB	stat.IMPvB	pvalue.IMPvB	padj.IMPvB	baseMean.IMPvCS	log2FoldChange.IMPvCS	lfcSE.IMPvCS	stat.IMPvCS	pvalue.IMPvCS	padj.IMPvCS
ENSSSCG00000012647	1	PRR32	X	103813405	103815193	100737612	proline rich 32		protein_coding	34.0284	0.0219018	0.531923	0.0411749	0.967157	1	34.0284	1.18035	0.498803	2.36637	0.0179635	1	34.0284	1.15845	0.520917	2.22387	0.0261574	0.997622
ENSSSCG00000012740	-1		X	121690677	121691501	100156285	melanoma-associated antigen 10-like		protein_coding	25.4193	-0.0230264	0.92402	-0.0249198	0.980119	1	25.4193	1.85652	0.869715	2.13463	0.0327911	1	25.4193	1.87955	0.910519	2.06426	0.038993	0.997622
ENSSSCG00000017772	-1	SDF2	12	44896721	44907090	100625663	stromal cell derived factor 2		protein_coding	129.276	-0.0872327	0.361933	-0.241019	0.80954	1	129.276	0.695989	0.342751	2.0306	0.0422959	1	129.276	0.783221	0.359062	2.1813	0.0291612	0.997622
ENSSSCG00000020805	1	FOXR2	X	48178487	48179434	100620660	forkhead box R2		protein_coding	22.9288	-0.317156	0.735491	-0.431217	0.666311	1	22.9288	1.50257	0.685037	2.19341	0.0282778	1	22.9288	1.81972	0.72113	2.52343	0.0116215	0.997622
ENSSSCG00000023196	-1		9	4852156	4853094	100520442	olfactory receptor 51B2-like		protein_coding	33.2719	-0.0213497	0.959172	-0.0222585	0.982242	1	33.2719	1.94124	0.905699	2.14336	0.032084	1	33.2719	1.96259	0.948605	2.06892	0.0385533	0.997622
ENSSSCG00000033741	-1	NIP7	6	17632494	17645806	595107	nucleolar pre-rRNA processing protein NIP7		protein_coding	6.23972	-2.46287	1.67892	-1.46693	0.142395	1	6.23972	2.81211	1.36531	2.05968	0.0394292	1	6.23972	5.27498	1.62816	3.23983	0.00119601	0.997622
ENSSSCG00000041109	-1		15	16848243	16851831				pseudogene	17.4061	0.277315	1.30015	0.213295	0.831097	1	17.4061	2.87746	1.22144	2.3558	0.018483	1	17.4061	2.60014	1.27254	2.04327	0.0410261	0.997622
ENSSSCG00000041205	1		18	24330291	24335340				pseudogene	38.3798	0.0501205	0.683182	0.0733634	0.941517	1	38.3798	1.37405	0.644752	2.13113	0.0330787	1	38.3798	1.32393	0.67426	1.96353	0.0495849	0.997622
ENSSSCG00000042432	-1		2	95480165	95483807				protein_coding	23.3858	-0.362416	1.10179	-0.328935	0.742205	1	23.3858	2.55494	1.02866	2.48377	0.0130001	1	23.3858	2.91736	1.08288	2.69407	0.00705864	0.997622
ENSSSCG00000043558	1		2	54118457	54119368	100514097	olfactory receptor 14C36-like		pseudogene	13.1633	-0.184949	1.05682	-0.175005	0.861075	1	13.1633	2.3693	0.97645	2.42645	0.0152475	1	13.1633	2.55425	1.02561	2.49046	0.0127578	0.997622
ENSSSCG00000043626	1		1	253195225	253197069				lncRNA	6.90063	-0.121156	1.61441	-0.0750469	0.940177	1	6.90063	3.02814	1.48314	2.04171	0.0411807	1	6.90063	3.1493	1.55549	2.02464	0.0429042	0.997622
ENSSSCG00000044287	-1		15	64934371	64943139				lncRNA	94.8886	0.0489167	0.421429	0.116073	0.907594	1	94.8886	1.11924	0.398316	2.80992	0.00495538	1	94.8886	1.07032	0.416554	2.56946	0.0101856	0.997622
ENSSSCG00000048321	-1		1	30867016	30868338				lncRNA	14.3977	0.00527748	1.20784	0.00436936	0.996514	1	14.3977	2.53211	1.12773	2.2453	0.0247487	1	14.3977	2.52683	1.17936	2.14254	0.03215	0.997622
ENSSSCG00000049865	1		12	57959177	57976320				lncRNA	63.5044	-0.0667247	0.480159	-0.138964	0.889479	1	63.5044	0.976688	0.453194	2.15512	0.0311525	1	63.5044	1.04341	0.474565	2.19867	0.0279012	0.997622
ENSSSCG00000049908	-1		6	56396708	56402576				lncRNA	90.238	-0.19781	0.409822	-0.482672	0.629329	1	90.238	0.84185	0.386793	2.17648	0.0295191	1	90.238	1.03966	0.405767	2.56221	0.0104009	0.997622

[truncated: 2 more sheets: pVADvB.pVADvCS.Down_21, ThreeWay_Inv_3]
